# Supplementary material for: Low-cost and prototype-friendly method for biocompatible encapsulation of implantable electronics with epoxy overmolding, hermetic feedthroughs and P3HT coating
Source: Sci Rep. 2023 Jan 30;13:1644. doi: 10.1038/s41598-023-28699-6 (PMC9887057; doi:10.1038/s41598-023-28699-6)
Supplement: Supplementary file 2 — Supplementary Information 2. [file 41598_2023_28699_MOESM2_ESM.step]

ISO-10303-21;
HEADER;
/* Generated by software containing ST-Developer
 * from STEP Tools, Inc. (www.steptools.com) 
 */

FILE_DESCRIPTION(
/* description */ (''),
/* implementation_level */ '2;1');

FILE_NAME(
/* name */ 
'C:/DATA/001_PHD/__PHD_JOVE3/FINAL/supplementary_material/S2.step',
/* time_stamp */ '2022-08-31T18:45:39+02:00',
/* author */ (''),
/* organization */ (''),
/* preprocessor_version */ 'ST-DEVELOPER v19',
/* originating_system */ 'Autodesk Translation Framework v11.7.0.108',
/* authorisation */ '');

FILE_SCHEMA (('AUTOMOTIVE_DESIGN { 1 0 10303 214 3 1 1 }'));
ENDSEC;

DATA;
#10=MECHANICAL_DESIGN_GEOMETRIC_PRESENTATION_REPRESENTATION('',(#35,#36,
#37,#38),#25816);
#11=ITEM_DEFINED_TRANSFORMATION($,$,#6999,#7400);
#12=ITEM_DEFINED_TRANSFORMATION($,$,#7121,#7401);
#13=ITEM_DEFINED_TRANSFORMATION($,$,#7388,#7402);
#14=ITEM_DEFINED_TRANSFORMATION($,$,#7394,#7403);
#15=(
REPRESENTATION_RELATIONSHIP($,$,#25836,#25835)
REPRESENTATION_RELATIONSHIP_WITH_TRANSFORMATION(#11)
SHAPE_REPRESENTATION_RELATIONSHIP()
);
#16=(
REPRESENTATION_RELATIONSHIP($,$,#25837,#25835)
REPRESENTATION_RELATIONSHIP_WITH_TRANSFORMATION(#12)
SHAPE_REPRESENTATION_RELATIONSHIP()
);
#17=(
REPRESENTATION_RELATIONSHIP($,$,#25838,#25835)
REPRESENTATION_RELATIONSHIP_WITH_TRANSFORMATION(#13)
SHAPE_REPRESENTATION_RELATIONSHIP()
);
#18=(
REPRESENTATION_RELATIONSHIP($,$,#25839,#25835)
REPRESENTATION_RELATIONSHIP_WITH_TRANSFORMATION(#14)
SHAPE_REPRESENTATION_RELATIONSHIP()
);
#19=CONTEXT_DEPENDENT_SHAPE_REPRESENTATION(#15,#25831);
#20=CONTEXT_DEPENDENT_SHAPE_REPRESENTATION(#16,#25832);
#21=CONTEXT_DEPENDENT_SHAPE_REPRESENTATION(#17,#25833);
#22=CONTEXT_DEPENDENT_SHAPE_REPRESENTATION(#18,#25834);
#23=NEXT_ASSEMBLY_USAGE_OCCURRENCE('MOLD_TOP:1','MOLD_TOP:1',
'MOLD_TOP:1',#25841,#25842,'MOLD_TOP:1');
#24=NEXT_ASSEMBLY_USAGE_OCCURRENCE('MOLD_BOTTOM:1','MOLD_BOTTOM:1',
'MOLD_BOTTOM:1',#25841,#25843,'MOLD_BOTTOM:1');
#25=NEXT_ASSEMBLY_USAGE_OCCURRENCE('pin1:1','pin1:1','pin1:1',#25841,#25844,
'pin1:1');
#26=NEXT_ASSEMBLY_USAGE_OCCURRENCE('pin2:1','pin2:1','pin2:1',#25841,#25845,
'pin2:1');
#27=SHAPE_REPRESENTATION_RELATIONSHIP('SRR','None',#25836,#31);
#28=SHAPE_REPRESENTATION_RELATIONSHIP('SRR','None',#25837,#32);
#29=SHAPE_REPRESENTATION_RELATIONSHIP('SRR','None',#25838,#33);
#30=SHAPE_REPRESENTATION_RELATIONSHIP('SRR','None',#25839,#34);
#31=ADVANCED_BREP_SHAPE_REPRESENTATION('',(#39),#25812);
#32=ADVANCED_BREP_SHAPE_REPRESENTATION('',(#40),#25813);
#33=ADVANCED_BREP_SHAPE_REPRESENTATION('',(#41),#25814);
#34=ADVANCED_BREP_SHAPE_REPRESENTATION('',(#42),#25815);
#35=STYLED_ITEM('',(#25870),#39);
#36=STYLED_ITEM('',(#25870),#40);
#37=STYLED_ITEM('',(#25869),#41);
#38=STYLED_ITEM('',(#25869),#42);
#39=MANIFOLD_SOLID_BREP('MOLD_TOP',#6949);
#40=MANIFOLD_SOLID_BREP('MOLD_BOTTOM',#6950);
#41=MANIFOLD_SOLID_BREP('pin1',#6951);
#42=MANIFOLD_SOLID_BREP('pin2',#6952);
#43=TOROIDAL_SURFACE('',#7107,2.,1.);
#44=TOROIDAL_SURFACE('',#7118,2.,1.);
#45=TOROIDAL_SURFACE('',#7368,2.,1.);
#46=TOROIDAL_SURFACE('',#7384,2.,1.);
#47=(
BOUNDED_SURFACE()
B_SPLINE_SURFACE(1,2,((#9364,#9365,#9366,#9367,#9368),(#9369,#9370,#9371,
#9372,#9373)),.UNSPECIFIED.,.F.,.F.,.F.)
B_SPLINE_SURFACE_WITH_KNOTS((2,2),(3,2,3),(6.89504186988373,6.97777793374328),
(1.68879817457972E-8,1.5707963267949,3.14159263670181),.UNSPECIFIED.)
GEOMETRIC_REPRESENTATION_ITEM()
RATIONAL_B_SPLINE_SURFACE(((1.,0.707106787157351,1.,0.707106787157351,1.),
(1.,0.707106787157351,1.,0.707106787157351,1.)))
REPRESENTATION_ITEM('')
SURFACE()
);
#48=(
BOUNDED_SURFACE()
B_SPLINE_SURFACE(1,2,((#9525,#9526,#9527,#9528,#9529),(#9530,#9531,#9532,
#9533,#9534)),.UNSPECIFIED.,.F.,.F.,.F.)
B_SPLINE_SURFACE_WITH_KNOTS((2,2),(3,2,3),(7.43616994864125,7.5137706277545),
(-8.88178419700125E-16,1.57079631594478,3.14159263188955),.UNSPECIFIED.)
GEOMETRIC_REPRESENTATION_ITEM()
RATIONAL_B_SPLINE_SURFACE(((1.,0.707106785022644,1.,0.707106785022644,1.),
(1.,0.707106785022644,1.,0.707106785022644,1.)))
REPRESENTATION_ITEM('')
SURFACE()
);
#49=(
BOUNDED_SURFACE()
B_SPLINE_SURFACE(1,2,((#9695,#9696,#9697,#9698,#9699),(#9700,#9701,#9702,
#9703,#9704)),.UNSPECIFIED.,.F.,.F.,.F.)
B_SPLINE_SURFACE_WITH_KNOTS((2,2),(3,2,3),(4.36170847992606,6.39377673423155),
(1.68560074079215E-8,1.57079632677891,3.14159263670181),.UNSPECIFIED.)
GEOMETRIC_REPRESENTATION_ITEM()
RATIONAL_B_SPLINE_SURFACE(((1.,0.707106787151698,1.,0.707106787151698,1.),
(1.,0.707106787151698,1.,0.707106787151698,1.)))
REPRESENTATION_ITEM('')
SURFACE()
);
#50=(
BOUNDED_SURFACE()
B_SPLINE_SURFACE(1,2,((#9930,#9931,#9932,#9933,#9934),(#9935,#9936,#9937,
#9938,#9939)),.UNSPECIFIED.,.F.,.F.,.F.)
B_SPLINE_SURFACE_WITH_KNOTS((2,2),(3,2,3),(4.58616994864126,4.6637706277545),
(-8.88178419700125E-16,1.57079631594477,3.14159263188955),.UNSPECIFIED.)
GEOMETRIC_REPRESENTATION_ITEM()
RATIONAL_B_SPLINE_SURFACE(((1.,0.707106785022645,1.,0.707106785022645,1.),
(1.,0.707106785022645,1.,0.707106785022645,1.)))
REPRESENTATION_ITEM('')
SURFACE()
);
#51=(
BOUNDED_SURFACE()
B_SPLINE_SURFACE(1,2,((#10052,#10053,#10054,#10055,#10056),(#10057,#10058,
#10059,#10060,#10061)),.UNSPECIFIED.,.F.,.F.,.F.)
B_SPLINE_SURFACE_WITH_KNOTS((2,2),(3,2,3),(3.77777786221769,3.86044334427381),
(1.68560099211845E-8,1.57079632677891,3.14159263670181),.UNSPECIFIED.)
GEOMETRIC_REPRESENTATION_ITEM()
RATIONAL_B_SPLINE_SURFACE(((1.,0.707106787151699,1.,0.707106787151699,1.),
(1.,0.707106787151699,1.,0.707106787151699,1.)))
REPRESENTATION_ITEM('')
SURFACE()
);
#52=(
BOUNDED_SURFACE()
B_SPLINE_SURFACE(1,2,((#10480,#10481,#10482,#10483,#10484),(#10485,#10486,
#10487,#10488,#10489)),.UNSPECIFIED.,.F.,.F.,.F.)
B_SPLINE_SURFACE_WITH_KNOTS((2,2),(3,2,3),(6.89504186988373,6.97777793374328),
(1.68879807589323E-8,1.5707963267949,3.14159263670181),.UNSPECIFIED.)
GEOMETRIC_REPRESENTATION_ITEM()
RATIONAL_B_SPLINE_SURFACE(((1.,0.707106787157351,1.,0.707106787157351,1.),
(1.,0.707106787157351,1.,0.707106787157351,1.)))
REPRESENTATION_ITEM('')
SURFACE()
);
#53=(
BOUNDED_SURFACE()
B_SPLINE_SURFACE(1,2,((#10641,#10642,#10643,#10644,#10645),(#10646,#10647,
#10648,#10649,#10650)),.UNSPECIFIED.,.F.,.F.,.F.)
B_SPLINE_SURFACE_WITH_KNOTS((2,2),(3,2,3),(7.43616994864125,7.5137706277545),
(-2.23674305319853E-15,1.57079631594477,3.14159263188955),.UNSPECIFIED.)
GEOMETRIC_REPRESENTATION_ITEM()
RATIONAL_B_SPLINE_SURFACE(((1.,0.707106785022644,1.,0.707106785022644,1.),
(1.,0.707106785022644,1.,0.707106785022644,1.)))
REPRESENTATION_ITEM('')
SURFACE()
);
#54=(
BOUNDED_SURFACE()
B_SPLINE_SURFACE(1,2,((#10811,#10812,#10813,#10814,#10815),(#10816,#10817,
#10818,#10819,#10820)),.UNSPECIFIED.,.F.,.F.,.F.)
B_SPLINE_SURFACE_WITH_KNOTS((2,2),(3,2,3),(4.36170847992606,6.39377673423155),
(1.68560064210566E-8,1.57079632677891,3.14159263670181),.UNSPECIFIED.)
GEOMETRIC_REPRESENTATION_ITEM()
RATIONAL_B_SPLINE_SURFACE(((1.,0.707106787151698,1.,0.707106787151698,1.),
(1.,0.707106787151698,1.,0.707106787151698,1.)))
REPRESENTATION_ITEM('')
SURFACE()
);
#55=(
BOUNDED_SURFACE()
B_SPLINE_SURFACE(1,2,((#11055,#11056,#11057,#11058,#11059),(#11060,#11061,
#11062,#11063,#11064)),.UNSPECIFIED.,.F.,.F.,.F.)
B_SPLINE_SURFACE_WITH_KNOTS((2,2),(3,2,3),(4.58616994864126,4.6637706277545),
(-1.05629891914144E-15,1.57079631594477,3.14159263188955),.UNSPECIFIED.)
GEOMETRIC_REPRESENTATION_ITEM()
RATIONAL_B_SPLINE_SURFACE(((1.,0.707106785022645,1.,0.707106785022645,1.),
(1.,0.707106785022645,1.,0.707106785022645,1.)))
REPRESENTATION_ITEM('')
SURFACE()
);
#56=(
BOUNDED_SURFACE()
B_SPLINE_SURFACE(1,2,((#11182,#11183,#11184,#11185,#11186),(#11187,#11188,
#11189,#11190,#11191)),.UNSPECIFIED.,.F.,.F.,.F.)
B_SPLINE_SURFACE_WITH_KNOTS((2,2),(3,2,3),(3.77777786221769,3.86044334427381),
(1.68560142307424E-8,1.57079632677891,3.14159263670181),.UNSPECIFIED.)
GEOMETRIC_REPRESENTATION_ITEM()
RATIONAL_B_SPLINE_SURFACE(((1.,0.7071067871517,1.,0.7071067871517,1.),(1.,
0.7071067871517,1.,0.7071067871517,1.)))
REPRESENTATION_ITEM('')
SURFACE()
);
#57=(
BOUNDED_SURFACE()
B_SPLINE_SURFACE(1,2,((#23660,#23661,#23662,#23663,#23664),(#23665,#23666,
#23667,#23668,#23669)),.UNSPECIFIED.,.F.,.F.,.F.)
B_SPLINE_SURFACE_WITH_KNOTS((2,2),(3,2,3),(7.4362293722455,7.51383005135875),
(-3.14159267530291,-1.5707963267949,2.17131205079316E-8),.UNSPECIFIED.)
GEOMETRIC_REPRESENTATION_ITEM()
RATIONAL_B_SPLINE_SURFACE(((1.,0.7071067735098,1.,0.7071067735098,1.),(1.,
0.7071067735098,1.,0.7071067735098,1.)))
REPRESENTATION_ITEM('')
SURFACE()
);
#58=(
BOUNDED_SURFACE()
B_SPLINE_SURFACE(1,2,((#23814,#23815,#23816,#23817,#23818),(#23819,#23820,
#23821,#23822,#23823)),.UNSPECIFIED.,.F.,.F.,.F.)
B_SPLINE_SURFACE_WITH_KNOTS((2,2),(3,2,3),(4.36177906172941,6.3938473160349),
(-3.14159267546308,-1.57079632927156,1.69199623201166E-8),.UNSPECIFIED.)
GEOMETRIC_REPRESENTATION_ITEM()
RATIONAL_B_SPLINE_SURFACE(((1.,0.707106774328804,1.,0.707106774328804,1.),
(1.,0.707106774328804,1.,0.707106774328804,1.)))
REPRESENTATION_ITEM('')
SURFACE()
);
#59=(
BOUNDED_SURFACE()
B_SPLINE_SURFACE(1,2,((#24065,#24066,#24067,#24068,#24069),(#24070,#24071,
#24072,#24073,#24074)),.UNSPECIFIED.,.F.,.F.,.F.)
B_SPLINE_SURFACE_WITH_KNOTS((2,2),(3,2,3),(4.5862293722455,4.66383005135875),
(-3.14159267530291,-1.5707963267949,2.17131205079316E-8),.UNSPECIFIED.)
GEOMETRIC_REPRESENTATION_ITEM()
RATIONAL_B_SPLINE_SURFACE(((1.,0.7071067735098,1.,0.7071067735098,1.),(1.,
0.7071067735098,1.,0.7071067735098,1.)))
REPRESENTATION_ITEM('')
SURFACE()
);
#60=(
BOUNDED_SURFACE()
B_SPLINE_SURFACE(1,2,((#24173,#24174,#24175,#24176,#24177),(#24178,#24179,
#24180,#24181,#24182)),.UNSPECIFIED.,.F.,.F.,.F.)
B_SPLINE_SURFACE_WITH_KNOTS((2,2),(3,2,3),(3.77777786221769,3.86051392607716),
(-3.14159267047969,-1.5707963267949,1.68898939278961E-8),.UNSPECIFIED.)
GEOMETRIC_REPRESENTATION_ITEM()
RATIONAL_B_SPLINE_SURFACE(((1.,0.707106775215068,1.,0.707106775215068,1.),
(1.,0.707106775215068,1.,0.707106775215068,1.)))
REPRESENTATION_ITEM('')
SURFACE()
);
#61=(
BOUNDED_SURFACE()
B_SPLINE_SURFACE(1,2,((#24461,#24462,#24463,#24464,#24465),(#24466,#24467,
#24468,#24469,#24470)),.UNSPECIFIED.,.F.,.F.,.F.)
B_SPLINE_SURFACE_WITH_KNOTS((2,2),(3,2,3),(6.89511245168716,6.97777793374327),
(-3.14159267047969,-1.57079632677986,1.69199623201166E-8),.UNSPECIFIED.)
GEOMETRIC_REPRESENTATION_ITEM()
RATIONAL_B_SPLINE_SURFACE(((1.,0.707106775209753,1.,0.707106775209753,1.),
(1.,0.707106775209753,1.,0.707106775209753,1.)))
REPRESENTATION_ITEM('')
SURFACE()
);
#62=(
BOUNDED_SURFACE()
B_SPLINE_SURFACE(1,2,((#24763,#24764,#24765,#24766,#24767),(#24768,#24769,
#24770,#24771,#24772)),.UNSPECIFIED.,.F.,.F.,.F.)
B_SPLINE_SURFACE_WITH_KNOTS((2,2),(3,2,3),(7.4362293722455,7.51383005135875),
(-3.14159267530291,-1.5707963267949,2.1713120190725E-8),.UNSPECIFIED.)
GEOMETRIC_REPRESENTATION_ITEM()
RATIONAL_B_SPLINE_SURFACE(((1.,0.7071067735098,1.,0.7071067735098,1.),(1.,
0.7071067735098,1.,0.7071067735098,1.)))
REPRESENTATION_ITEM('')
SURFACE()
);
#63=(
BOUNDED_SURFACE()
B_SPLINE_SURFACE(1,2,((#24917,#24918,#24919,#24920,#24921),(#24922,#24923,
#24924,#24925,#24926)),.UNSPECIFIED.,.F.,.F.,.F.)
B_SPLINE_SURFACE_WITH_KNOTS((2,2),(3,2,3),(4.36177906172941,6.3938473160349),
(-3.14159267546308,-1.57079632927156,1.69199623201166E-8),.UNSPECIFIED.)
GEOMETRIC_REPRESENTATION_ITEM()
RATIONAL_B_SPLINE_SURFACE(((1.,0.707106774328804,1.,0.707106774328804,1.),
(1.,0.707106774328804,1.,0.707106774328804,1.)))
REPRESENTATION_ITEM('')
SURFACE()
);
#64=(
BOUNDED_SURFACE()
B_SPLINE_SURFACE(1,2,((#25168,#25169,#25170,#25171,#25172),(#25173,#25174,
#25175,#25176,#25177)),.UNSPECIFIED.,.F.,.F.,.F.)
B_SPLINE_SURFACE_WITH_KNOTS((2,2),(3,2,3),(4.5862293722455,4.66383005135875),
(-3.14159267530291,-1.5707963267949,2.1713120190725E-8),.UNSPECIFIED.)
GEOMETRIC_REPRESENTATION_ITEM()
RATIONAL_B_SPLINE_SURFACE(((1.,0.7071067735098,1.,0.7071067735098,1.),(1.,
0.7071067735098,1.,0.7071067735098,1.)))
REPRESENTATION_ITEM('')
SURFACE()
);
#65=(
BOUNDED_SURFACE()
B_SPLINE_SURFACE(1,2,((#25276,#25277,#25278,#25279,#25280),(#25281,#25282,
#25283,#25284,#25285)),.UNSPECIFIED.,.F.,.F.,.F.)
B_SPLINE_SURFACE_WITH_KNOTS((2,2),(3,2,3),(3.77777786221769,3.86051392607716),
(-3.14159267047969,-1.5707963267949,1.68898939278961E-8),.UNSPECIFIED.)
GEOMETRIC_REPRESENTATION_ITEM()
RATIONAL_B_SPLINE_SURFACE(((1.,0.707106775215068,1.,0.707106775215068,1.),
(1.,0.707106775215068,1.,0.707106775215068,1.)))
REPRESENTATION_ITEM('')
SURFACE()
);
#66=(
BOUNDED_SURFACE()
B_SPLINE_SURFACE(1,2,((#25564,#25565,#25566,#25567,#25568),(#25569,#25570,
#25571,#25572,#25573)),.UNSPECIFIED.,.F.,.F.,.F.)
B_SPLINE_SURFACE_WITH_KNOTS((2,2),(3,2,3),(6.89511245168716,6.97777793374327),
(-3.14159267047969,-1.57079632677986,1.69199623201166E-8),.UNSPECIFIED.)
GEOMETRIC_REPRESENTATION_ITEM()
RATIONAL_B_SPLINE_SURFACE(((1.,0.707106775209753,1.,0.707106775209753,1.),
(1.,0.707106775209753,1.,0.707106775209753,1.)))
REPRESENTATION_ITEM('')
SURFACE()
);
#67=B_SPLINE_SURFACE_WITH_KNOTS('',3,3,((#9330,#9331,#9332,#9333),(#9334,
#9335,#9336,#9337),(#9338,#9339,#9340,#9341),(#9342,#9343,#9344,#9345),
(#9346,#9347,#9348,#9349),(#9350,#9351,#9352,#9353)),.UNSPECIFIED.,.F.,
 .F.,.F.,(4,1,1,4),(4,4),(0.,0.571428571428571,0.714285714285714,1.),(0.499979838103418,
1.),.UNSPECIFIED.);
#68=B_SPLINE_SURFACE_WITH_KNOTS('',3,3,((#9405,#9406,#9407,#9408,#9409,
#9410,#9411,#9412,#9413,#9414,#9415,#9416,#9417),(#9418,#9419,#9420,#9421,
#9422,#9423,#9424,#9425,#9426,#9427,#9428,#9429,#9430),(#9431,#9432,#9433,
#9434,#9435,#9436,#9437,#9438,#9439,#9440,#9441,#9442,#9443),(#9444,#9445,
#9446,#9447,#9448,#9449,#9450,#9451,#9452,#9453,#9454,#9455,#9456)),
 .UNSPECIFIED.,.F.,.F.,.F.,(4,4),(4,1,1,1,1,1,1,1,1,1,4),(0.,1.),(-6.2831891310526,
-6.17098520423086,-6.05878127740912,-5.83437342376565,-5.3855577164787,
-4.93674200919175,-4.03911059461786,-3.59029488733091,-3.36588703368744,
-3.2536831068657,-3.14147918004397),.UNSPECIFIED.);
#69=B_SPLINE_SURFACE_WITH_KNOTS('',3,3,((#9470,#9471,#9472,#9473,#9474,
#9475,#9476,#9477,#9478,#9479,#9480),(#9481,#9482,#9483,#9484,#9485,#9486,
#9487,#9488,#9489,#9490,#9491),(#9492,#9493,#9494,#9495,#9496,#9497,#9498,
#9499,#9500,#9501,#9502),(#9503,#9504,#9505,#9506,#9507,#9508,#9509,#9510,
#9511,#9512,#9513)),.UNSPECIFIED.,.F.,.F.,.F.,(4,4),(4,1,1,1,1,1,1,1,4),
(0.113722049631489,1.),(-2.49239000021166,-2.40337970992527,-2.31436941963887,
-2.13634883906608,-1.95832825849329,-1.6022870973477,-1.42426651677491,
-1.33525622648851,-1.24624593620212),.UNSPECIFIED.);
#70=B_SPLINE_SURFACE_WITH_KNOTS('',3,3,((#9546,#9547,#9548,#9549,#9550,
#9551,#9552,#9553,#9554,#9555,#9556),(#9557,#9558,#9559,#9560,#9561,#9562,
#9563,#9564,#9565,#9566,#9567),(#9568,#9569,#9570,#9571,#9572,#9573,#9574,
#9575,#9576,#9577,#9578),(#9579,#9580,#9581,#9582,#9583,#9584,#9585,#9586,
#9587,#9588,#9589)),.UNSPECIFIED.,.F.,.F.,.F.,(4,4),(4,1,1,1,1,1,1,1,4),
(0.113766912401508,1.),(-1.24624592431163,-1.15722835828937,-1.06821079226711,
-0.890175660222591,-0.712140528178072,-0.356070264089036,-0.178035132044518,
-0.0890175660222591,0.),.UNSPECIFIED.);
#71=B_SPLINE_SURFACE_WITH_KNOTS('',3,3,((#9608,#9609,#9610,#9611,#9612,
#9613,#9614,#9615,#9616,#9617,#9618,#9619,#9620),(#9621,#9622,#9623,#9624,
#9625,#9626,#9627,#9628,#9629,#9630,#9631,#9632,#9633),(#9634,#9635,#9636,
#9637,#9638,#9639,#9640,#9641,#9642,#9643,#9644,#9645,#9646),(#9647,#9648,
#9649,#9650,#9651,#9652,#9653,#9654,#9655,#9656,#9657,#9658,#9659)),
 .UNSPECIFIED.,.F.,.F.,.F.,(4,4),(4,1,1,1,1,1,1,1,1,1,4),(0.,1.),(-3.14147916168999,
-3.02928907412962,-2.91709898656925,-2.6927188114485,-2.24395846120701,
-1.34643776072403,-0.897677410482546,-0.448917060241057,-0.224536885120313,
-0.11234679755994,-0.000156709999567996),.UNSPECIFIED.);
#72=B_SPLINE_SURFACE_WITH_KNOTS('',3,3,((#9675,#9676,#9677,#9678),(#9679,
#9680,#9681,#9682),(#9683,#9684,#9685,#9686),(#9687,#9688,#9689,#9690)),
 .UNSPECIFIED.,.F.,.F.,.F.,(4,4),(4,4),(0.,1.),(-6.28334201717915,-6.28318914939259),
 .UNSPECIFIED.);
#73=B_SPLINE_SURFACE_WITH_KNOTS('',3,3,((#9766,#9767,#9768,#9769,#9770,
#9771,#9772,#9773,#9774,#9775,#9776,#9777,#9778),(#9779,#9780,#9781,#9782,
#9783,#9784,#9785,#9786,#9787,#9788,#9789,#9790,#9791),(#9792,#9793,#9794,
#9795,#9796,#9797,#9798,#9799,#9800,#9801,#9802,#9803,#9804),(#9805,#9806,
#9807,#9808,#9809,#9810,#9811,#9812,#9813,#9814,#9815,#9816,#9817)),
 .UNSPECIFIED.,.F.,.F.,.F.,(4,4),(4,1,1,1,1,1,1,1,1,1,4),(0.,1.),(-6.28318913105258,
-6.17098520423085,-6.05878127740911,-5.83437342376565,-5.38555771647871,
-4.93674200919176,-4.03911059461788,-3.59029488733094,-3.36588703368747,
-3.25368310686574,-3.141479180044),.UNSPECIFIED.);
#74=B_SPLINE_SURFACE_WITH_KNOTS('',3,3,((#9831,#9832,#9833,#9834),(#9835,
#9836,#9837,#9838),(#9839,#9840,#9841,#9842),(#9843,#9844,#9845,#9846),
(#9847,#9848,#9849,#9850),(#9851,#9852,#9853,#9854)),.UNSPECIFIED.,.F.,
 .F.,.F.,(4,1,1,4),(4,4),(0.,0.285714285714286,0.571428571428571,1.),(0.499979668251233,
1.),.UNSPECIFIED.);
#75=B_SPLINE_SURFACE_WITH_KNOTS('',3,3,((#9865,#9866,#9867,#9868,#9869,
#9870,#9871,#9872,#9873,#9874,#9875,#9876,#9877),(#9878,#9879,#9880,#9881,
#9882,#9883,#9884,#9885,#9886,#9887,#9888,#9889,#9890),(#9891,#9892,#9893,
#9894,#9895,#9896,#9897,#9898,#9899,#9900,#9901,#9902,#9903),(#9904,#9905,
#9906,#9907,#9908,#9909,#9910,#9911,#9912,#9913,#9914,#9915,#9916)),
 .UNSPECIFIED.,.F.,.F.,.F.,(4,4),(4,1,1,1,1,1,1,1,1,1,4),(0.113722049631545,
1.),(-2.49239000021166,-2.40337970992527,-2.31436941963887,-2.13634883906608,
-1.95832825849329,-1.78030767792049,-1.6912973876341,-1.6022870973477,-1.42426651677491,
-1.33525622648851,-1.24624593620212),.UNSPECIFIED.);
#76=B_SPLINE_SURFACE_WITH_KNOTS('',3,3,((#9952,#9953,#9954,#9955),(#9956,
#9957,#9958,#9959),(#9960,#9961,#9962,#9963),(#9964,#9965,#9966,#9967),
(#9968,#9969,#9970,#9971),(#9972,#9973,#9974,#9975)),.UNSPECIFIED.,.F.,
 .F.,.F.,(4,1,1,4),(4,4),(0.,0.285714285714286,0.571428571428571,1.),(0.,
0.500020331749132),.UNSPECIFIED.);
#77=B_SPLINE_SURFACE_WITH_KNOTS('',3,3,((#9986,#9987,#9988,#9989,#9990,
#9991,#9992,#9993,#9994,#9995,#9996,#9997),(#9998,#9999,#10000,#10001,#10002,
#10003,#10004,#10005,#10006,#10007,#10008,#10009),(#10010,#10011,#10012,
#10013,#10014,#10015,#10016,#10017,#10018,#10019,#10020,#10021),(#10022,
#10023,#10024,#10025,#10026,#10027,#10028,#10029,#10030,#10031,#10032,#10033)),
 .UNSPECIFIED.,.F.,.F.,.F.,(4,4),(4,1,1,1,1,1,1,1,1,4),(0.113766912401507,
1.),(-1.24624592431163,-1.15722835828937,-1.06821079226711,-0.89017566022259,
-0.712140528178072,-0.445087830111295,-0.356070264089036,-0.178035132044518,
-0.089017566022259,0.),.UNSPECIFIED.);
#78=B_SPLINE_SURFACE_WITH_KNOTS('',3,3,((#10093,#10094,#10095,#10096,#10097,
#10098,#10099,#10100,#10101,#10102,#10103,#10104,#10105),(#10106,#10107,
#10108,#10109,#10110,#10111,#10112,#10113,#10114,#10115,#10116,#10117,#10118),
(#10119,#10120,#10121,#10122,#10123,#10124,#10125,#10126,#10127,#10128,
#10129,#10130,#10131),(#10132,#10133,#10134,#10135,#10136,#10137,#10138,
#10139,#10140,#10141,#10142,#10143,#10144)),.UNSPECIFIED.,.F.,.F.,.F.,(4,
4),(4,1,1,1,1,1,1,1,1,1,4),(0.,1.),(-3.14147916168998,-3.02928907412961,
-2.91709898656924,-2.69271881144849,-2.24395846120701,-1.34643776072403,
-0.897677410482543,-0.448917060241056,-0.224536885120312,-0.11234679755994,
-0.000156709999567996),.UNSPECIFIED.);
#79=B_SPLINE_SURFACE_WITH_KNOTS('',3,3,((#10146,#10147,#10148,#10149),(#10150,
#10151,#10152,#10153),(#10154,#10155,#10156,#10157),(#10158,#10159,#10160,
#10161)),.UNSPECIFIED.,.F.,.F.,.F.,(4,4),(4,4),(0.,1.),(-6.28334201717916,
-6.28318914939259),.UNSPECIFIED.);
#80=B_SPLINE_SURFACE_WITH_KNOTS('',3,3,((#10162,#10163,#10164,#10165,#10166,
#10167,#10168),(#10169,#10170,#10171,#10172,#10173,#10174,#10175),(#10176,
#10177,#10178,#10179,#10180,#10181,#10182),(#10183,#10184,#10185,#10186,
#10187,#10188,#10189)),.UNSPECIFIED.,.F.,.F.,.F.,(4,4),(4,1,1,1,4),(0.,
1.),(0.,0.162940845467739,0.271568075779565,0.325881690935478,0.380195306091391),
 .UNSPECIFIED.);
#81=B_SPLINE_SURFACE_WITH_KNOTS('',3,3,((#10200,#10201,#10202,#10203),(#10204,
#10205,#10206,#10207),(#10208,#10209,#10210,#10211),(#10212,#10213,#10214,
#10215)),.UNSPECIFIED.,.F.,.F.,.F.,(4,4),(4,4),(0.,1.),(4.42010574598837,
4.50415300014427),.UNSPECIFIED.);
#82=B_SPLINE_SURFACE_WITH_KNOTS('',3,3,((#10220,#10221,#10222,#10223,#10224,
#10225,#10226,#10227),(#10228,#10229,#10230,#10231,#10232,#10233,#10234,
#10235),(#10236,#10237,#10238,#10239,#10240,#10241,#10242,#10243),(#10244,
#10245,#10246,#10247,#10248,#10249,#10250,#10251)),.UNSPECIFIED.,.F.,.F.,
 .F.,(4,4),(4,1,1,1,1,4),(0.,1.),(0.,0.0271565941769726,0.0543131883539452,
0.162939565061835,0.271565941769726,0.380192318477616),.UNSPECIFIED.);
#83=B_SPLINE_SURFACE_WITH_KNOTS('',3,3,((#10263,#10264,#10265,#10266),(#10267,
#10268,#10269,#10270),(#10271,#10272,#10273,#10274),(#10275,#10276,#10277,
#10278)),.UNSPECIFIED.,.F.,.F.,.F.,(4,4),(4,4),(0.,1.),(4.33605704356489,
4.42010576112394),.UNSPECIFIED.);
#84=B_SPLINE_SURFACE_WITH_KNOTS('',3,3,((#10287,#10288,#10289,#10290,#10291,
#10292,#10293,#10294,#10295,#10296,#10297,#10298,#10299),(#10300,#10301,
#10302,#10303,#10304,#10305,#10306,#10307,#10308,#10309,#10310,#10311,#10312),
(#10313,#10314,#10315,#10316,#10317,#10318,#10319,#10320,#10321,#10322,
#10323,#10324,#10325),(#10326,#10327,#10328,#10329,#10330,#10331,#10332,
#10333,#10334,#10335,#10336,#10337,#10338),(#10339,#10340,#10341,#10342,
#10343,#10344,#10345,#10346,#10347,#10348,#10349,#10350,#10351)),
 .UNSPECIFIED.,.F.,.F.,.F.,(4,1,4),(4,1,1,1,1,1,1,1,1,1,4),(0.,0.571428571428571,
1.),(-0.62420206257923,-0.60253107070799,-0.58086007883675,-0.53751809509427,
-0.45083412760931,-0.36415016012435,-0.190782225154431,-0.104098257669471,
-0.0607562739269911,-0.0390852820557512,-0.0174142901845112),
 .UNSPECIFIED.);
#85=B_SPLINE_SURFACE_WITH_KNOTS('',3,3,((#10352,#10353,#10354,#10355,#10356,
#10357,#10358,#10359,#10360,#10361,#10362,#10363,#10364),(#10365,#10366,
#10367,#10368,#10369,#10370,#10371,#10372,#10373,#10374,#10375,#10376,#10377),
(#10378,#10379,#10380,#10381,#10382,#10383,#10384,#10385,#10386,#10387,
#10388,#10389,#10390),(#10391,#10392,#10393,#10394,#10395,#10396,#10397,
#10398,#10399,#10400,#10401,#10402,#10403),(#10404,#10405,#10406,#10407,
#10408,#10409,#10410,#10411,#10412,#10413,#10414,#10415,#10416)),
 .UNSPECIFIED.,.F.,.F.,.F.,(4,1,4),(4,1,1,1,1,1,1,1,1,1,4),(0.,0.571428571428571,
1.),(0.0174125047093191,0.0390834965805591,0.060754488451799,0.104096472194279,
0.190780439679239,0.277464407164198,0.450832342134118,0.537516309619078,
0.580858293361558,0.602529285232797,0.624200277104037),.UNSPECIFIED.);
#86=B_SPLINE_SURFACE_WITH_KNOTS('',3,3,((#10422,#10423,#10424,#10425),(#10426,
#10427,#10428,#10429),(#10430,#10431,#10432,#10433),(#10434,#10435,#10436,
#10437),(#10438,#10439,#10440,#10441),(#10442,#10443,#10444,#10445)),
 .UNSPECIFIED.,.F.,.F.,.F.,(4,1,1,4),(4,4),(0.,0.571428571428571,0.714285714285714,
1.),(0.,0.50002033174907),.UNSPECIFIED.);
#87=B_SPLINE_SURFACE_WITH_KNOTS('',3,3,((#10446,#10447,#10448,#10449),(#10450,
#10451,#10452,#10453),(#10454,#10455,#10456,#10457),(#10458,#10459,#10460,
#10461),(#10462,#10463,#10464,#10465),(#10466,#10467,#10468,#10469)),
 .UNSPECIFIED.,.F.,.F.,.F.,(4,1,1,4),(4,4),(0.,0.571428571428571,0.714285714285714,
1.),(0.499979838103541,1.),.UNSPECIFIED.);
#88=B_SPLINE_SURFACE_WITH_KNOTS('',3,3,((#10521,#10522,#10523,#10524,#10525,
#10526,#10527,#10528,#10529,#10530,#10531,#10532,#10533),(#10534,#10535,
#10536,#10537,#10538,#10539,#10540,#10541,#10542,#10543,#10544,#10545,#10546),
(#10547,#10548,#10549,#10550,#10551,#10552,#10553,#10554,#10555,#10556,
#10557,#10558,#10559),(#10560,#10561,#10562,#10563,#10564,#10565,#10566,
#10567,#10568,#10569,#10570,#10571,#10572)),.UNSPECIFIED.,.F.,.F.,.F.,(4,
4),(4,1,1,1,1,1,1,1,1,1,4),(0.,1.),(-6.2831891310526,-6.17098520423086,
-6.05878127740912,-5.83437342376565,-5.3855577164787,-4.93674200919175,
-4.03911059461786,-3.59029488733091,-3.36588703368744,-3.2536831068657,
-3.14147918004397),.UNSPECIFIED.);
#89=B_SPLINE_SURFACE_WITH_KNOTS('',3,3,((#10586,#10587,#10588,#10589,#10590,
#10591,#10592,#10593,#10594,#10595,#10596),(#10597,#10598,#10599,#10600,
#10601,#10602,#10603,#10604,#10605,#10606,#10607),(#10608,#10609,#10610,
#10611,#10612,#10613,#10614,#10615,#10616,#10617,#10618),(#10619,#10620,
#10621,#10622,#10623,#10624,#10625,#10626,#10627,#10628,#10629)),
 .UNSPECIFIED.,.F.,.F.,.F.,(4,4),(4,1,1,1,1,1,1,1,4),(0.113722049631489,
1.),(-2.49239000021166,-2.40337970992527,-2.31436941963887,-2.13634883906608,
-1.95832825849329,-1.6022870973477,-1.42426651677491,-1.33525622648851,
-1.24624593620212),.UNSPECIFIED.);
#90=B_SPLINE_SURFACE_WITH_KNOTS('',3,3,((#10662,#10663,#10664,#10665,#10666,
#10667,#10668,#10669,#10670,#10671,#10672),(#10673,#10674,#10675,#10676,
#10677,#10678,#10679,#10680,#10681,#10682,#10683),(#10684,#10685,#10686,
#10687,#10688,#10689,#10690,#10691,#10692,#10693,#10694),(#10695,#10696,
#10697,#10698,#10699,#10700,#10701,#10702,#10703,#10704,#10705)),
 .UNSPECIFIED.,.F.,.F.,.F.,(4,4),(4,1,1,1,1,1,1,1,4),(0.113766912401508,
1.),(-1.24624592431163,-1.15722835828937,-1.06821079226711,-0.89017566022259,
-0.712140528178072,-0.356070264089036,-0.178035132044518,-0.0890175660222591,
0.),.UNSPECIFIED.);
#91=B_SPLINE_SURFACE_WITH_KNOTS('',3,3,((#10724,#10725,#10726,#10727,#10728,
#10729,#10730,#10731,#10732,#10733,#10734,#10735,#10736),(#10737,#10738,
#10739,#10740,#10741,#10742,#10743,#10744,#10745,#10746,#10747,#10748,#10749),
(#10750,#10751,#10752,#10753,#10754,#10755,#10756,#10757,#10758,#10759,
#10760,#10761,#10762),(#10763,#10764,#10765,#10766,#10767,#10768,#10769,
#10770,#10771,#10772,#10773,#10774,#10775)),.UNSPECIFIED.,.F.,.F.,.F.,(4,
4),(4,1,1,1,1,1,1,1,1,1,4),(0.,1.),(-3.14147916168999,-3.02928907412962,
-2.91709898656925,-2.6927188114485,-2.24395846120701,-1.34643776072403,
-0.897677410482546,-0.448917060241057,-0.224536885120313,-0.11234679755994,
-0.000156709999567984),.UNSPECIFIED.);
#92=B_SPLINE_SURFACE_WITH_KNOTS('',3,3,((#10791,#10792,#10793,#10794),(#10795,
#10796,#10797,#10798),(#10799,#10800,#10801,#10802),(#10803,#10804,#10805,
#10806)),.UNSPECIFIED.,.F.,.F.,.F.,(4,4),(4,4),(0.,1.),(-6.28334201717916,
-6.28318914939259),.UNSPECIFIED.);
#93=B_SPLINE_SURFACE_WITH_KNOTS('',3,3,((#10882,#10883,#10884,#10885,#10886,
#10887,#10888,#10889,#10890,#10891,#10892,#10893,#10894),(#10895,#10896,
#10897,#10898,#10899,#10900,#10901,#10902,#10903,#10904,#10905,#10906,#10907),
(#10908,#10909,#10910,#10911,#10912,#10913,#10914,#10915,#10916,#10917,
#10918,#10919,#10920),(#10921,#10922,#10923,#10924,#10925,#10926,#10927,
#10928,#10929,#10930,#10931,#10932,#10933)),.UNSPECIFIED.,.F.,.F.,.F.,(4,
4),(4,1,1,1,1,1,1,1,1,1,4),(0.,1.),(-6.28318913105258,-6.17098520423085,
-6.05878127740911,-5.83437342376565,-5.38555771647871,-4.93674200919176,
-4.03911059461788,-3.59029488733094,-3.36588703368747,-3.25368310686574,
-3.141479180044),.UNSPECIFIED.);
#94=B_SPLINE_SURFACE_WITH_KNOTS('',3,3,((#10947,#10948,#10949,#10950),(#10951,
#10952,#10953,#10954),(#10955,#10956,#10957,#10958),(#10959,#10960,#10961,
#10962),(#10963,#10964,#10965,#10966),(#10967,#10968,#10969,#10970)),
 .UNSPECIFIED.,.F.,.F.,.F.,(4,1,1,4),(4,4),(0.,0.285714285714286,0.571428571428571,
1.),(0.499979668251446,1.),.UNSPECIFIED.);
#95=B_SPLINE_SURFACE_WITH_KNOTS('',3,3,((#10981,#10982,#10983,#10984,#10985,
#10986,#10987,#10988,#10989,#10990,#10991,#10992,#10993),(#10994,#10995,
#10996,#10997,#10998,#10999,#11000,#11001,#11002,#11003,#11004,#11005,#11006),
(#11007,#11008,#11009,#11010,#11011,#11012,#11013,#11014,#11015,#11016,
#11017,#11018,#11019),(#11020,#11021,#11022,#11023,#11024,#11025,#11026,
#11027,#11028,#11029,#11030,#11031,#11032)),.UNSPECIFIED.,.F.,.F.,.F.,(4,
4),(4,1,1,1,1,1,1,1,1,1,4),(0.113722049631545,1.),(-2.49239000021166,-2.35887456478207,
-2.31436941963887,-2.13634883906608,-1.95832825849329,-1.89157054077849,
-1.78030767792049,-1.6022870973477,-1.42426651677491,-1.37976137163171,
-1.24624593620212),.UNSPECIFIED.);
#96=B_SPLINE_SURFACE_WITH_KNOTS('',3,3,((#11078,#11079,#11080,#11081),(#11082,
#11083,#11084,#11085),(#11086,#11087,#11088,#11089),(#11090,#11091,#11092,
#11093),(#11094,#11095,#11096,#11097),(#11098,#11099,#11100,#11101)),
 .UNSPECIFIED.,.F.,.F.,.F.,(4,1,1,4),(4,4),(0.,0.285714285714286,0.571428571428571,
1.),(0.,0.500020331748935),.UNSPECIFIED.);
#97=B_SPLINE_SURFACE_WITH_KNOTS('',3,3,((#11112,#11113,#11114,#11115,#11116,
#11117,#11118,#11119,#11120,#11121,#11122,#11123,#11124),(#11125,#11126,
#11127,#11128,#11129,#11130,#11131,#11132,#11133,#11134,#11135,#11136,#11137),
(#11138,#11139,#11140,#11141,#11142,#11143,#11144,#11145,#11146,#11147,
#11148,#11149,#11150),(#11151,#11152,#11153,#11154,#11155,#11156,#11157,
#11158,#11159,#11160,#11161,#11162,#11163)),.UNSPECIFIED.,.F.,.F.,.F.,(4,
4),(4,1,1,1,1,1,1,1,1,1,4),(0.113766912401507,1.),(-1.24624592431163,-1.15722835828937,
-1.06821079226711,-0.890175660222591,-0.801158094200332,-0.712140528178073,
-0.534105396133555,-0.356070264089037,-0.178035132044518,-0.0890175660222591,
0.),.UNSPECIFIED.);
#98=B_SPLINE_SURFACE_WITH_KNOTS('',3,3,((#11223,#11224,#11225,#11226,#11227,
#11228,#11229,#11230,#11231,#11232,#11233,#11234,#11235),(#11236,#11237,
#11238,#11239,#11240,#11241,#11242,#11243,#11244,#11245,#11246,#11247,#11248),
(#11249,#11250,#11251,#11252,#11253,#11254,#11255,#11256,#11257,#11258,
#11259,#11260,#11261),(#11262,#11263,#11264,#11265,#11266,#11267,#11268,
#11269,#11270,#11271,#11272,#11273,#11274)),.UNSPECIFIED.,.F.,.F.,.F.,(4,
4),(4,1,1,1,1,1,1,1,1,1,4),(0.,1.),(-3.14147916168998,-3.02928907412961,
-2.91709898656924,-2.69271881144849,-2.24395846120701,-1.34643776072403,
-0.897677410482543,-0.448917060241056,-0.224536885120312,-0.11234679755994,
-0.000156709999567996),.UNSPECIFIED.);
#99=B_SPLINE_SURFACE_WITH_KNOTS('',3,3,((#11276,#11277,#11278,#11279),(#11280,
#11281,#11282,#11283),(#11284,#11285,#11286,#11287),(#11288,#11289,#11290,
#11291)),.UNSPECIFIED.,.F.,.F.,.F.,(4,4),(4,4),(0.,1.),(-6.28334201717916,
-6.28318914939259),.UNSPECIFIED.);
#100=B_SPLINE_SURFACE_WITH_KNOTS('',3,3,((#11292,#11293,#11294,#11295,#11296,
#11297,#11298),(#11299,#11300,#11301,#11302,#11303,#11304,#11305),(#11306,
#11307,#11308,#11309,#11310,#11311,#11312),(#11313,#11314,#11315,#11316,
#11317,#11318,#11319)),.UNSPECIFIED.,.F.,.F.,.F.,(4,4),(4,1,1,1,4),(0.,
1.),(0.,0.162940845467739,0.271568075779565,0.325881690935478,0.380195306091391),
 .UNSPECIFIED.);
#101=B_SPLINE_SURFACE_WITH_KNOTS('',3,3,((#11330,#11331,#11332,#11333),
(#11334,#11335,#11336,#11337),(#11338,#11339,#11340,#11341),(#11342,#11343,
#11344,#11345)),.UNSPECIFIED.,.F.,.F.,.F.,(4,4),(4,4),(0.,1.),(4.42010574598837,
4.50415300014427),.UNSPECIFIED.);
#102=B_SPLINE_SURFACE_WITH_KNOTS('',3,3,((#11350,#11351,#11352,#11353,#11354,
#11355,#11356,#11357),(#11358,#11359,#11360,#11361,#11362,#11363,#11364,
#11365),(#11366,#11367,#11368,#11369,#11370,#11371,#11372,#11373),(#11374,
#11375,#11376,#11377,#11378,#11379,#11380,#11381)),.UNSPECIFIED.,.F.,.F.,
 .F.,(4,4),(4,1,1,1,1,4),(0.,1.),(0.,0.0271565941769726,0.0543131883539452,
0.162939565061835,0.271565941769726,0.380192318477616),.UNSPECIFIED.);
#103=B_SPLINE_SURFACE_WITH_KNOTS('',3,3,((#11393,#11394,#11395,#11396),
(#11397,#11398,#11399,#11400),(#11401,#11402,#11403,#11404),(#11405,#11406,
#11407,#11408)),.UNSPECIFIED.,.F.,.F.,.F.,(4,4),(4,4),(0.,1.),(4.33605704356489,
4.42010576112394),.UNSPECIFIED.);
#104=B_SPLINE_SURFACE_WITH_KNOTS('',3,3,((#11417,#11418,#11419,#11420,#11421,
#11422,#11423,#11424,#11425,#11426,#11427,#11428,#11429),(#11430,#11431,
#11432,#11433,#11434,#11435,#11436,#11437,#11438,#11439,#11440,#11441,#11442),
(#11443,#11444,#11445,#11446,#11447,#11448,#11449,#11450,#11451,#11452,
#11453,#11454,#11455),(#11456,#11457,#11458,#11459,#11460,#11461,#11462,
#11463,#11464,#11465,#11466,#11467,#11468),(#11469,#11470,#11471,#11472,
#11473,#11474,#11475,#11476,#11477,#11478,#11479,#11480,#11481)),
 .UNSPECIFIED.,.F.,.F.,.F.,(4,1,4),(4,1,1,1,1,1,1,1,1,1,4),(0.,0.571428571428571,
1.),(-0.62420206257923,-0.60253107070799,-0.58086007883675,-0.53751809509427,
-0.45083412760931,-0.36415016012435,-0.190782225154431,-0.104098257669471,
-0.0607562739269911,-0.0390852820557512,-0.0174142901845112),
 .UNSPECIFIED.);
#105=B_SPLINE_SURFACE_WITH_KNOTS('',3,3,((#11482,#11483,#11484,#11485,#11486,
#11487,#11488,#11489,#11490,#11491,#11492,#11493,#11494),(#11495,#11496,
#11497,#11498,#11499,#11500,#11501,#11502,#11503,#11504,#11505,#11506,#11507),
(#11508,#11509,#11510,#11511,#11512,#11513,#11514,#11515,#11516,#11517,
#11518,#11519,#11520),(#11521,#11522,#11523,#11524,#11525,#11526,#11527,
#11528,#11529,#11530,#11531,#11532,#11533),(#11534,#11535,#11536,#11537,
#11538,#11539,#11540,#11541,#11542,#11543,#11544,#11545,#11546)),
 .UNSPECIFIED.,.F.,.F.,.F.,(4,1,4),(4,1,1,1,1,1,1,1,1,1,4),(0.,0.571428571428571,
1.),(0.0174125047093191,0.0390834965805591,0.060754488451799,0.104096472194279,
0.190780439679239,0.277464407164198,0.450832342134118,0.537516309619078,
0.580858293361558,0.602529285232797,0.624200277104037),.UNSPECIFIED.);
#106=B_SPLINE_SURFACE_WITH_KNOTS('',3,3,((#11552,#11553,#11554,#11555),
(#11556,#11557,#11558,#11559),(#11560,#11561,#11562,#11563),(#11564,#11565,
#11566,#11567),(#11568,#11569,#11570,#11571),(#11572,#11573,#11574,#11575)),
 .UNSPECIFIED.,.F.,.F.,.F.,(4,1,1,4),(4,4),(0.,0.571428571428571,0.714285714285714,
1.),(0.,0.500020161896625),.UNSPECIFIED.);
#107=B_SPLINE_SURFACE_WITH_KNOTS('',3,3,((#16471,#16472,#16473,#16474,#16475,
#16476,#16477,#16478,#16479,#16480,#16481,#16482,#16483,#16484,#16485,#16486,
#16487,#16488,#16489,#16490,#16491,#16492,#16493,#16494,#16495,#16496,#16497,
#16498,#16499,#16500,#16501,#16502,#16503,#16504,#16505,#16506,#16507,#16508,
#16509,#16510,#16511,#16512,#16513,#16514,#16515,#16516,#16517,#16518,#16519,
#16520,#16521,#16522,#16523,#16524,#16525,#16526,#16527,#16528,#16529,#16530,
#16531,#16532,#16533,#16534,#16535,#16536,#16537,#16538),(#16539,#16540,
#16541,#16542,#16543,#16544,#16545,#16546,#16547,#16548,#16549,#16550,#16551,
#16552,#16553,#16554,#16555,#16556,#16557,#16558,#16559,#16560,#16561,#16562,
#16563,#16564,#16565,#16566,#16567,#16568,#16569,#16570,#16571,#16572,#16573,
#16574,#16575,#16576,#16577,#16578,#16579,#16580,#16581,#16582,#16583,#16584,
#16585,#16586,#16587,#16588,#16589,#16590,#16591,#16592,#16593,#16594,#16595,
#16596,#16597,#16598,#16599,#16600,#16601,#16602,#16603,#16604,#16605,#16606),
(#16607,#16608,#16609,#16610,#16611,#16612,#16613,#16614,#16615,#16616,
#16617,#16618,#16619,#16620,#16621,#16622,#16623,#16624,#16625,#16626,#16627,
#16628,#16629,#16630,#16631,#16632,#16633,#16634,#16635,#16636,#16637,#16638,
#16639,#16640,#16641,#16642,#16643,#16644,#16645,#16646,#16647,#16648,#16649,
#16650,#16651,#16652,#16653,#16654,#16655,#16656,#16657,#16658,#16659,#16660,
#16661,#16662,#16663,#16664,#16665,#16666,#16667,#16668,#16669,#16670,#16671,
#16672,#16673,#16674),(#16675,#16676,#16677,#16678,#16679,#16680,#16681,
#16682,#16683,#16684,#16685,#16686,#16687,#16688,#16689,#16690,#16691,#16692,
#16693,#16694,#16695,#16696,#16697,#16698,#16699,#16700,#16701,#16702,#16703,
#16704,#16705,#16706,#16707,#16708,#16709,#16710,#16711,#16712,#16713,#16714,
#16715,#16716,#16717,#16718,#16719,#16720,#16721,#16722,#16723,#16724,#16725,
#16726,#16727,#16728,#16729,#16730,#16731,#16732,#16733,#16734,#16735,#16736,
#16737,#16738,#16739,#16740,#16741,#16742)),.UNSPECIFIED.,.F.,.F.,.F.,(4,
4),(4,1,1,1,1,1,1,1,1,1,1,1,1,1,1,1,1,1,1,1,1,1,1,1,1,1,1,1,1,1,1,1,1,1,
1,1,1,1,1,1,1,1,1,1,1,1,1,1,1,1,1,1,1,1,1,1,1,1,1,1,1,1,1,1,1,4),(0.,0.0448889834294934),
(11.8615800042567,12.8592179417501,13.8568558792435,14.8544938167368,15.8521317542302,
16.8497696917236,17.847407629217,18.8450455667104,19.8426835042038,20.8403214416972,
21.8379593791906,22.835597316684,23.8332352541774,24.8308731916707,25.8285111291641,
26.8261490666575,27.8237870041509,28.8214249416443,29.8190628791377,30.8167008166311,
31.8143387541245,32.8119766916179,33.8096146291113,34.8072525666046,35.804890504098,
36.8025284415914,37.8001663790848,38.7978043165782,39.7954422540716,40.793080191565,
41.7907181290584,42.7883560665518,43.7859940040451,44.7836319415385,45.7812698790319,
46.7789078165253,47.7765457540187,48.7741836915121,49.7718216290055,50.7694595664989,
51.7670975039923,52.7647354414857,53.762373378979,54.7600113164724,55.7576492539658,
56.7552871914592,57.7529251289526,58.750563066446,59.7482010039394,60.7458389414328,
61.7434768789262,62.7411148164195,63.7387527539129,64.7363906914063,65.7340286288997,
66.7316665663931,67.7293045038865,68.7269424413799,69.7245803788733,70.7222183163667,
71.7198562538601,72.7174941913534,73.7151321288468,74.7127700663402,75.7104080038336,
76.708045941327),.UNSPECIFIED.);
#108=B_SPLINE_SURFACE_WITH_KNOTS('',3,3,((#16935,#16936,#16937,#16938,#16939,
#16940,#16941,#16942,#16943,#16944,#16945,#16946,#16947,#16948,#16949,#16950,
#16951,#16952,#16953,#16954,#16955,#16956,#16957,#16958,#16959,#16960,#16961,
#16962,#16963,#16964,#16965,#16966,#16967,#16968,#16969,#16970,#16971,#16972,
#16973,#16974,#16975,#16976,#16977,#16978,#16979,#16980,#16981,#16982,#16983,
#16984,#16985,#16986,#16987,#16988,#16989,#16990,#16991,#16992,#16993,#16994,
#16995,#16996,#16997,#16998,#16999,#17000,#17001,#17002),(#17003,#17004,
#17005,#17006,#17007,#17008,#17009,#17010,#17011,#17012,#17013,#17014,#17015,
#17016,#17017,#17018,#17019,#17020,#17021,#17022,#17023,#17024,#17025,#17026,
#17027,#17028,#17029,#17030,#17031,#17032,#17033,#17034,#17035,#17036,#17037,
#17038,#17039,#17040,#17041,#17042,#17043,#17044,#17045,#17046,#17047,#17048,
#17049,#17050,#17051,#17052,#17053,#17054,#17055,#17056,#17057,#17058,#17059,
#17060,#17061,#17062,#17063,#17064,#17065,#17066,#17067,#17068,#17069,#17070),
(#17071,#17072,#17073,#17074,#17075,#17076,#17077,#17078,#17079,#17080,
#17081,#17082,#17083,#17084,#17085,#17086,#17087,#17088,#17089,#17090,#17091,
#17092,#17093,#17094,#17095,#17096,#17097,#17098,#17099,#17100,#17101,#17102,
#17103,#17104,#17105,#17106,#17107,#17108,#17109,#17110,#17111,#17112,#17113,
#17114,#17115,#17116,#17117,#17118,#17119,#17120,#17121,#17122,#17123,#17124,
#17125,#17126,#17127,#17128,#17129,#17130,#17131,#17132,#17133,#17134,#17135,
#17136,#17137,#17138),(#17139,#17140,#17141,#17142,#17143,#17144,#17145,
#17146,#17147,#17148,#17149,#17150,#17151,#17152,#17153,#17154,#17155,#17156,
#17157,#17158,#17159,#17160,#17161,#17162,#17163,#17164,#17165,#17166,#17167,
#17168,#17169,#17170,#17171,#17172,#17173,#17174,#17175,#17176,#17177,#17178,
#17179,#17180,#17181,#17182,#17183,#17184,#17185,#17186,#17187,#17188,#17189,
#17190,#17191,#17192,#17193,#17194,#17195,#17196,#17197,#17198,#17199,#17200,
#17201,#17202,#17203,#17204,#17205,#17206)),.UNSPECIFIED.,.F.,.F.,.F.,(4,
4),(4,1,1,1,1,1,1,1,1,1,1,1,1,1,1,1,1,1,1,1,1,1,1,1,1,1,1,1,1,1,1,1,1,1,
1,1,1,1,1,1,1,1,1,1,1,1,1,1,1,1,1,1,1,1,1,1,1,1,1,1,1,1,1,1,1,4),(0.,0.0448889834294934),
(14.3981410127769,15.3957789502703,16.3934168877637,17.3910548252571,18.3886927627505,
19.3863307002439,20.3839686377373,21.3816065752307,22.3792445127241,23.3768824502174,
24.3745203877108,25.3721583252042,26.3697962626976,27.367434200191,28.3650721376844,
29.3627100751778,30.3603480126712,31.3579859501646,32.3556238876579,33.3532618251513,
34.3508997626447,35.3485377001381,36.3461756376315,37.3438135751249,38.3414515126183,
39.3390894501117,40.3367273876051,41.3343653250984,42.3320032625918,43.3296412000852,
44.3272791375786,45.324917075072,46.3225550125654,47.3201929500588,48.3178308875522,
49.3154688250456,50.313106762539,51.3107447000323,52.3083826375257,53.3060205750191,
54.3036585125125,55.3012964500059,56.2989343874993,57.2965723249927,58.2942102624861,
59.2918481999794,60.2894861374728,61.2871240749662,62.2847620124596,63.282399949953,
64.2800378874464,65.2776758249398,66.2753137624332,67.2729516999266,68.27058963742,
69.2682275749133,70.2658655124067,71.2635034499001,72.2611413873935,73.2587793248869,
74.2564172623803,75.2540551998737,76.2516931373671,77.2493310748605,78.2469690123538,
79.2446069498472),.UNSPECIFIED.);
#109=B_SPLINE_SURFACE_WITH_KNOTS('',3,3,((#18765,#18766,#18767,#18768,#18769,
#18770,#18771,#18772,#18773,#18774,#18775,#18776,#18777,#18778,#18779,#18780,
#18781,#18782,#18783,#18784,#18785,#18786,#18787,#18788,#18789,#18790,#18791,
#18792,#18793,#18794,#18795,#18796,#18797,#18798,#18799,#18800,#18801,#18802,
#18803,#18804,#18805,#18806,#18807,#18808,#18809,#18810,#18811,#18812,#18813,
#18814,#18815,#18816,#18817,#18818,#18819,#18820,#18821,#18822,#18823,#18824,
#18825,#18826,#18827,#18828,#18829,#18830,#18831,#18832),(#18833,#18834,
#18835,#18836,#18837,#18838,#18839,#18840,#18841,#18842,#18843,#18844,#18845,
#18846,#18847,#18848,#18849,#18850,#18851,#18852,#18853,#18854,#18855,#18856,
#18857,#18858,#18859,#18860,#18861,#18862,#18863,#18864,#18865,#18866,#18867,
#18868,#18869,#18870,#18871,#18872,#18873,#18874,#18875,#18876,#18877,#18878,
#18879,#18880,#18881,#18882,#18883,#18884,#18885,#18886,#18887,#18888,#18889,
#18890,#18891,#18892,#18893,#18894,#18895,#18896,#18897,#18898,#18899,#18900),
(#18901,#18902,#18903,#18904,#18905,#18906,#18907,#18908,#18909,#18910,
#18911,#18912,#18913,#18914,#18915,#18916,#18917,#18918,#18919,#18920,#18921,
#18922,#18923,#18924,#18925,#18926,#18927,#18928,#18929,#18930,#18931,#18932,
#18933,#18934,#18935,#18936,#18937,#18938,#18939,#18940,#18941,#18942,#18943,
#18944,#18945,#18946,#18947,#18948,#18949,#18950,#18951,#18952,#18953,#18954,
#18955,#18956,#18957,#18958,#18959,#18960,#18961,#18962,#18963,#18964,#18965,
#18966,#18967,#18968),(#18969,#18970,#18971,#18972,#18973,#18974,#18975,
#18976,#18977,#18978,#18979,#18980,#18981,#18982,#18983,#18984,#18985,#18986,
#18987,#18988,#18989,#18990,#18991,#18992,#18993,#18994,#18995,#18996,#18997,
#18998,#18999,#19000,#19001,#19002,#19003,#19004,#19005,#19006,#19007,#19008,
#19009,#19010,#19011,#19012,#19013,#19014,#19015,#19016,#19017,#19018,#19019,
#19020,#19021,#19022,#19023,#19024,#19025,#19026,#19027,#19028,#19029,#19030,
#19031,#19032,#19033,#19034,#19035,#19036)),.UNSPECIFIED.,.F.,.F.,.F.,(4,
4),(4,1,1,1,1,1,1,1,1,1,1,1,1,1,1,1,1,1,1,1,1,1,1,1,1,1,1,1,1,1,1,1,1,1,
1,1,1,1,1,1,1,1,1,1,1,1,1,1,1,1,1,1,1,1,1,1,1,1,1,1,1,1,1,1,1,4),(0.,0.0448889834294936),
(11.8615800042567,12.8592179417501,13.8568558792435,14.8544938167368,15.8521317542302,
16.8497696917236,17.847407629217,18.8450455667104,19.8426835042038,20.8403214416972,
21.8379593791906,22.835597316684,23.8332352541774,24.8308731916707,25.8285111291641,
26.8261490666575,27.8237870041509,28.8214249416443,29.8190628791377,30.8167008166311,
31.8143387541245,32.8119766916179,33.8096146291113,34.8072525666046,35.804890504098,
36.8025284415914,37.8001663790848,38.7978043165782,39.7954422540716,40.793080191565,
41.7907181290584,42.7883560665518,43.7859940040451,44.7836319415385,45.7812698790319,
46.7789078165253,47.7765457540187,48.7741836915121,49.7718216290055,50.7694595664989,
51.7670975039923,52.7647354414857,53.762373378979,54.7600113164724,55.7576492539658,
56.7552871914592,57.7529251289526,58.750563066446,59.7482010039394,60.7458389414328,
61.7434768789262,62.7411148164195,63.7387527539129,64.7363906914063,65.7340286288997,
66.7316665663931,67.7293045038865,68.7269424413799,69.7245803788733,70.7222183163667,
71.7198562538601,72.7174941913534,73.7151321288468,74.7127700663402,75.7104080038336,
76.708045941327),.UNSPECIFIED.);
#110=B_SPLINE_SURFACE_WITH_KNOTS('',3,3,((#19144,#19145,#19146,#19147,#19148,
#19149,#19150,#19151,#19152,#19153,#19154,#19155,#19156,#19157,#19158,#19159,
#19160,#19161,#19162,#19163,#19164,#19165,#19166,#19167,#19168,#19169,#19170,
#19171,#19172,#19173,#19174,#19175,#19176,#19177,#19178,#19179,#19180,#19181,
#19182,#19183,#19184,#19185,#19186,#19187,#19188,#19189,#19190,#19191,#19192,
#19193,#19194,#19195,#19196,#19197,#19198,#19199,#19200,#19201,#19202,#19203,
#19204,#19205,#19206,#19207,#19208,#19209,#19210,#19211),(#19212,#19213,
#19214,#19215,#19216,#19217,#19218,#19219,#19220,#19221,#19222,#19223,#19224,
#19225,#19226,#19227,#19228,#19229,#19230,#19231,#19232,#19233,#19234,#19235,
#19236,#19237,#19238,#19239,#19240,#19241,#19242,#19243,#19244,#19245,#19246,
#19247,#19248,#19249,#19250,#19251,#19252,#19253,#19254,#19255,#19256,#19257,
#19258,#19259,#19260,#19261,#19262,#19263,#19264,#19265,#19266,#19267,#19268,
#19269,#19270,#19271,#19272,#19273,#19274,#19275,#19276,#19277,#19278,#19279),
(#19280,#19281,#19282,#19283,#19284,#19285,#19286,#19287,#19288,#19289,
#19290,#19291,#19292,#19293,#19294,#19295,#19296,#19297,#19298,#19299,#19300,
#19301,#19302,#19303,#19304,#19305,#19306,#19307,#19308,#19309,#19310,#19311,
#19312,#19313,#19314,#19315,#19316,#19317,#19318,#19319,#19320,#19321,#19322,
#19323,#19324,#19325,#19326,#19327,#19328,#19329,#19330,#19331,#19332,#19333,
#19334,#19335,#19336,#19337,#19338,#19339,#19340,#19341,#19342,#19343,#19344,
#19345,#19346,#19347),(#19348,#19349,#19350,#19351,#19352,#19353,#19354,
#19355,#19356,#19357,#19358,#19359,#19360,#19361,#19362,#19363,#19364,#19365,
#19366,#19367,#19368,#19369,#19370,#19371,#19372,#19373,#19374,#19375,#19376,
#19377,#19378,#19379,#19380,#19381,#19382,#19383,#19384,#19385,#19386,#19387,
#19388,#19389,#19390,#19391,#19392,#19393,#19394,#19395,#19396,#19397,#19398,
#19399,#19400,#19401,#19402,#19403,#19404,#19405,#19406,#19407,#19408,#19409,
#19410,#19411,#19412,#19413,#19414,#19415)),.UNSPECIFIED.,.F.,.F.,.F.,(4,
4),(4,1,1,1,1,1,1,1,1,1,1,1,1,1,1,1,1,1,1,1,1,1,1,1,1,1,1,1,1,1,1,1,1,1,
1,1,1,1,1,1,1,1,1,1,1,1,1,1,1,1,1,1,1,1,1,1,1,1,1,1,1,1,1,1,1,4),(0.,0.0448889834294936),
(14.3981410127769,15.3957789502703,16.3934168877637,17.3910548252571,18.3886927627505,
19.3863307002439,20.3839686377373,21.3816065752307,22.3792445127241,23.3768824502174,
24.3745203877108,25.3721583252042,26.3697962626976,27.367434200191,28.3650721376844,
29.3627100751778,30.3603480126712,31.3579859501646,32.3556238876579,33.3532618251513,
34.3508997626447,35.3485377001381,36.3461756376315,37.3438135751249,38.3414515126183,
39.3390894501117,40.3367273876051,41.3343653250984,42.3320032625918,43.3296412000852,
44.3272791375786,45.324917075072,46.3225550125654,47.3201929500588,48.3178308875522,
49.3154688250456,50.313106762539,51.3107447000323,52.3083826375257,53.3060205750191,
54.3036585125125,55.3012964500059,56.2989343874993,57.2965723249927,58.2942102624861,
59.2918481999794,60.2894861374728,61.2871240749662,62.2847620124596,63.282399949953,
64.2800378874464,65.2776758249398,66.2753137624332,67.2729516999266,68.27058963742,
69.2682275749133,70.2658655124067,71.2635034499001,72.2611413873935,73.2587793248869,
74.2564172623803,75.2540551998737,76.2516931373671,77.2493310748605,78.2469690123538,
79.2446069498472),.UNSPECIFIED.);
#111=B_SPLINE_SURFACE_WITH_KNOTS('',3,3,((#19545,#19546,#19547,#19548,#19549,
#19550,#19551,#19552,#19553,#19554,#19555,#19556,#19557,#19558,#19559,#19560,
#19561,#19562,#19563,#19564,#19565,#19566,#19567,#19568,#19569,#19570,#19571,
#19572,#19573,#19574,#19575,#19576,#19577,#19578,#19579,#19580,#19581,#19582,
#19583,#19584,#19585,#19586,#19587,#19588,#19589,#19590,#19591,#19592,#19593,
#19594,#19595,#19596,#19597,#19598,#19599,#19600,#19601,#19602,#19603,#19604,
#19605,#19606,#19607,#19608,#19609,#19610,#19611,#19612),(#19613,#19614,
#19615,#19616,#19617,#19618,#19619,#19620,#19621,#19622,#19623,#19624,#19625,
#19626,#19627,#19628,#19629,#19630,#19631,#19632,#19633,#19634,#19635,#19636,
#19637,#19638,#19639,#19640,#19641,#19642,#19643,#19644,#19645,#19646,#19647,
#19648,#19649,#19650,#19651,#19652,#19653,#19654,#19655,#19656,#19657,#19658,
#19659,#19660,#19661,#19662,#19663,#19664,#19665,#19666,#19667,#19668,#19669,
#19670,#19671,#19672,#19673,#19674,#19675,#19676,#19677,#19678,#19679,#19680),
(#19681,#19682,#19683,#19684,#19685,#19686,#19687,#19688,#19689,#19690,
#19691,#19692,#19693,#19694,#19695,#19696,#19697,#19698,#19699,#19700,#19701,
#19702,#19703,#19704,#19705,#19706,#19707,#19708,#19709,#19710,#19711,#19712,
#19713,#19714,#19715,#19716,#19717,#19718,#19719,#19720,#19721,#19722,#19723,
#19724,#19725,#19726,#19727,#19728,#19729,#19730,#19731,#19732,#19733,#19734,
#19735,#19736,#19737,#19738,#19739,#19740,#19741,#19742,#19743,#19744,#19745,
#19746,#19747,#19748),(#19749,#19750,#19751,#19752,#19753,#19754,#19755,
#19756,#19757,#19758,#19759,#19760,#19761,#19762,#19763,#19764,#19765,#19766,
#19767,#19768,#19769,#19770,#19771,#19772,#19773,#19774,#19775,#19776,#19777,
#19778,#19779,#19780,#19781,#19782,#19783,#19784,#19785,#19786,#19787,#19788,
#19789,#19790,#19791,#19792,#19793,#19794,#19795,#19796,#19797,#19798,#19799,
#19800,#19801,#19802,#19803,#19804,#19805,#19806,#19807,#19808,#19809,#19810,
#19811,#19812,#19813,#19814,#19815,#19816)),.UNSPECIFIED.,.F.,.F.,.F.,(4,
4),(4,1,1,1,1,1,1,1,1,1,1,1,1,1,1,1,1,1,1,1,1,1,1,1,1,1,1,1,1,1,1,1,1,1,
1,1,1,1,1,1,1,1,1,1,1,1,1,1,1,1,1,1,1,1,1,1,1,1,1,1,1,1,1,1,1,4),(0.,0.0448889834294934),
(11.8615800042567,12.8592179417501,13.8568558792435,14.8544938167368,15.8521317542302,
16.8497696917236,17.847407629217,18.8450455667104,19.8426835042038,20.8403214416972,
21.8379593791906,22.835597316684,23.8332352541774,24.8308731916707,25.8285111291641,
26.8261490666575,27.8237870041509,28.8214249416443,29.8190628791377,30.8167008166311,
31.8143387541245,32.8119766916179,33.8096146291113,34.8072525666046,35.804890504098,
36.8025284415914,37.8001663790848,38.7978043165782,39.7954422540716,40.793080191565,
41.7907181290584,42.7883560665518,43.7859940040451,44.7836319415385,45.7812698790319,
46.7789078165253,47.7765457540187,48.7741836915121,49.7718216290055,50.7694595664989,
51.7670975039923,52.7647354414857,53.762373378979,54.7600113164724,55.7576492539658,
56.7552871914592,57.7529251289526,58.750563066446,59.7482010039394,60.7458389414328,
61.7434768789262,62.7411148164195,63.7387527539129,64.7363906914063,65.7340286288997,
66.7316665663931,67.7293045038865,68.7269424413799,69.7245803788733,70.7222183163667,
71.7198562538601,72.7174941913534,73.7151321288468,74.7127700663402,75.7104080038336,
76.708045941327),.UNSPECIFIED.);
#112=B_SPLINE_SURFACE_WITH_KNOTS('',3,3,((#19924,#19925,#19926,#19927,#19928,
#19929,#19930,#19931,#19932,#19933,#19934,#19935,#19936,#19937,#19938,#19939,
#19940,#19941,#19942,#19943,#19944,#19945,#19946,#19947,#19948,#19949,#19950,
#19951,#19952,#19953,#19954,#19955,#19956,#19957,#19958,#19959,#19960,#19961,
#19962,#19963,#19964,#19965,#19966,#19967,#19968,#19969,#19970,#19971,#19972,
#19973,#19974,#19975,#19976,#19977,#19978,#19979,#19980,#19981,#19982,#19983,
#19984,#19985,#19986,#19987,#19988,#19989,#19990,#19991),(#19992,#19993,
#19994,#19995,#19996,#19997,#19998,#19999,#20000,#20001,#20002,#20003,#20004,
#20005,#20006,#20007,#20008,#20009,#20010,#20011,#20012,#20013,#20014,#20015,
#20016,#20017,#20018,#20019,#20020,#20021,#20022,#20023,#20024,#20025,#20026,
#20027,#20028,#20029,#20030,#20031,#20032,#20033,#20034,#20035,#20036,#20037,
#20038,#20039,#20040,#20041,#20042,#20043,#20044,#20045,#20046,#20047,#20048,
#20049,#20050,#20051,#20052,#20053,#20054,#20055,#20056,#20057,#20058,#20059),
(#20060,#20061,#20062,#20063,#20064,#20065,#20066,#20067,#20068,#20069,
#20070,#20071,#20072,#20073,#20074,#20075,#20076,#20077,#20078,#20079,#20080,
#20081,#20082,#20083,#20084,#20085,#20086,#20087,#20088,#20089,#20090,#20091,
#20092,#20093,#20094,#20095,#20096,#20097,#20098,#20099,#20100,#20101,#20102,
#20103,#20104,#20105,#20106,#20107,#20108,#20109,#20110,#20111,#20112,#20113,
#20114,#20115,#20116,#20117,#20118,#20119,#20120,#20121,#20122,#20123,#20124,
#20125,#20126,#20127),(#20128,#20129,#20130,#20131,#20132,#20133,#20134,
#20135,#20136,#20137,#20138,#20139,#20140,#20141,#20142,#20143,#20144,#20145,
#20146,#20147,#20148,#20149,#20150,#20151,#20152,#20153,#20154,#20155,#20156,
#20157,#20158,#20159,#20160,#20161,#20162,#20163,#20164,#20165,#20166,#20167,
#20168,#20169,#20170,#20171,#20172,#20173,#20174,#20175,#20176,#20177,#20178,
#20179,#20180,#20181,#20182,#20183,#20184,#20185,#20186,#20187,#20188,#20189,
#20190,#20191,#20192,#20193,#20194,#20195)),.UNSPECIFIED.,.F.,.F.,.F.,(4,
4),(4,1,1,1,1,1,1,1,1,1,1,1,1,1,1,1,1,1,1,1,1,1,1,1,1,1,1,1,1,1,1,1,1,1,
1,1,1,1,1,1,1,1,1,1,1,1,1,1,1,1,1,1,1,1,1,1,1,1,1,1,1,1,1,1,1,4),(0.,0.0448889834294934),
(14.3981410127769,15.3957789502703,16.3934168877637,17.3910548252571,18.3886927627505,
19.3863307002439,20.3839686377373,21.3816065752307,22.3792445127241,23.3768824502174,
24.3745203877108,25.3721583252042,26.3697962626976,27.367434200191,28.3650721376844,
29.3627100751778,30.3603480126712,31.3579859501646,32.3556238876579,33.3532618251513,
34.3508997626447,35.3485377001381,36.3461756376315,37.3438135751249,38.3414515126183,
39.3390894501117,40.3367273876051,41.3343653250984,42.3320032625918,43.3296412000852,
44.3272791375786,45.324917075072,46.3225550125654,47.3201929500588,48.3178308875522,
49.3154688250456,50.313106762539,51.3107447000323,52.3083826375257,53.3060205750191,
54.3036585125125,55.3012964500059,56.2989343874993,57.2965723249927,58.2942102624861,
59.2918481999794,60.2894861374728,61.2871240749662,62.2847620124596,63.282399949953,
64.2800378874464,65.2776758249398,66.2753137624332,67.2729516999266,68.27058963742,
69.2682275749133,70.2658655124067,71.2635034499001,72.2611413873935,73.2587793248869,
74.2564172623803,75.2540551998737,76.2516931373671,77.2493310748605,78.2469690123538,
79.2446069498472),.UNSPECIFIED.);
#113=B_SPLINE_SURFACE_WITH_KNOTS('',3,3,((#20325,#20326,#20327,#20328,#20329,
#20330,#20331,#20332,#20333,#20334,#20335,#20336,#20337,#20338,#20339,#20340,
#20341,#20342,#20343,#20344,#20345,#20346,#20347,#20348,#20349,#20350,#20351,
#20352,#20353,#20354,#20355,#20356,#20357,#20358,#20359,#20360,#20361,#20362,
#20363,#20364,#20365,#20366,#20367,#20368,#20369,#20370,#20371,#20372,#20373,
#20374,#20375,#20376,#20377,#20378,#20379,#20380,#20381,#20382,#20383,#20384,
#20385,#20386,#20387,#20388,#20389,#20390,#20391,#20392),(#20393,#20394,
#20395,#20396,#20397,#20398,#20399,#20400,#20401,#20402,#20403,#20404,#20405,
#20406,#20407,#20408,#20409,#20410,#20411,#20412,#20413,#20414,#20415,#20416,
#20417,#20418,#20419,#20420,#20421,#20422,#20423,#20424,#20425,#20426,#20427,
#20428,#20429,#20430,#20431,#20432,#20433,#20434,#20435,#20436,#20437,#20438,
#20439,#20440,#20441,#20442,#20443,#20444,#20445,#20446,#20447,#20448,#20449,
#20450,#20451,#20452,#20453,#20454,#20455,#20456,#20457,#20458,#20459,#20460),
(#20461,#20462,#20463,#20464,#20465,#20466,#20467,#20468,#20469,#20470,
#20471,#20472,#20473,#20474,#20475,#20476,#20477,#20478,#20479,#20480,#20481,
#20482,#20483,#20484,#20485,#20486,#20487,#20488,#20489,#20490,#20491,#20492,
#20493,#20494,#20495,#20496,#20497,#20498,#20499,#20500,#20501,#20502,#20503,
#20504,#20505,#20506,#20507,#20508,#20509,#20510,#20511,#20512,#20513,#20514,
#20515,#20516,#20517,#20518,#20519,#20520,#20521,#20522,#20523,#20524,#20525,
#20526,#20527,#20528),(#20529,#20530,#20531,#20532,#20533,#20534,#20535,
#20536,#20537,#20538,#20539,#20540,#20541,#20542,#20543,#20544,#20545,#20546,
#20547,#20548,#20549,#20550,#20551,#20552,#20553,#20554,#20555,#20556,#20557,
#20558,#20559,#20560,#20561,#20562,#20563,#20564,#20565,#20566,#20567,#20568,
#20569,#20570,#20571,#20572,#20573,#20574,#20575,#20576,#20577,#20578,#20579,
#20580,#20581,#20582,#20583,#20584,#20585,#20586,#20587,#20588,#20589,#20590,
#20591,#20592,#20593,#20594,#20595,#20596)),.UNSPECIFIED.,.F.,.F.,.F.,(4,
4),(4,1,1,1,1,1,1,1,1,1,1,1,1,1,1,1,1,1,1,1,1,1,1,1,1,1,1,1,1,1,1,1,1,1,
1,1,1,1,1,1,1,1,1,1,1,1,1,1,1,1,1,1,1,1,1,1,1,1,1,1,1,1,1,1,1,4),(0.,0.0448889834294934),
(11.8615800042567,12.8592179417501,13.8568558792435,14.8544938167369,15.8521317542302,
16.8497696917236,17.847407629217,18.8450455667104,19.8426835042038,20.8403214416972,
21.8379593791906,22.835597316684,23.8332352541774,24.8308731916708,25.8285111291641,
26.8261490666575,27.8237870041509,28.8214249416443,29.8190628791377,30.8167008166311,
31.8143387541245,32.8119766916179,33.8096146291113,34.8072525666046,35.804890504098,
36.8025284415914,37.8001663790848,38.7978043165782,39.7954422540716,40.793080191565,
41.7907181290584,42.7883560665518,43.7859940040452,44.7836319415385,45.7812698790319,
46.7789078165253,47.7765457540187,48.7741836915121,49.7718216290055,50.7694595664989,
51.7670975039923,52.7647354414856,53.762373378979,54.7600113164724,55.7576492539658,
56.7552871914592,57.7529251289526,58.750563066446,59.7482010039394,60.7458389414328,
61.7434768789262,62.7411148164195,63.7387527539129,64.7363906914063,65.7340286288997,
66.7316665663931,67.7293045038865,68.7269424413799,69.7245803788733,70.7222183163667,
71.7198562538601,72.7174941913534,73.7151321288468,74.7127700663402,75.7104080038336,
76.708045941327),.UNSPECIFIED.);
#114=B_SPLINE_SURFACE_WITH_KNOTS('',3,3,((#20704,#20705,#20706,#20707,#20708,
#20709,#20710,#20711,#20712,#20713,#20714,#20715,#20716,#20717,#20718,#20719,
#20720,#20721,#20722,#20723,#20724,#20725,#20726,#20727,#20728,#20729,#20730,
#20731,#20732,#20733,#20734,#20735,#20736,#20737,#20738,#20739,#20740,#20741,
#20742,#20743,#20744,#20745,#20746,#20747,#20748,#20749,#20750,#20751,#20752,
#20753,#20754,#20755,#20756,#20757,#20758,#20759,#20760,#20761,#20762,#20763,
#20764,#20765,#20766,#20767,#20768,#20769,#20770,#20771),(#20772,#20773,
#20774,#20775,#20776,#20777,#20778,#20779,#20780,#20781,#20782,#20783,#20784,
#20785,#20786,#20787,#20788,#20789,#20790,#20791,#20792,#20793,#20794,#20795,
#20796,#20797,#20798,#20799,#20800,#20801,#20802,#20803,#20804,#20805,#20806,
#20807,#20808,#20809,#20810,#20811,#20812,#20813,#20814,#20815,#20816,#20817,
#20818,#20819,#20820,#20821,#20822,#20823,#20824,#20825,#20826,#20827,#20828,
#20829,#20830,#20831,#20832,#20833,#20834,#20835,#20836,#20837,#20838,#20839),
(#20840,#20841,#20842,#20843,#20844,#20845,#20846,#20847,#20848,#20849,
#20850,#20851,#20852,#20853,#20854,#20855,#20856,#20857,#20858,#20859,#20860,
#20861,#20862,#20863,#20864,#20865,#20866,#20867,#20868,#20869,#20870,#20871,
#20872,#20873,#20874,#20875,#20876,#20877,#20878,#20879,#20880,#20881,#20882,
#20883,#20884,#20885,#20886,#20887,#20888,#20889,#20890,#20891,#20892,#20893,
#20894,#20895,#20896,#20897,#20898,#20899,#20900,#20901,#20902,#20903,#20904,
#20905,#20906,#20907),(#20908,#20909,#20910,#20911,#20912,#20913,#20914,
#20915,#20916,#20917,#20918,#20919,#20920,#20921,#20922,#20923,#20924,#20925,
#20926,#20927,#20928,#20929,#20930,#20931,#20932,#20933,#20934,#20935,#20936,
#20937,#20938,#20939,#20940,#20941,#20942,#20943,#20944,#20945,#20946,#20947,
#20948,#20949,#20950,#20951,#20952,#20953,#20954,#20955,#20956,#20957,#20958,
#20959,#20960,#20961,#20962,#20963,#20964,#20965,#20966,#20967,#20968,#20969,
#20970,#20971,#20972,#20973,#20974,#20975)),.UNSPECIFIED.,.F.,.F.,.F.,(4,
4),(4,1,1,1,1,1,1,1,1,1,1,1,1,1,1,1,1,1,1,1,1,1,1,1,1,1,1,1,1,1,1,1,1,1,
1,1,1,1,1,1,1,1,1,1,1,1,1,1,1,1,1,1,1,1,1,1,1,1,1,1,1,1,1,1,1,4),(0.,0.0448889834294934),
(14.3981410127769,15.3957789502703,16.3934168877637,17.3910548252571,18.3886927627505,
19.3863307002439,20.3839686377373,21.3816065752307,22.3792445127241,23.3768824502175,
24.3745203877108,25.3721583252042,26.3697962626976,27.367434200191,28.3650721376844,
29.3627100751778,30.3603480126712,31.3579859501646,32.355623887658,33.3532618251513,
34.3508997626447,35.3485377001381,36.3461756376315,37.3438135751249,38.3414515126183,
39.3390894501117,40.3367273876051,41.3343653250985,42.3320032625918,43.3296412000852,
44.3272791375786,45.324917075072,46.3225550125654,47.3201929500588,48.3178308875522,
49.3154688250456,50.313106762539,51.3107447000324,52.3083826375257,53.3060205750191,
54.3036585125125,55.3012964500059,56.2989343874993,57.2965723249927,58.2942102624861,
59.2918481999795,60.2894861374729,61.2871240749662,62.2847620124596,63.282399949953,
64.2800378874464,65.2776758249398,66.2753137624332,67.2729516999266,68.27058963742,
69.2682275749134,70.2658655124067,71.2635034499001,72.2611413873935,73.2587793248869,
74.2564172623803,75.2540551998737,76.2516931373671,77.2493310748605,78.2469690123539,
79.2446069498473),.UNSPECIFIED.);
#115=B_SPLINE_SURFACE_WITH_KNOTS('',3,3,((#21105,#21106,#21107,#21108,#21109,
#21110,#21111,#21112,#21113,#21114,#21115,#21116,#21117,#21118,#21119,#21120,
#21121,#21122,#21123,#21124,#21125,#21126,#21127,#21128,#21129,#21130,#21131,
#21132,#21133,#21134,#21135,#21136,#21137,#21138,#21139,#21140,#21141,#21142,
#21143,#21144,#21145,#21146,#21147,#21148,#21149,#21150,#21151,#21152,#21153,
#21154,#21155,#21156,#21157,#21158,#21159,#21160,#21161,#21162,#21163,#21164,
#21165,#21166,#21167,#21168,#21169,#21170,#21171,#21172),(#21173,#21174,
#21175,#21176,#21177,#21178,#21179,#21180,#21181,#21182,#21183,#21184,#21185,
#21186,#21187,#21188,#21189,#21190,#21191,#21192,#21193,#21194,#21195,#21196,
#21197,#21198,#21199,#21200,#21201,#21202,#21203,#21204,#21205,#21206,#21207,
#21208,#21209,#21210,#21211,#21212,#21213,#21214,#21215,#21216,#21217,#21218,
#21219,#21220,#21221,#21222,#21223,#21224,#21225,#21226,#21227,#21228,#21229,
#21230,#21231,#21232,#21233,#21234,#21235,#21236,#21237,#21238,#21239,#21240),
(#21241,#21242,#21243,#21244,#21245,#21246,#21247,#21248,#21249,#21250,
#21251,#21252,#21253,#21254,#21255,#21256,#21257,#21258,#21259,#21260,#21261,
#21262,#21263,#21264,#21265,#21266,#21267,#21268,#21269,#21270,#21271,#21272,
#21273,#21274,#21275,#21276,#21277,#21278,#21279,#21280,#21281,#21282,#21283,
#21284,#21285,#21286,#21287,#21288,#21289,#21290,#21291,#21292,#21293,#21294,
#21295,#21296,#21297,#21298,#21299,#21300,#21301,#21302,#21303,#21304,#21305,
#21306,#21307,#21308),(#21309,#21310,#21311,#21312,#21313,#21314,#21315,
#21316,#21317,#21318,#21319,#21320,#21321,#21322,#21323,#21324,#21325,#21326,
#21327,#21328,#21329,#21330,#21331,#21332,#21333,#21334,#21335,#21336,#21337,
#21338,#21339,#21340,#21341,#21342,#21343,#21344,#21345,#21346,#21347,#21348,
#21349,#21350,#21351,#21352,#21353,#21354,#21355,#21356,#21357,#21358,#21359,
#21360,#21361,#21362,#21363,#21364,#21365,#21366,#21367,#21368,#21369,#21370,
#21371,#21372,#21373,#21374,#21375,#21376)),.UNSPECIFIED.,.F.,.F.,.F.,(4,
4),(4,1,1,1,1,1,1,1,1,1,1,1,1,1,1,1,1,1,1,1,1,1,1,1,1,1,1,1,1,1,1,1,1,1,
1,1,1,1,1,1,1,1,1,1,1,1,1,1,1,1,1,1,1,1,1,1,1,1,1,1,1,1,1,1,1,4),(0.,0.0448889834294936),
(11.8615800042567,12.8592179417501,13.8568558792435,14.8544938167369,15.8521317542302,
16.8497696917236,17.847407629217,18.8450455667104,19.8426835042038,20.8403214416972,
21.8379593791906,22.835597316684,23.8332352541774,24.8308731916708,25.8285111291641,
26.8261490666575,27.8237870041509,28.8214249416443,29.8190628791377,30.8167008166311,
31.8143387541245,32.8119766916179,33.8096146291113,34.8072525666046,35.804890504098,
36.8025284415914,37.8001663790848,38.7978043165782,39.7954422540716,40.793080191565,
41.7907181290584,42.7883560665518,43.7859940040452,44.7836319415385,45.7812698790319,
46.7789078165253,47.7765457540187,48.7741836915121,49.7718216290055,50.7694595664989,
51.7670975039923,52.7647354414856,53.762373378979,54.7600113164724,55.7576492539658,
56.7552871914592,57.7529251289526,58.750563066446,59.7482010039394,60.7458389414328,
61.7434768789262,62.7411148164195,63.7387527539129,64.7363906914063,65.7340286288997,
66.7316665663931,67.7293045038865,68.7269424413799,69.7245803788733,70.7222183163667,
71.7198562538601,72.7174941913534,73.7151321288468,74.7127700663402,75.7104080038336,
76.708045941327),.UNSPECIFIED.);
#116=B_SPLINE_SURFACE_WITH_KNOTS('',3,3,((#21484,#21485,#21486,#21487,#21488,
#21489,#21490,#21491,#21492,#21493,#21494,#21495,#21496,#21497,#21498,#21499,
#21500,#21501,#21502,#21503,#21504,#21505,#21506,#21507,#21508,#21509,#21510,
#21511,#21512,#21513,#21514,#21515,#21516,#21517,#21518,#21519,#21520,#21521,
#21522,#21523,#21524,#21525,#21526,#21527,#21528,#21529,#21530,#21531,#21532,
#21533,#21534,#21535,#21536,#21537,#21538,#21539,#21540,#21541,#21542,#21543,
#21544,#21545,#21546,#21547,#21548,#21549,#21550,#21551),(#21552,#21553,
#21554,#21555,#21556,#21557,#21558,#21559,#21560,#21561,#21562,#21563,#21564,
#21565,#21566,#21567,#21568,#21569,#21570,#21571,#21572,#21573,#21574,#21575,
#21576,#21577,#21578,#21579,#21580,#21581,#21582,#21583,#21584,#21585,#21586,
#21587,#21588,#21589,#21590,#21591,#21592,#21593,#21594,#21595,#21596,#21597,
#21598,#21599,#21600,#21601,#21602,#21603,#21604,#21605,#21606,#21607,#21608,
#21609,#21610,#21611,#21612,#21613,#21614,#21615,#21616,#21617,#21618,#21619),
(#21620,#21621,#21622,#21623,#21624,#21625,#21626,#21627,#21628,#21629,
#21630,#21631,#21632,#21633,#21634,#21635,#21636,#21637,#21638,#21639,#21640,
#21641,#21642,#21643,#21644,#21645,#21646,#21647,#21648,#21649,#21650,#21651,
#21652,#21653,#21654,#21655,#21656,#21657,#21658,#21659,#21660,#21661,#21662,
#21663,#21664,#21665,#21666,#21667,#21668,#21669,#21670,#21671,#21672,#21673,
#21674,#21675,#21676,#21677,#21678,#21679,#21680,#21681,#21682,#21683,#21684,
#21685,#21686,#21687),(#21688,#21689,#21690,#21691,#21692,#21693,#21694,
#21695,#21696,#21697,#21698,#21699,#21700,#21701,#21702,#21703,#21704,#21705,
#21706,#21707,#21708,#21709,#21710,#21711,#21712,#21713,#21714,#21715,#21716,
#21717,#21718,#21719,#21720,#21721,#21722,#21723,#21724,#21725,#21726,#21727,
#21728,#21729,#21730,#21731,#21732,#21733,#21734,#21735,#21736,#21737,#21738,
#21739,#21740,#21741,#21742,#21743,#21744,#21745,#21746,#21747,#21748,#21749,
#21750,#21751,#21752,#21753,#21754,#21755)),.UNSPECIFIED.,.F.,.F.,.F.,(4,
4),(4,1,1,1,1,1,1,1,1,1,1,1,1,1,1,1,1,1,1,1,1,1,1,1,1,1,1,1,1,1,1,1,1,1,
1,1,1,1,1,1,1,1,1,1,1,1,1,1,1,1,1,1,1,1,1,1,1,1,1,1,1,1,1,1,1,4),(0.,0.0448889834294936),
(14.3981410127769,15.3957789502703,16.3934168877637,17.3910548252571,18.3886927627505,
19.3863307002439,20.3839686377373,21.3816065752307,22.3792445127241,23.3768824502175,
24.3745203877108,25.3721583252042,26.3697962626976,27.367434200191,28.3650721376844,
29.3627100751778,30.3603480126712,31.3579859501646,32.355623887658,33.3532618251513,
34.3508997626447,35.3485377001381,36.3461756376315,37.3438135751249,38.3414515126183,
39.3390894501117,40.3367273876051,41.3343653250985,42.3320032625918,43.3296412000852,
44.3272791375786,45.324917075072,46.3225550125654,47.3201929500588,48.3178308875522,
49.3154688250456,50.313106762539,51.3107447000324,52.3083826375257,53.3060205750191,
54.3036585125125,55.3012964500059,56.2989343874993,57.2965723249927,58.2942102624861,
59.2918481999795,60.2894861374729,61.2871240749662,62.2847620124596,63.282399949953,
64.2800378874464,65.2776758249398,66.2753137624332,67.2729516999266,68.27058963742,
69.2682275749134,70.2658655124067,71.2635034499001,72.2611413873935,73.2587793248869,
74.2564172623803,75.2540551998737,76.2516931373671,77.2493310748605,78.2469690123539,
79.2446069498473),.UNSPECIFIED.);
#117=B_SPLINE_SURFACE_WITH_KNOTS('',3,3,((#21885,#21886,#21887,#21888,#21889,
#21890,#21891,#21892,#21893,#21894,#21895,#21896,#21897,#21898,#21899,#21900,
#21901,#21902,#21903,#21904,#21905,#21906,#21907,#21908,#21909,#21910,#21911,
#21912,#21913,#21914,#21915,#21916,#21917,#21918,#21919,#21920,#21921,#21922,
#21923,#21924,#21925,#21926,#21927,#21928,#21929,#21930,#21931,#21932,#21933,
#21934,#21935,#21936,#21937,#21938,#21939,#21940,#21941,#21942,#21943,#21944,
#21945,#21946,#21947,#21948,#21949,#21950,#21951,#21952),(#21953,#21954,
#21955,#21956,#21957,#21958,#21959,#21960,#21961,#21962,#21963,#21964,#21965,
#21966,#21967,#21968,#21969,#21970,#21971,#21972,#21973,#21974,#21975,#21976,
#21977,#21978,#21979,#21980,#21981,#21982,#21983,#21984,#21985,#21986,#21987,
#21988,#21989,#21990,#21991,#21992,#21993,#21994,#21995,#21996,#21997,#21998,
#21999,#22000,#22001,#22002,#22003,#22004,#22005,#22006,#22007,#22008,#22009,
#22010,#22011,#22012,#22013,#22014,#22015,#22016,#22017,#22018,#22019,#22020),
(#22021,#22022,#22023,#22024,#22025,#22026,#22027,#22028,#22029,#22030,
#22031,#22032,#22033,#22034,#22035,#22036,#22037,#22038,#22039,#22040,#22041,
#22042,#22043,#22044,#22045,#22046,#22047,#22048,#22049,#22050,#22051,#22052,
#22053,#22054,#22055,#22056,#22057,#22058,#22059,#22060,#22061,#22062,#22063,
#22064,#22065,#22066,#22067,#22068,#22069,#22070,#22071,#22072,#22073,#22074,
#22075,#22076,#22077,#22078,#22079,#22080,#22081,#22082,#22083,#22084,#22085,
#22086,#22087,#22088),(#22089,#22090,#22091,#22092,#22093,#22094,#22095,
#22096,#22097,#22098,#22099,#22100,#22101,#22102,#22103,#22104,#22105,#22106,
#22107,#22108,#22109,#22110,#22111,#22112,#22113,#22114,#22115,#22116,#22117,
#22118,#22119,#22120,#22121,#22122,#22123,#22124,#22125,#22126,#22127,#22128,
#22129,#22130,#22131,#22132,#22133,#22134,#22135,#22136,#22137,#22138,#22139,
#22140,#22141,#22142,#22143,#22144,#22145,#22146,#22147,#22148,#22149,#22150,
#22151,#22152,#22153,#22154,#22155,#22156)),.UNSPECIFIED.,.F.,.F.,.F.,(4,
4),(4,1,1,1,1,1,1,1,1,1,1,1,1,1,1,1,1,1,1,1,1,1,1,1,1,1,1,1,1,1,1,1,1,1,
1,1,1,1,1,1,1,1,1,1,1,1,1,1,1,1,1,1,1,1,1,1,1,1,1,1,1,1,1,1,1,4),(0.,0.0448889834294934),
(11.8615800042567,12.8592179417501,13.8568558792435,14.8544938167368,15.8521317542302,
16.8497696917236,17.847407629217,18.8450455667104,19.8426835042038,20.8403214416972,
21.8379593791906,22.835597316684,23.8332352541774,24.8308731916707,25.8285111291641,
26.8261490666575,27.8237870041509,28.8214249416443,29.8190628791377,30.8167008166311,
31.8143387541245,32.8119766916179,33.8096146291113,34.8072525666046,35.804890504098,
36.8025284415914,37.8001663790848,38.7978043165782,39.7954422540716,40.793080191565,
41.7907181290584,42.7883560665518,43.7859940040451,44.7836319415385,45.7812698790319,
46.7789078165253,47.7765457540187,48.7741836915121,49.7718216290055,50.7694595664989,
51.7670975039923,52.7647354414857,53.762373378979,54.7600113164724,55.7576492539658,
56.7552871914592,57.7529251289526,58.750563066446,59.7482010039394,60.7458389414328,
61.7434768789262,62.7411148164195,63.7387527539129,64.7363906914063,65.7340286288997,
66.7316665663931,67.7293045038865,68.7269424413799,69.7245803788733,70.7222183163667,
71.7198562538601,72.7174941913534,73.7151321288468,74.7127700663402,75.7104080038336,
76.708045941327),.UNSPECIFIED.);
#118=B_SPLINE_SURFACE_WITH_KNOTS('',3,3,((#22264,#22265,#22266,#22267,#22268,
#22269,#22270,#22271,#22272,#22273,#22274,#22275,#22276,#22277,#22278,#22279,
#22280,#22281,#22282,#22283,#22284,#22285,#22286,#22287,#22288,#22289,#22290,
#22291,#22292,#22293,#22294,#22295,#22296,#22297,#22298,#22299,#22300,#22301,
#22302,#22303,#22304,#22305,#22306,#22307,#22308,#22309,#22310,#22311,#22312,
#22313,#22314,#22315,#22316,#22317,#22318,#22319,#22320,#22321,#22322,#22323,
#22324,#22325,#22326,#22327,#22328,#22329,#22330,#22331),(#22332,#22333,
#22334,#22335,#22336,#22337,#22338,#22339,#22340,#22341,#22342,#22343,#22344,
#22345,#22346,#22347,#22348,#22349,#22350,#22351,#22352,#22353,#22354,#22355,
#22356,#22357,#22358,#22359,#22360,#22361,#22362,#22363,#22364,#22365,#22366,
#22367,#22368,#22369,#22370,#22371,#22372,#22373,#22374,#22375,#22376,#22377,
#22378,#22379,#22380,#22381,#22382,#22383,#22384,#22385,#22386,#22387,#22388,
#22389,#22390,#22391,#22392,#22393,#22394,#22395,#22396,#22397,#22398,#22399),
(#22400,#22401,#22402,#22403,#22404,#22405,#22406,#22407,#22408,#22409,
#22410,#22411,#22412,#22413,#22414,#22415,#22416,#22417,#22418,#22419,#22420,
#22421,#22422,#22423,#22424,#22425,#22426,#22427,#22428,#22429,#22430,#22431,
#22432,#22433,#22434,#22435,#22436,#22437,#22438,#22439,#22440,#22441,#22442,
#22443,#22444,#22445,#22446,#22447,#22448,#22449,#22450,#22451,#22452,#22453,
#22454,#22455,#22456,#22457,#22458,#22459,#22460,#22461,#22462,#22463,#22464,
#22465,#22466,#22467),(#22468,#22469,#22470,#22471,#22472,#22473,#22474,
#22475,#22476,#22477,#22478,#22479,#22480,#22481,#22482,#22483,#22484,#22485,
#22486,#22487,#22488,#22489,#22490,#22491,#22492,#22493,#22494,#22495,#22496,
#22497,#22498,#22499,#22500,#22501,#22502,#22503,#22504,#22505,#22506,#22507,
#22508,#22509,#22510,#22511,#22512,#22513,#22514,#22515,#22516,#22517,#22518,
#22519,#22520,#22521,#22522,#22523,#22524,#22525,#22526,#22527,#22528,#22529,
#22530,#22531,#22532,#22533,#22534,#22535)),.UNSPECIFIED.,.F.,.F.,.F.,(4,
4),(4,1,1,1,1,1,1,1,1,1,1,1,1,1,1,1,1,1,1,1,1,1,1,1,1,1,1,1,1,1,1,1,1,1,
1,1,1,1,1,1,1,1,1,1,1,1,1,1,1,1,1,1,1,1,1,1,1,1,1,1,1,1,1,1,1,4),(0.,0.0448889834294934),
(14.3981410127769,15.3957789502703,16.3934168877637,17.3910548252571,18.3886927627505,
19.3863307002439,20.3839686377373,21.3816065752307,22.3792445127241,23.3768824502174,
24.3745203877108,25.3721583252042,26.3697962626976,27.367434200191,28.3650721376844,
29.3627100751778,30.3603480126712,31.3579859501646,32.3556238876579,33.3532618251513,
34.3508997626447,35.3485377001381,36.3461756376315,37.3438135751249,38.3414515126183,
39.3390894501117,40.3367273876051,41.3343653250984,42.3320032625918,43.3296412000852,
44.3272791375786,45.324917075072,46.3225550125654,47.3201929500588,48.3178308875522,
49.3154688250456,50.313106762539,51.3107447000323,52.3083826375257,53.3060205750191,
54.3036585125125,55.3012964500059,56.2989343874993,57.2965723249927,58.2942102624861,
59.2918481999794,60.2894861374728,61.2871240749662,62.2847620124596,63.282399949953,
64.2800378874464,65.2776758249398,66.2753137624332,67.2729516999266,68.27058963742,
69.2682275749133,70.2658655124067,71.2635034499001,72.2611413873935,73.2587793248869,
74.2564172623803,75.2540551998737,76.2516931373671,77.2493310748605,78.2469690123538,
79.2446069498472),.UNSPECIFIED.);
#119=B_SPLINE_SURFACE_WITH_KNOTS('',3,3,((#22665,#22666,#22667,#22668,#22669,
#22670,#22671,#22672,#22673,#22674,#22675,#22676,#22677,#22678,#22679,#22680,
#22681,#22682,#22683,#22684,#22685,#22686,#22687,#22688,#22689,#22690,#22691,
#22692,#22693,#22694,#22695,#22696,#22697,#22698,#22699,#22700,#22701,#22702,
#22703,#22704,#22705,#22706,#22707,#22708,#22709,#22710,#22711,#22712,#22713,
#22714,#22715,#22716,#22717,#22718,#22719,#22720,#22721,#22722,#22723,#22724,
#22725,#22726,#22727,#22728,#22729,#22730,#22731,#22732),(#22733,#22734,
#22735,#22736,#22737,#22738,#22739,#22740,#22741,#22742,#22743,#22744,#22745,
#22746,#22747,#22748,#22749,#22750,#22751,#22752,#22753,#22754,#22755,#22756,
#22757,#22758,#22759,#22760,#22761,#22762,#22763,#22764,#22765,#22766,#22767,
#22768,#22769,#22770,#22771,#22772,#22773,#22774,#22775,#22776,#22777,#22778,
#22779,#22780,#22781,#22782,#22783,#22784,#22785,#22786,#22787,#22788,#22789,
#22790,#22791,#22792,#22793,#22794,#22795,#22796,#22797,#22798,#22799,#22800),
(#22801,#22802,#22803,#22804,#22805,#22806,#22807,#22808,#22809,#22810,
#22811,#22812,#22813,#22814,#22815,#22816,#22817,#22818,#22819,#22820,#22821,
#22822,#22823,#22824,#22825,#22826,#22827,#22828,#22829,#22830,#22831,#22832,
#22833,#22834,#22835,#22836,#22837,#22838,#22839,#22840,#22841,#22842,#22843,
#22844,#22845,#22846,#22847,#22848,#22849,#22850,#22851,#22852,#22853,#22854,
#22855,#22856,#22857,#22858,#22859,#22860,#22861,#22862,#22863,#22864,#22865,
#22866,#22867,#22868),(#22869,#22870,#22871,#22872,#22873,#22874,#22875,
#22876,#22877,#22878,#22879,#22880,#22881,#22882,#22883,#22884,#22885,#22886,
#22887,#22888,#22889,#22890,#22891,#22892,#22893,#22894,#22895,#22896,#22897,
#22898,#22899,#22900,#22901,#22902,#22903,#22904,#22905,#22906,#22907,#22908,
#22909,#22910,#22911,#22912,#22913,#22914,#22915,#22916,#22917,#22918,#22919,
#22920,#22921,#22922,#22923,#22924,#22925,#22926,#22927,#22928,#22929,#22930,
#22931,#22932,#22933,#22934,#22935,#22936)),.UNSPECIFIED.,.F.,.F.,.F.,(4,
4),(4,1,1,1,1,1,1,1,1,1,1,1,1,1,1,1,1,1,1,1,1,1,1,1,1,1,1,1,1,1,1,1,1,1,
1,1,1,1,1,1,1,1,1,1,1,1,1,1,1,1,1,1,1,1,1,1,1,1,1,1,1,1,1,1,1,4),(0.,0.0448889834294934),
(11.8615800042567,12.8592179417501,13.8568558792435,14.8544938167369,15.8521317542302,
16.8497696917236,17.847407629217,18.8450455667104,19.8426835042038,20.8403214416972,
21.8379593791906,22.835597316684,23.8332352541774,24.8308731916708,25.8285111291641,
26.8261490666575,27.8237870041509,28.8214249416443,29.8190628791377,30.8167008166311,
31.8143387541245,32.8119766916179,33.8096146291113,34.8072525666046,35.804890504098,
36.8025284415914,37.8001663790848,38.7978043165782,39.7954422540716,40.793080191565,
41.7907181290584,42.7883560665518,43.7859940040452,44.7836319415385,45.7812698790319,
46.7789078165253,47.7765457540187,48.7741836915121,49.7718216290055,50.7694595664989,
51.7670975039923,52.7647354414856,53.762373378979,54.7600113164724,55.7576492539658,
56.7552871914592,57.7529251289526,58.750563066446,59.7482010039394,60.7458389414328,
61.7434768789262,62.7411148164195,63.7387527539129,64.7363906914063,65.7340286288997,
66.7316665663931,67.7293045038865,68.7269424413799,69.7245803788733,70.7222183163667,
71.7198562538601,72.7174941913534,73.7151321288468,74.7127700663402,75.7104080038336,
76.708045941327),.UNSPECIFIED.);
#120=B_SPLINE_SURFACE_WITH_KNOTS('',3,3,((#23044,#23045,#23046,#23047,#23048,
#23049,#23050,#23051,#23052,#23053,#23054,#23055,#23056,#23057,#23058,#23059,
#23060,#23061,#23062,#23063,#23064,#23065,#23066,#23067,#23068,#23069,#23070,
#23071,#23072,#23073,#23074,#23075,#23076,#23077,#23078,#23079,#23080,#23081,
#23082,#23083,#23084,#23085,#23086,#23087,#23088,#23089,#23090,#23091,#23092,
#23093,#23094,#23095,#23096,#23097,#23098,#23099,#23100,#23101,#23102,#23103,
#23104,#23105,#23106,#23107,#23108,#23109,#23110,#23111),(#23112,#23113,
#23114,#23115,#23116,#23117,#23118,#23119,#23120,#23121,#23122,#23123,#23124,
#23125,#23126,#23127,#23128,#23129,#23130,#23131,#23132,#23133,#23134,#23135,
#23136,#23137,#23138,#23139,#23140,#23141,#23142,#23143,#23144,#23145,#23146,
#23147,#23148,#23149,#23150,#23151,#23152,#23153,#23154,#23155,#23156,#23157,
#23158,#23159,#23160,#23161,#23162,#23163,#23164,#23165,#23166,#23167,#23168,
#23169,#23170,#23171,#23172,#23173,#23174,#23175,#23176,#23177,#23178,#23179),
(#23180,#23181,#23182,#23183,#23184,#23185,#23186,#23187,#23188,#23189,
#23190,#23191,#23192,#23193,#23194,#23195,#23196,#23197,#23198,#23199,#23200,
#23201,#23202,#23203,#23204,#23205,#23206,#23207,#23208,#23209,#23210,#23211,
#23212,#23213,#23214,#23215,#23216,#23217,#23218,#23219,#23220,#23221,#23222,
#23223,#23224,#23225,#23226,#23227,#23228,#23229,#23230,#23231,#23232,#23233,
#23234,#23235,#23236,#23237,#23238,#23239,#23240,#23241,#23242,#23243,#23244,
#23245,#23246,#23247),(#23248,#23249,#23250,#23251,#23252,#23253,#23254,
#23255,#23256,#23257,#23258,#23259,#23260,#23261,#23262,#23263,#23264,#23265,
#23266,#23267,#23268,#23269,#23270,#23271,#23272,#23273,#23274,#23275,#23276,
#23277,#23278,#23279,#23280,#23281,#23282,#23283,#23284,#23285,#23286,#23287,
#23288,#23289,#23290,#23291,#23292,#23293,#23294,#23295,#23296,#23297,#23298,
#23299,#23300,#23301,#23302,#23303,#23304,#23305,#23306,#23307,#23308,#23309,
#23310,#23311,#23312,#23313,#23314,#23315)),.UNSPECIFIED.,.F.,.F.,.F.,(4,
4),(4,1,1,1,1,1,1,1,1,1,1,1,1,1,1,1,1,1,1,1,1,1,1,1,1,1,1,1,1,1,1,1,1,1,
1,1,1,1,1,1,1,1,1,1,1,1,1,1,1,1,1,1,1,1,1,1,1,1,1,1,1,1,1,1,1,4),(0.,0.0448889834294934),
(14.3981410127769,15.3957789502703,16.3934168877637,17.3910548252571,18.3886927627505,
19.3863307002439,20.3839686377373,21.3816065752307,22.3792445127241,23.3768824502175,
24.3745203877108,25.3721583252042,26.3697962626976,27.367434200191,28.3650721376844,
29.3627100751778,30.3603480126712,31.3579859501646,32.355623887658,33.3532618251513,
34.3508997626447,35.3485377001381,36.3461756376315,37.3438135751249,38.3414515126183,
39.3390894501117,40.3367273876051,41.3343653250985,42.3320032625918,43.3296412000852,
44.3272791375786,45.324917075072,46.3225550125654,47.3201929500588,48.3178308875522,
49.3154688250456,50.313106762539,51.3107447000324,52.3083826375257,53.3060205750191,
54.3036585125125,55.3012964500059,56.2989343874993,57.2965723249927,58.2942102624861,
59.2918481999795,60.2894861374729,61.2871240749662,62.2847620124596,63.282399949953,
64.2800378874464,65.2776758249398,66.2753137624332,67.2729516999266,68.27058963742,
69.2682275749134,70.2658655124067,71.2635034499001,72.2611413873935,73.2587793248869,
74.2564172623803,75.2540551998737,76.2516931373671,77.2493310748605,78.2469690123539,
79.2446069498473),.UNSPECIFIED.);
#121=B_SPLINE_SURFACE_WITH_KNOTS('',3,3,((#23577,#23578,#23579,#23580),
(#23581,#23582,#23583,#23584),(#23585,#23586,#23587,#23588),(#23589,#23590,
#23591,#23592)),.UNSPECIFIED.,.F.,.F.,.F.,(4,4),(4,4),(0.,1.),(4.42010575562947,
4.50415301416424),.UNSPECIFIED.);
#122=B_SPLINE_SURFACE_WITH_KNOTS('',3,3,((#23611,#23612,#23613,#23614),
(#23615,#23616,#23617,#23618),(#23619,#23620,#23621,#23622),(#23623,#23624,
#23625,#23626)),.UNSPECIFIED.,.F.,.F.,.F.,(4,4),(4,4),(0.,1.),(4.33605702956344,
4.42010575148473),.UNSPECIFIED.);
#123=B_SPLINE_SURFACE_WITH_KNOTS('',3,3,((#23633,#23634,#23635,#23636),
(#23637,#23638,#23639,#23640),(#23641,#23642,#23643,#23644),(#23645,#23646,
#23647,#23648)),.UNSPECIFIED.,.F.,.F.,.F.,(4,4),(4,4),(0.,1.),(-6.28334201717915,
-6.28318913010745),.UNSPECIFIED.);
#124=B_SPLINE_SURFACE_WITH_KNOTS('',3,3,((#23692,#23693,#23694,#23695,#23696,
#23697,#23698,#23699,#23700,#23701,#23702),(#23703,#23704,#23705,#23706,
#23707,#23708,#23709,#23710,#23711,#23712,#23713),(#23714,#23715,#23716,
#23717,#23718,#23719,#23720,#23721,#23722,#23723,#23724),(#23725,#23726,
#23727,#23728,#23729,#23730,#23731,#23732,#23733,#23734,#23735)),
 .UNSPECIFIED.,.F.,.F.,.F.,(4,4),(4,1,1,1,1,1,1,1,4),(0.113722049631548,
1.),(-2.49239000900587,-2.403379717037,-2.31436942506812,-2.13634884113038,
-1.95832825719263,-1.60228708931714,-1.42426650537939,-1.33525621341051,
-1.24624592144164),.UNSPECIFIED.);
#125=B_SPLINE_SURFACE_WITH_KNOTS('',3,3,((#23749,#23750,#23751,#23752,#23753,
#23754,#23755,#23756,#23757,#23758,#23759,#23760,#23761),(#23762,#23763,
#23764,#23765,#23766,#23767,#23768,#23769,#23770,#23771,#23772,#23773,#23774),
(#23775,#23776,#23777,#23778,#23779,#23780,#23781,#23782,#23783,#23784,
#23785,#23786,#23787),(#23788,#23789,#23790,#23791,#23792,#23793,#23794,
#23795,#23796,#23797,#23798,#23799,#23800)),.UNSPECIFIED.,.F.,.F.,.F.,(4,
4),(4,1,1,1,1,1,1,1,1,1,4),(0.,1.),(-6.28318915035511,-6.17098522215475,
-6.05878129395438,-5.83437343755365,-5.38555772475219,-4.93674201195073,
-4.0391105863478,-3.59029487354634,-3.36588701714561,-3.25368308894525,
-3.14147916074488),.UNSPECIFIED.);
#126=B_SPLINE_SURFACE_WITH_KNOTS('',3,3,((#23880,#23881,#23882,#23883),
(#23884,#23885,#23886,#23887),(#23888,#23889,#23890,#23891),(#23892,#23893,
#23894,#23895)),.UNSPECIFIED.,.F.,.F.,.F.,(4,4),(4,4),(0.,1.),(-6.28334201717915,
-6.28318913010744),.UNSPECIFIED.);
#127=B_SPLINE_SURFACE_WITH_KNOTS('',3,3,((#23902,#23903,#23904,#23905,#23906,
#23907,#23908,#23909,#23910,#23911,#23912,#23913,#23914),(#23915,#23916,
#23917,#23918,#23919,#23920,#23921,#23922,#23923,#23924,#23925,#23926,#23927),
(#23928,#23929,#23930,#23931,#23932,#23933,#23934,#23935,#23936,#23937,
#23938,#23939,#23940),(#23941,#23942,#23943,#23944,#23945,#23946,#23947,
#23948,#23949,#23950,#23951,#23952,#23953)),.UNSPECIFIED.,.F.,.F.,.F.,(4,
4),(4,1,1,1,1,1,1,1,1,1,4),(0.,1.),(-3.14147918098911,-3.02928909273949,
-2.91709900448986,-2.69271882799061,-2.2439584749921,-1.79519812199359,
-0.89767741599658,-0.448917062998074,-0.22453688649882,-0.112346798249194,
-0.000156709999566837),.UNSPECIFIED.);
#128=B_SPLINE_SURFACE_WITH_KNOTS('',3,3,((#23967,#23968,#23969,#23970),
(#23971,#23972,#23973,#23974),(#23975,#23976,#23977,#23978),(#23979,#23980,
#23981,#23982),(#23983,#23984,#23985,#23986),(#23987,#23988,#23989,#23990)),
 .UNSPECIFIED.,.F.,.F.,.F.,(4,1,1,4),(4,4),(0.,0.285714285714286,0.571428571428571,
1.),(0.499994611398532,1.),.UNSPECIFIED.);
#129=B_SPLINE_SURFACE_WITH_KNOTS('',3,3,((#23997,#23998,#23999,#24000,#24001,
#24002,#24003,#24004,#24005,#24006,#24007),(#24008,#24009,#24010,#24011,
#24012,#24013,#24014,#24015,#24016,#24017,#24018),(#24019,#24020,#24021,
#24022,#24023,#24024,#24025,#24026,#24027,#24028,#24029),(#24030,#24031,
#24032,#24033,#24034,#24035,#24036,#24037,#24038,#24039,#24040)),
 .UNSPECIFIED.,.F.,.F.,.F.,(4,4),(4,1,1,1,1,1,1,1,4),(0.113766912401508,
1.),(-1.2462459390605,-1.15722837135618,-1.06821080365186,-0.890175668243208,
-0.712140532834561,-0.356070262017267,-0.17803512660862,-0.089017558904297,
8.80002651352052E-9),.UNSPECIFIED.);
#130=B_SPLINE_SURFACE_WITH_KNOTS('',3,3,((#24086,#24087,#24088,#24089),
(#24090,#24091,#24092,#24093),(#24094,#24095,#24096,#24097),(#24098,#24099,
#24100,#24101),(#24102,#24103,#24104,#24105),(#24106,#24107,#24108,#24109)),
 .UNSPECIFIED.,.F.,.F.,.F.,(4,1,1,4),(4,4),(0.,0.285714285714286,0.571428571428571,
1.),(0.,0.500005388601371),.UNSPECIFIED.);
#131=B_SPLINE_SURFACE_WITH_KNOTS('',3,3,((#24116,#24117,#24118,#24119,#24120,
#24121,#24122,#24123,#24124,#24125,#24126),(#24127,#24128,#24129,#24130,
#24131,#24132,#24133,#24134,#24135,#24136,#24137),(#24138,#24139,#24140,
#24141,#24142,#24143,#24144,#24145,#24146,#24147,#24148),(#24149,#24150,
#24151,#24152,#24153,#24154,#24155,#24156,#24157,#24158,#24159)),
 .UNSPECIFIED.,.F.,.F.,.F.,(4,4),(4,1,1,1,1,1,1,1,4),(0.113722049631538,
1.),(-2.49239000900587,-2.403379717037,-2.31436942506812,-2.13634884113038,
-1.95832825719263,-1.60228708931714,-1.42426650537939,-1.33525621341051,
-1.24624592144164),.UNSPECIFIED.);
#132=B_SPLINE_SURFACE_WITH_KNOTS('',3,3,((#24208,#24209,#24210,#24211,#24212,
#24213,#24214,#24215,#24216,#24217,#24218,#24219,#24220),(#24221,#24222,
#24223,#24224,#24225,#24226,#24227,#24228,#24229,#24230,#24231,#24232,#24233),
(#24234,#24235,#24236,#24237,#24238,#24239,#24240,#24241,#24242,#24243,
#24244,#24245,#24246),(#24247,#24248,#24249,#24250,#24251,#24252,#24253,
#24254,#24255,#24256,#24257,#24258,#24259)),.UNSPECIFIED.,.F.,.F.,.F.,(4,
4),(4,1,1,1,1,1,1,1,1,1,4),(0.,1.),(-6.28318915035511,-6.17098522215475,
-6.05878129395438,-5.83437343755365,-5.38555772475219,-4.93674201195072,
-4.0391105863478,-3.59029487354633,-3.3658870171456,-3.25368308894524,-3.14147916074487),
 .UNSPECIFIED.);
#133=B_SPLINE_SURFACE_WITH_KNOTS('',3,3,((#24260,#24261,#24262,#24263,#24264,
#24265,#24266,#24267),(#24268,#24269,#24270,#24271,#24272,#24273,#24274,
#24275),(#24276,#24277,#24278,#24279,#24280,#24281,#24282,#24283),(#24284,
#24285,#24286,#24287,#24288,#24289,#24290,#24291)),.UNSPECIFIED.,.F.,.F.,
 .F.,(4,4),(4,1,1,1,1,4),(0.,1.),(0.,0.0271565929390624,0.0543131858781248,
0.162939557634375,0.271565929390624,0.380192301146874),.UNSPECIFIED.);
#134=B_SPLINE_SURFACE_WITH_KNOTS('',3,3,((#24301,#24302,#24303,#24304,#24305,
#24306,#24307),(#24308,#24309,#24310,#24311,#24312,#24313,#24314),(#24315,
#24316,#24317,#24318,#24319,#24320,#24321),(#24322,#24323,#24324,#24325,
#24326,#24327,#24328)),.UNSPECIFIED.,.F.,.F.,.F.,(4,4),(4,1,1,1,4),(0.,
1.),(0.,0.162940840445937,0.271568067409896,0.325881680891875,0.380195294373854),
 .UNSPECIFIED.);
#135=B_SPLINE_SURFACE_WITH_KNOTS('',3,3,((#24339,#24340,#24341,#24342,#24343,
#24344,#24345,#24346,#24347,#24348,#24349,#24350,#24351),(#24352,#24353,
#24354,#24355,#24356,#24357,#24358,#24359,#24360,#24361,#24362,#24363,#24364),
(#24365,#24366,#24367,#24368,#24369,#24370,#24371,#24372,#24373,#24374,
#24375,#24376,#24377),(#24378,#24379,#24380,#24381,#24382,#24383,#24384,
#24385,#24386,#24387,#24388,#24389,#24390)),.UNSPECIFIED.,.F.,.F.,.F.,(4,
4),(4,1,1,1,1,1,1,1,1,1,4),(0.,1.),(-3.14147918098908,-3.02928909273945,
-2.91709900448983,-2.69271882799058,-2.24395847499207,-1.79519812199357,
-0.89767741599657,-0.448917062998069,-0.224536886498819,-0.112346798249193,
-0.000156709999567873),.UNSPECIFIED.);
#136=B_SPLINE_SURFACE_WITH_KNOTS('',3,3,((#24417,#24418,#24419,#24420,#24421,
#24422,#24423,#24424,#24425,#24426,#24427),(#24428,#24429,#24430,#24431,
#24432,#24433,#24434,#24435,#24436,#24437,#24438),(#24439,#24440,#24441,
#24442,#24443,#24444,#24445,#24446,#24447,#24448,#24449),(#24450,#24451,
#24452,#24453,#24454,#24455,#24456,#24457,#24458,#24459,#24460)),
 .UNSPECIFIED.,.F.,.F.,.F.,(4,4),(4,1,1,1,1,1,1,1,4),(0.113766912401508,
1.),(-1.2462459390605,-1.15722837135618,-1.06821080365186,-0.890175668243208,
-0.712140532834561,-0.356070262017267,-0.17803512660862,-0.089017558904297,
8.80002652109207E-9),.UNSPECIFIED.);
#137=B_SPLINE_SURFACE_WITH_KNOTS('',3,3,((#24495,#24496,#24497,#24498,#24499,
#24500,#24501,#24502,#24503,#24504,#24505,#24506),(#24507,#24508,#24509,
#24510,#24511,#24512,#24513,#24514,#24515,#24516,#24517,#24518),(#24519,
#24520,#24521,#24522,#24523,#24524,#24525,#24526,#24527,#24528,#24529,#24530),
(#24531,#24532,#24533,#24534,#24535,#24536,#24537,#24538,#24539,#24540,
#24541,#24542),(#24543,#24544,#24545,#24546,#24547,#24548,#24549,#24550,
#24551,#24552,#24553,#24554)),.UNSPECIFIED.,.F.,.F.,.F.,(4,1,4),(4,1,1,
1,1,1,1,1,1,4),(0.,0.571428571428571,1.),(-2.97143990740952,-2.75919518610281,
-2.5469504647961,-2.12246102218269,-0.424503251729027,1.27345451872463,
2.12243340395147,2.54692284656488,2.75916756787159,2.9714122891783),
 .UNSPECIFIED.);
#138=B_SPLINE_SURFACE_WITH_KNOTS('',3,3,((#24555,#24556,#24557,#24558,#24559,
#24560,#24561,#24562,#24563,#24564,#24565,#24566),(#24567,#24568,#24569,
#24570,#24571,#24572,#24573,#24574,#24575,#24576,#24577,#24578),(#24579,
#24580,#24581,#24582,#24583,#24584,#24585,#24586,#24587,#24588,#24589,#24590),
(#24591,#24592,#24593,#24594,#24595,#24596,#24597,#24598,#24599,#24600,
#24601,#24602),(#24603,#24604,#24605,#24606,#24607,#24608,#24609,#24610,
#24611,#24612,#24613,#24614)),.UNSPECIFIED.,.F.,.F.,.F.,(4,1,4),(4,1,1,
1,1,1,1,1,1,4),(0.,0.571428571428571,1.),(-2.97143990740952,-2.75919518610281,
-2.54695046479611,-2.12246102218269,-1.27348213695586,0.424475633497802,
2.12243340395146,2.54692284656488,2.75916756787159,2.9714122891783),
 .UNSPECIFIED.);
#139=B_SPLINE_SURFACE_WITH_KNOTS('',3,3,((#24629,#24630,#24631,#24632,#24633),
(#24634,#24635,#24636,#24637,#24638),(#24639,#24640,#24641,#24642,#24643),
(#24644,#24645,#24646,#24647,#24648),(#24649,#24650,#24651,#24652,#24653)),
 .UNSPECIFIED.,.F.,.F.,.F.,(4,1,4),(4,1,4),(0.,0.571428571428571,1.),(0.,
0.214288014926059,0.500005368160805),.UNSPECIFIED.);
#140=B_SPLINE_SURFACE_WITH_KNOTS('',3,3,((#24654,#24655,#24656,#24657,#24658),
(#24659,#24660,#24661,#24662,#24663),(#24664,#24665,#24666,#24667,#24668),
(#24669,#24670,#24671,#24672,#24673),(#24674,#24675,#24676,#24677,#24678)),
 .UNSPECIFIED.,.F.,.F.,.F.,(4,1,4),(4,1,4),(0.,0.571428571428571,1.),(0.499994611398549,
0.714282635084885,1.),.UNSPECIFIED.);
#141=B_SPLINE_SURFACE_WITH_KNOTS('',3,3,((#24680,#24681,#24682,#24683),
(#24684,#24685,#24686,#24687),(#24688,#24689,#24690,#24691),(#24692,#24693,
#24694,#24695)),.UNSPECIFIED.,.F.,.F.,.F.,(4,4),(4,4),(0.,1.),(4.42010575562947,
4.50415301416424),.UNSPECIFIED.);
#142=B_SPLINE_SURFACE_WITH_KNOTS('',3,3,((#24714,#24715,#24716,#24717),
(#24718,#24719,#24720,#24721),(#24722,#24723,#24724,#24725),(#24726,#24727,
#24728,#24729)),.UNSPECIFIED.,.F.,.F.,.F.,(4,4),(4,4),(0.,1.),(4.33605702956344,
4.42010575148473),.UNSPECIFIED.);
#143=B_SPLINE_SURFACE_WITH_KNOTS('',3,3,((#24736,#24737,#24738,#24739),
(#24740,#24741,#24742,#24743),(#24744,#24745,#24746,#24747),(#24748,#24749,
#24750,#24751)),.UNSPECIFIED.,.F.,.F.,.F.,(4,4),(4,4),(0.,1.),(-6.28334201717915,
-6.28318913010745),.UNSPECIFIED.);
#144=B_SPLINE_SURFACE_WITH_KNOTS('',3,3,((#24795,#24796,#24797,#24798,#24799,
#24800,#24801,#24802,#24803,#24804,#24805),(#24806,#24807,#24808,#24809,
#24810,#24811,#24812,#24813,#24814,#24815,#24816),(#24817,#24818,#24819,
#24820,#24821,#24822,#24823,#24824,#24825,#24826,#24827),(#24828,#24829,
#24830,#24831,#24832,#24833,#24834,#24835,#24836,#24837,#24838)),
 .UNSPECIFIED.,.F.,.F.,.F.,(4,4),(4,1,1,1,1,1,1,1,4),(0.113722049631548,
1.),(-2.49239000900587,-2.403379717037,-2.31436942506813,-2.13634884113038,
-1.95832825719263,-1.60228708931714,-1.42426650537939,-1.33525621341051,
-1.24624592144164),.UNSPECIFIED.);
#145=B_SPLINE_SURFACE_WITH_KNOTS('',3,3,((#24852,#24853,#24854,#24855,#24856,
#24857,#24858,#24859,#24860,#24861,#24862,#24863,#24864),(#24865,#24866,
#24867,#24868,#24869,#24870,#24871,#24872,#24873,#24874,#24875,#24876,#24877),
(#24878,#24879,#24880,#24881,#24882,#24883,#24884,#24885,#24886,#24887,
#24888,#24889,#24890),(#24891,#24892,#24893,#24894,#24895,#24896,#24897,
#24898,#24899,#24900,#24901,#24902,#24903)),.UNSPECIFIED.,.F.,.F.,.F.,(4,
4),(4,1,1,1,1,1,1,1,1,1,4),(0.,1.),(-6.28318915035511,-6.17098522215475,
-6.05878129395438,-5.83437343755365,-5.38555772475219,-4.93674201195073,
-4.0391105863478,-3.59029487354634,-3.36588701714561,-3.25368308894525,
-3.14147916074488),.UNSPECIFIED.);
#146=B_SPLINE_SURFACE_WITH_KNOTS('',3,3,((#24983,#24984,#24985,#24986),
(#24987,#24988,#24989,#24990),(#24991,#24992,#24993,#24994),(#24995,#24996,
#24997,#24998)),.UNSPECIFIED.,.F.,.F.,.F.,(4,4),(4,4),(0.,1.),(-6.28334201717915,
-6.28318913010744),.UNSPECIFIED.);
#147=B_SPLINE_SURFACE_WITH_KNOTS('',3,3,((#25005,#25006,#25007,#25008,#25009,
#25010,#25011,#25012,#25013,#25014,#25015,#25016,#25017),(#25018,#25019,
#25020,#25021,#25022,#25023,#25024,#25025,#25026,#25027,#25028,#25029,#25030),
(#25031,#25032,#25033,#25034,#25035,#25036,#25037,#25038,#25039,#25040,
#25041,#25042,#25043),(#25044,#25045,#25046,#25047,#25048,#25049,#25050,
#25051,#25052,#25053,#25054,#25055,#25056)),.UNSPECIFIED.,.F.,.F.,.F.,(4,
4),(4,1,1,1,1,1,1,1,1,1,4),(0.,1.),(-3.14147918098911,-3.02928909273949,
-2.91709900448986,-2.69271882799061,-2.2439584749921,-1.79519812199359,
-0.89767741599658,-0.448917062998074,-0.22453688649882,-0.112346798249194,
-0.000156709999566837),.UNSPECIFIED.);
#148=B_SPLINE_SURFACE_WITH_KNOTS('',3,3,((#25070,#25071,#25072,#25073),
(#25074,#25075,#25076,#25077),(#25078,#25079,#25080,#25081),(#25082,#25083,
#25084,#25085),(#25086,#25087,#25088,#25089),(#25090,#25091,#25092,#25093)),
 .UNSPECIFIED.,.F.,.F.,.F.,(4,1,1,4),(4,4),(0.,0.285714285714286,0.571428571428571,
1.),(0.499994611398584,1.),.UNSPECIFIED.);
#149=B_SPLINE_SURFACE_WITH_KNOTS('',3,3,((#25100,#25101,#25102,#25103,#25104,
#25105,#25106,#25107,#25108,#25109,#25110),(#25111,#25112,#25113,#25114,
#25115,#25116,#25117,#25118,#25119,#25120,#25121),(#25122,#25123,#25124,
#25125,#25126,#25127,#25128,#25129,#25130,#25131,#25132),(#25133,#25134,
#25135,#25136,#25137,#25138,#25139,#25140,#25141,#25142,#25143)),
 .UNSPECIFIED.,.F.,.F.,.F.,(4,4),(4,1,1,1,1,1,1,1,4),(0.113766912401508,
1.),(-1.2462459390605,-1.15722837135618,-1.06821080365186,-0.890175668243208,
-0.712140532834561,-0.356070262017268,-0.178035126608621,-0.0890175589042974,
8.80002609419875E-9),.UNSPECIFIED.);
#150=B_SPLINE_SURFACE_WITH_KNOTS('',3,3,((#25189,#25190,#25191,#25192),
(#25193,#25194,#25195,#25196),(#25197,#25198,#25199,#25200),(#25201,#25202,
#25203,#25204),(#25205,#25206,#25207,#25208),(#25209,#25210,#25211,#25212)),
 .UNSPECIFIED.,.F.,.F.,.F.,(4,1,1,4),(4,4),(0.,0.285714285714286,0.571428571428571,
1.),(0.,0.500005388601314),.UNSPECIFIED.);
#151=B_SPLINE_SURFACE_WITH_KNOTS('',3,3,((#25219,#25220,#25221,#25222,#25223,
#25224,#25225,#25226,#25227,#25228,#25229),(#25230,#25231,#25232,#25233,
#25234,#25235,#25236,#25237,#25238,#25239,#25240),(#25241,#25242,#25243,
#25244,#25245,#25246,#25247,#25248,#25249,#25250,#25251),(#25252,#25253,
#25254,#25255,#25256,#25257,#25258,#25259,#25260,#25261,#25262)),
 .UNSPECIFIED.,.F.,.F.,.F.,(4,4),(4,1,1,1,1,1,1,1,4),(0.113722049631538,
1.),(-2.49239000900587,-2.403379717037,-2.31436942506813,-2.13634884113038,
-1.95832825719263,-1.60228708931714,-1.42426650537939,-1.33525621341051,
-1.24624592144164),.UNSPECIFIED.);
#152=B_SPLINE_SURFACE_WITH_KNOTS('',3,3,((#25311,#25312,#25313,#25314,#25315,
#25316,#25317,#25318,#25319,#25320,#25321,#25322,#25323),(#25324,#25325,
#25326,#25327,#25328,#25329,#25330,#25331,#25332,#25333,#25334,#25335,#25336),
(#25337,#25338,#25339,#25340,#25341,#25342,#25343,#25344,#25345,#25346,
#25347,#25348,#25349),(#25350,#25351,#25352,#25353,#25354,#25355,#25356,
#25357,#25358,#25359,#25360,#25361,#25362)),.UNSPECIFIED.,.F.,.F.,.F.,(4,
4),(4,1,1,1,1,1,1,1,1,1,4),(0.,1.),(-6.28318915035511,-6.17098522215475,
-6.05878129395438,-5.83437343755365,-5.38555772475219,-4.93674201195072,
-4.0391105863478,-3.59029487354633,-3.3658870171456,-3.25368308894524,-3.14147916074487),
 .UNSPECIFIED.);
#153=B_SPLINE_SURFACE_WITH_KNOTS('',3,3,((#25363,#25364,#25365,#25366,#25367,
#25368,#25369,#25370),(#25371,#25372,#25373,#25374,#25375,#25376,#25377,
#25378),(#25379,#25380,#25381,#25382,#25383,#25384,#25385,#25386),(#25387,
#25388,#25389,#25390,#25391,#25392,#25393,#25394)),.UNSPECIFIED.,.F.,.F.,
 .F.,(4,4),(4,1,1,1,1,4),(0.,1.),(0.,0.0271565929390624,0.0543131858781248,
0.162939557634375,0.271565929390624,0.380192301146874),.UNSPECIFIED.);
#154=B_SPLINE_SURFACE_WITH_KNOTS('',3,3,((#25404,#25405,#25406,#25407,#25408,
#25409,#25410),(#25411,#25412,#25413,#25414,#25415,#25416,#25417),(#25418,
#25419,#25420,#25421,#25422,#25423,#25424),(#25425,#25426,#25427,#25428,
#25429,#25430,#25431)),.UNSPECIFIED.,.F.,.F.,.F.,(4,4),(4,1,1,1,4),(0.,
1.),(0.,0.162940840445937,0.271568067409896,0.325881680891875,0.380195294373854),
 .UNSPECIFIED.);
#155=B_SPLINE_SURFACE_WITH_KNOTS('',3,3,((#25442,#25443,#25444,#25445,#25446,
#25447,#25448,#25449,#25450,#25451,#25452,#25453,#25454),(#25455,#25456,
#25457,#25458,#25459,#25460,#25461,#25462,#25463,#25464,#25465,#25466,#25467),
(#25468,#25469,#25470,#25471,#25472,#25473,#25474,#25475,#25476,#25477,
#25478,#25479,#25480),(#25481,#25482,#25483,#25484,#25485,#25486,#25487,
#25488,#25489,#25490,#25491,#25492,#25493)),.UNSPECIFIED.,.F.,.F.,.F.,(4,
4),(4,1,1,1,1,1,1,1,1,1,4),(0.,1.),(-3.14147918098908,-3.02928909273945,
-2.91709900448983,-2.69271882799058,-2.24395847499207,-1.79519812199357,
-0.89767741599657,-0.448917062998069,-0.224536886498819,-0.112346798249193,
-0.000156709999567873),.UNSPECIFIED.);
#156=B_SPLINE_SURFACE_WITH_KNOTS('',3,3,((#25520,#25521,#25522,#25523,#25524,
#25525,#25526,#25527,#25528,#25529,#25530),(#25531,#25532,#25533,#25534,
#25535,#25536,#25537,#25538,#25539,#25540,#25541),(#25542,#25543,#25544,
#25545,#25546,#25547,#25548,#25549,#25550,#25551,#25552),(#25553,#25554,
#25555,#25556,#25557,#25558,#25559,#25560,#25561,#25562,#25563)),
 .UNSPECIFIED.,.F.,.F.,.F.,(4,4),(4,1,1,1,1,1,1,1,4),(0.113766912401508,
1.),(-1.2462459390605,-1.15722837135618,-1.06821080365185,-0.890175668243208,
-0.712140532834561,-0.356070262017267,-0.17803512660862,-0.089017558904297,
8.80002643239673E-9),.UNSPECIFIED.);
#157=B_SPLINE_SURFACE_WITH_KNOTS('',3,3,((#25598,#25599,#25600,#25601,#25602,
#25603,#25604,#25605,#25606,#25607,#25608,#25609),(#25610,#25611,#25612,
#25613,#25614,#25615,#25616,#25617,#25618,#25619,#25620,#25621),(#25622,
#25623,#25624,#25625,#25626,#25627,#25628,#25629,#25630,#25631,#25632,#25633),
(#25634,#25635,#25636,#25637,#25638,#25639,#25640,#25641,#25642,#25643,
#25644,#25645),(#25646,#25647,#25648,#25649,#25650,#25651,#25652,#25653,
#25654,#25655,#25656,#25657)),.UNSPECIFIED.,.F.,.F.,.F.,(4,1,4),(4,1,1,
1,1,1,1,1,1,4),(0.,0.571428571428571,1.),(-2.97143990740952,-2.75919518610281,
-2.5469504647961,-2.12246102218269,-0.424503251729027,1.27345451872463,
2.12243340395147,2.54692284656488,2.75916756787159,2.9714122891783),
 .UNSPECIFIED.);
#158=B_SPLINE_SURFACE_WITH_KNOTS('',3,3,((#25658,#25659,#25660,#25661,#25662,
#25663,#25664,#25665,#25666,#25667,#25668,#25669),(#25670,#25671,#25672,
#25673,#25674,#25675,#25676,#25677,#25678,#25679,#25680,#25681),(#25682,
#25683,#25684,#25685,#25686,#25687,#25688,#25689,#25690,#25691,#25692,#25693),
(#25694,#25695,#25696,#25697,#25698,#25699,#25700,#25701,#25702,#25703,
#25704,#25705),(#25706,#25707,#25708,#25709,#25710,#25711,#25712,#25713,
#25714,#25715,#25716,#25717)),.UNSPECIFIED.,.F.,.F.,.F.,(4,1,4),(4,1,1,
1,1,1,1,1,1,4),(0.,0.571428571428571,1.),(-2.97143990740952,-2.75919518610281,
-2.54695046479611,-2.12246102218269,-1.27348213695586,0.424475633497802,
2.12243340395146,2.54692284656488,2.75916756787159,2.9714122891783),
 .UNSPECIFIED.);
#159=B_SPLINE_SURFACE_WITH_KNOTS('',3,3,((#25732,#25733,#25734,#25735,#25736),
(#25737,#25738,#25739,#25740,#25741),(#25742,#25743,#25744,#25745,#25746),
(#25747,#25748,#25749,#25750,#25751),(#25752,#25753,#25754,#25755,#25756)),
 .UNSPECIFIED.,.F.,.F.,.F.,(4,1,4),(4,1,4),(0.,0.571428571428571,1.),(0.,
0.285717353234727,0.500005368160773),.UNSPECIFIED.);
#160=B_SPLINE_SURFACE_WITH_KNOTS('',3,3,((#25757,#25758,#25759,#25760,#25761),
(#25762,#25763,#25764,#25765,#25766),(#25767,#25768,#25769,#25770,#25771),
(#25772,#25773,#25774,#25775,#25776),(#25777,#25778,#25779,#25780,#25781)),
 .UNSPECIFIED.,.F.,.F.,.F.,(4,1,4),(4,1,4),(0.,0.571428571428571,1.),(0.499994631839183,
0.714282646765247,1.),.UNSPECIFIED.);
#161=B_SPLINE_CURVE_WITH_KNOTS('',3,(#8680,#8681,#8682,#8683,#8684,#8685,
#8686,#8687,#8688,#8689),.UNSPECIFIED.,.F.,.F.,(4,3,3,4),(-0.000455419873616565,
0.0695442616437182,0.139543943161053,0.244543465437055),.UNSPECIFIED.);
#162=B_SPLINE_CURVE_WITH_KNOTS('',3,(#8693,#8694,#8695,#8696),
 .UNSPECIFIED.,.F.,.F.,(4,4),(0.,0.0232332610844642),.UNSPECIFIED.);
#163=B_SPLINE_CURVE_WITH_KNOTS('',3,(#8698,#8699,#8700,#8701),
 .UNSPECIFIED.,.F.,.F.,(4,4),(0.0120180048418133,0.104990232004945),
 .UNSPECIFIED.);
#164=B_SPLINE_CURVE_WITH_KNOTS('',3,(#8705,#8706,#8707,#8708),
 .UNSPECIFIED.,.F.,.F.,(4,4),(0.,0.0929776635187146),.UNSPECIFIED.);
#165=B_SPLINE_CURVE_WITH_KNOTS('',3,(#8710,#8711,#8712,#8713),
 .UNSPECIFIED.,.F.,.F.,(4,4),(0.,0.0232332610844642),.UNSPECIFIED.);
#166=B_SPLINE_CURVE_WITH_KNOTS('',3,(#8717,#8718,#8719,#8720),
 .UNSPECIFIED.,.F.,.F.,(4,4),(0.,0.0724694769083724),.UNSPECIFIED.);
#167=B_SPLINE_CURVE_WITH_KNOTS('',3,(#8724,#8725,#8726,#8727),
 .UNSPECIFIED.,.F.,.F.,(4,4),(0.,0.0724694769083724),.UNSPECIFIED.);
#168=B_SPLINE_CURVE_WITH_KNOTS('',3,(#8731,#8732,#8733,#8734),
 .UNSPECIFIED.,.F.,.F.,(4,4),(0.,0.0232332610844645),.UNSPECIFIED.);
#169=B_SPLINE_CURVE_WITH_KNOTS('',3,(#8736,#8737,#8738,#8739),
 .UNSPECIFIED.,.F.,.F.,(4,4),(0.0120180048418136,0.104990232004945),
 .UNSPECIFIED.);
#170=B_SPLINE_CURVE_WITH_KNOTS('',3,(#8743,#8744,#8745,#8746),
 .UNSPECIFIED.,.F.,.F.,(4,4),(0.,0.0929776635187146),.UNSPECIFIED.);
#171=B_SPLINE_CURVE_WITH_KNOTS('',3,(#8748,#8749,#8750,#8751),
 .UNSPECIFIED.,.F.,.F.,(4,4),(0.,0.0232332610844645),.UNSPECIFIED.);
#172=B_SPLINE_CURVE_WITH_KNOTS('',3,(#8755,#8756,#8757,#8758,#8759,#8760,
#8761,#8762,#8763,#8764),.UNSPECIFIED.,.F.,.F.,(4,3,3,4),(0.,0.139160659574802,
0.173950824468502,0.243531154255903),.UNSPECIFIED.);
#173=B_SPLINE_CURVE_WITH_KNOTS('',3,(#8783,#8784,#8785,#8786,#8787,#8788,
#8789,#8790,#8791,#8792),.UNSPECIFIED.,.F.,.F.,(4,3,3,4),(-0.000457154756806435,
0.0695425102582384,0.104542342765761,0.244541672795851),.UNSPECIFIED.);
#174=B_SPLINE_CURVE_WITH_KNOTS('',3,(#8796,#8797,#8798,#8799),
 .UNSPECIFIED.,.F.,.F.,(4,4),(0.,0.0232332610844636),.UNSPECIFIED.);
#175=B_SPLINE_CURVE_WITH_KNOTS('',3,(#8801,#8802,#8803,#8804),
 .UNSPECIFIED.,.F.,.F.,(4,4),(0.0120180048418136,0.104990232004945),
 .UNSPECIFIED.);
#176=B_SPLINE_CURVE_WITH_KNOTS('',3,(#8808,#8809,#8810,#8811),
 .UNSPECIFIED.,.F.,.F.,(4,4),(0.,0.0929776635187138),.UNSPECIFIED.);
#177=B_SPLINE_CURVE_WITH_KNOTS('',3,(#8813,#8814,#8815,#8816),
 .UNSPECIFIED.,.F.,.F.,(4,4),(0.,0.023233261084464),.UNSPECIFIED.);
#178=B_SPLINE_CURVE_WITH_KNOTS('',3,(#8820,#8821,#8822,#8823),
 .UNSPECIFIED.,.F.,.F.,(4,4),(0.,0.0232332610844639),.UNSPECIFIED.);
#179=B_SPLINE_CURVE_WITH_KNOTS('',3,(#8825,#8826,#8827,#8828),
 .UNSPECIFIED.,.F.,.F.,(4,4),(0.0120180048418143,0.104990232004945),
 .UNSPECIFIED.);
#180=B_SPLINE_CURVE_WITH_KNOTS('',3,(#8832,#8833,#8834,#8835),
 .UNSPECIFIED.,.F.,.F.,(4,4),(0.,0.0929776635187139),.UNSPECIFIED.);
#181=B_SPLINE_CURVE_WITH_KNOTS('',3,(#8837,#8838,#8839,#8840),
 .UNSPECIFIED.,.F.,.F.,(4,4),(0.,0.0232332610844641),.UNSPECIFIED.);
#182=B_SPLINE_CURVE_WITH_KNOTS('',3,(#8844,#8845,#8846,#8847,#8848,#8849,
#8850,#8851,#8852,#8853),.UNSPECIFIED.,.F.,.F.,(4,3,3,4),(0.,0.104370494681052,
0.173950824468419,0.243531154255787),.UNSPECIFIED.);
#183=B_SPLINE_CURVE_WITH_KNOTS('',3,(#8885,#8886,#8887,#8888,#8889,#8890,
#8891,#8892),.UNSPECIFIED.,.F.,.F.,(4,2,2,4),(-0.198012045463935,-0.179408268693537,
-0.105118257979537,-0.0489464502370293),.UNSPECIFIED.);
#184=B_SPLINE_CURVE_WITH_KNOTS('',3,(#8904,#8905,#8906,#8907,#8908,#8909,
#8910,#8911),.UNSPECIFIED.,.F.,.F.,(4,2,2,4),(-0.198012045463937,-0.179408268693537,
-0.105118257979528,-0.0489464502370279),.UNSPECIFIED.);
#185=B_SPLINE_CURVE_WITH_KNOTS('',3,(#8965,#8966,#8967,#8968,#8969,#8970,
#8971,#8972,#8973,#8974,#8975,#8976,#8977),.UNSPECIFIED.,.F.,.F.,(4,1,1,
1,1,1,1,1,1,1,4),(0.0174125047093191,0.0390834965805591,0.060754488451799,
0.104096472194279,0.190780439679239,0.277464407164198,0.450832342134118,
0.537516309619078,0.580858293361558,0.602529285232797,0.624200277104037),
 .UNSPECIFIED.);
#186=B_SPLINE_CURVE_WITH_KNOTS('',3,(#8980,#8981,#8982,#8983,#8984,#8985,
#8986,#8987,#8988,#8989,#8990,#8991,#8992),.UNSPECIFIED.,.F.,.F.,(4,1,1,
1,1,1,1,1,1,1,4),(0.0174125047093191,0.0390834965805591,0.060754488451799,
0.104096472194279,0.190780439679239,0.277464407164198,0.450832342134118,
0.537516309619078,0.580858293361558,0.602529285232797,0.624200277104037),
 .UNSPECIFIED.);
#187=B_SPLINE_CURVE_WITH_KNOTS('',3,(#8996,#8997,#8998,#8999,#9000,#9001,
#9002,#9003,#9004,#9005),.UNSPECIFIED.,.F.,.F.,(4,3,3,4),(-0.00045715475674179,
0.0695425102581077,0.104542342765532,0.244541672795231),.UNSPECIFIED.);
#188=B_SPLINE_CURVE_WITH_KNOTS('',3,(#9009,#9010,#9011,#9012),
 .UNSPECIFIED.,.F.,.F.,(4,4),(0.,0.0232332610844642),.UNSPECIFIED.);
#189=B_SPLINE_CURVE_WITH_KNOTS('',3,(#9014,#9015,#9016,#9017),
 .UNSPECIFIED.,.F.,.F.,(4,4),(0.0120180048418142,0.104990232004945),
 .UNSPECIFIED.);
#190=B_SPLINE_CURVE_WITH_KNOTS('',3,(#9021,#9022,#9023,#9024),
 .UNSPECIFIED.,.F.,.F.,(4,4),(0.,0.0929776635187139),.UNSPECIFIED.);
#191=B_SPLINE_CURVE_WITH_KNOTS('',3,(#9026,#9027,#9028,#9029),
 .UNSPECIFIED.,.F.,.F.,(4,4),(0.,0.0232332610844639),.UNSPECIFIED.);
#192=B_SPLINE_CURVE_WITH_KNOTS('',3,(#9033,#9034,#9035,#9036),
 .UNSPECIFIED.,.F.,.F.,(4,4),(0.,0.0232332610844638),.UNSPECIFIED.);
#193=B_SPLINE_CURVE_WITH_KNOTS('',3,(#9038,#9039,#9040,#9041),
 .UNSPECIFIED.,.F.,.F.,(4,4),(0.012018004841814,0.104990232004945),
 .UNSPECIFIED.);
#194=B_SPLINE_CURVE_WITH_KNOTS('',3,(#9045,#9046,#9047,#9048),
 .UNSPECIFIED.,.F.,.F.,(4,4),(0.,0.0929776635187139),.UNSPECIFIED.);
#195=B_SPLINE_CURVE_WITH_KNOTS('',3,(#9050,#9051,#9052,#9053),
 .UNSPECIFIED.,.F.,.F.,(4,4),(0.,0.0232332610844639),.UNSPECIFIED.);
#196=B_SPLINE_CURVE_WITH_KNOTS('',3,(#9057,#9058,#9059,#9060,#9061,#9062,
#9063,#9064,#9065,#9066),.UNSPECIFIED.,.F.,.F.,(4,3,3,4),(0.,0.104370494681041,
0.173950824468402,0.243531154255763),.UNSPECIFIED.);
#197=B_SPLINE_CURVE_WITH_KNOTS('',3,(#9082,#9083,#9084,#9085,#9086,#9087,
#9088,#9089,#9090,#9091),.UNSPECIFIED.,.F.,.F.,(4,3,3,4),(-0.000455419873486268,
0.0695442616433989,0.139543943160284,0.244543465435612),.UNSPECIFIED.);
#198=B_SPLINE_CURVE_WITH_KNOTS('',3,(#9095,#9096,#9097,#9098),
 .UNSPECIFIED.,.F.,.F.,(4,4),(0.,0.0232332610844643),.UNSPECIFIED.);
#199=B_SPLINE_CURVE_WITH_KNOTS('',3,(#9100,#9101,#9102,#9103),
 .UNSPECIFIED.,.F.,.F.,(4,4),(0.0120180048418137,0.104990232004945),
 .UNSPECIFIED.);
#200=B_SPLINE_CURVE_WITH_KNOTS('',3,(#9107,#9108,#9109,#9110),
 .UNSPECIFIED.,.F.,.F.,(4,4),(0.,0.0929776635187146),.UNSPECIFIED.);
#201=B_SPLINE_CURVE_WITH_KNOTS('',3,(#9112,#9113,#9114,#9115),
 .UNSPECIFIED.,.F.,.F.,(4,4),(0.,0.0232332610844641),.UNSPECIFIED.);
#202=B_SPLINE_CURVE_WITH_KNOTS('',3,(#9119,#9120,#9121,#9122),
 .UNSPECIFIED.,.F.,.F.,(4,4),(0.,0.0724694769083725),.UNSPECIFIED.);
#203=B_SPLINE_CURVE_WITH_KNOTS('',3,(#9126,#9127,#9128,#9129),
 .UNSPECIFIED.,.F.,.F.,(4,4),(0.,0.0724694769083724),.UNSPECIFIED.);
#204=B_SPLINE_CURVE_WITH_KNOTS('',3,(#9133,#9134,#9135,#9136),
 .UNSPECIFIED.,.F.,.F.,(4,4),(0.,0.0232332610844643),.UNSPECIFIED.);
#205=B_SPLINE_CURVE_WITH_KNOTS('',3,(#9138,#9139,#9140,#9141),
 .UNSPECIFIED.,.F.,.F.,(4,4),(0.0120180048418135,0.104990232004945),
 .UNSPECIFIED.);
#206=B_SPLINE_CURVE_WITH_KNOTS('',3,(#9145,#9146,#9147,#9148),
 .UNSPECIFIED.,.F.,.F.,(4,4),(0.,0.0929776635187143),.UNSPECIFIED.);
#207=B_SPLINE_CURVE_WITH_KNOTS('',3,(#9150,#9151,#9152,#9153),
 .UNSPECIFIED.,.F.,.F.,(4,4),(0.,0.0232332610844643),.UNSPECIFIED.);
#208=B_SPLINE_CURVE_WITH_KNOTS('',3,(#9156,#9157,#9158,#9159,#9160,#9161,
#9162,#9163,#9164,#9165),.UNSPECIFIED.,.F.,.F.,(4,3,3,4),(0.,0.139160655172904,
0.173950818966129,0.243531146552581),.UNSPECIFIED.);
#209=B_SPLINE_CURVE_WITH_KNOTS('',3,(#9183,#9184,#9185,#9186,#9187,#9188,
#9189,#9190,#9191,#9192),.UNSPECIFIED.,.F.,.F.,(4,3,3,4),(-0.0498191154921465,
-0.03159882227235,-0.0135997208721667,0.),.UNSPECIFIED.);
#210=B_SPLINE_CURVE_WITH_KNOTS('',3,(#9201,#9202,#9203,#9204,#9205,#9206,
#9207,#9208,#9209,#9210),.UNSPECIFIED.,.F.,.F.,(4,3,3,4),(-0.0498191154921475,
-0.0315990606799485,-0.0135991823905242,0.),.UNSPECIFIED.);
#211=B_SPLINE_CURVE_WITH_KNOTS('',3,(#9216,#9217,#9218,#9219,#9220,#9221,
#9222,#9223,#9224,#9225),.UNSPECIFIED.,.F.,.F.,(4,3,3,4),(-0.10794629979549,
-0.0900356448170796,-0.0718068391237092,-0.0581319664318259),
 .UNSPECIFIED.);
#212=B_SPLINE_CURVE_WITH_KNOTS('',3,(#9229,#9230,#9231,#9232,#9233,#9234,
#9235,#9236,#9237,#9238),.UNSPECIFIED.,.F.,.F.,(4,3,3,4),(-0.107946299795491,
-0.0900347650893838,-0.0718059923833538,-0.0581319664318264),
 .UNSPECIFIED.);
#213=B_SPLINE_CURVE_WITH_KNOTS('',3,(#9242,#9243,#9244,#9245,#9246,#9247,
#9248,#9249),.UNSPECIFIED.,.F.,.F.,(4,1,1,1,1,4),(0.0174142901845112,0.0390852820557512,
0.0607562739269911,0.104098257669471,0.190782225154431,0.246301911878645),
 .UNSPECIFIED.);
#214=B_SPLINE_CURVE_WITH_KNOTS('',3,(#9251,#9252,#9253,#9254,#9255,#9256,
#9257,#9258),.UNSPECIFIED.,.F.,.F.,(4,1,1,1,1,4),(0.395624060582032,0.45083412760931,
0.53751809509427,0.58086007883675,0.60253107070799,0.62420206257923),
 .UNSPECIFIED.);
#215=B_SPLINE_CURVE_WITH_KNOTS('',3,(#9260,#9261,#9262,#9263,#9264,#9265,
#9266,#9267),.UNSPECIFIED.,.F.,.F.,(4,1,1,1,1,4),(0.0174142901845112,0.0390852820557512,
0.0607562739269911,0.104098257669471,0.190782225154431,0.246313456230153),
 .UNSPECIFIED.);
#216=B_SPLINE_CURVE_WITH_KNOTS('',3,(#9274,#9275,#9276,#9277,#9278,#9279,
#9280,#9281,#9282,#9283,#9284,#9285,#9286,#9287,#9288,#9289,#9290,#9291),
 .UNSPECIFIED.,.F.,.F.,(4,2,2,2,2,2,2,2,4),(-0.0402529364419557,-0.0390163547254148,
-0.03603301745887,-0.0331488637330058,-0.0303421824782643,-0.0275355012235229,
-0.0246513474976593,-0.0216680102311143,-0.0204314285145734),
 .UNSPECIFIED.);
#217=B_SPLINE_CURVE_WITH_KNOTS('',3,(#9305,#9306,#9307,#9308,#9309,#9310,
#9311,#9312,#9313,#9314,#9315,#9316,#9317,#9318,#9319,#9320,#9321,#9322),
 .UNSPECIFIED.,.F.,.F.,(4,2,2,2,2,2,2,2,4),(-0.0402529364216886,-0.0390163547057757,
-0.0360330174407459,-0.0331488637163465,-0.0303421824630304,-0.0275355012097145,
-0.0246513474853154,-0.0216680102202855,-0.0204314285043726),
 .UNSPECIFIED.);
#218=B_SPLINE_CURVE_WITH_KNOTS('',3,(#9355,#9356,#9357,#9358,#9359),
 .UNSPECIFIED.,.F.,.F.,(4,1,4),(0.,0.571428571428571,1.),.UNSPECIFIED.);
#219=B_SPLINE_CURVE_WITH_KNOTS('',3,(#9360,#9361,#9362,#9363),
 .UNSPECIFIED.,.F.,.F.,(4,4),(0.500000015807817,1.),.UNSPECIFIED.);
#220=B_SPLINE_CURVE_WITH_KNOTS('',3,(#9375,#9376,#9377,#9378,#9379,#9380,
#9381,#9382,#9383,#9384,#9385,#9386,#9387),.UNSPECIFIED.,.F.,.F.,(4,1,1,
1,1,1,1,1,1,1,4),(-0.624200277104037,-0.602529285232797,-0.580858293361558,
-0.537516309619078,-0.450832342134118,-0.277464407164198,-0.190780439679239,
-0.104096472194279,-0.060754488451799,-0.0390834965805591,-0.0174125047093191),
 .UNSPECIFIED.);
#221=B_SPLINE_CURVE_WITH_KNOTS('',3,(#9388,#9389,#9390,#9391),
 .UNSPECIFIED.,.F.,.F.,(4,4),(0.,0.499999984192183),.UNSPECIFIED.);
#222=B_SPLINE_CURVE_WITH_KNOTS('',3,(#9392,#9393,#9394,#9395,#9396,#9397,
#9398,#9399,#9400,#9401,#9402,#9403,#9404),.UNSPECIFIED.,.F.,.F.,(4,1,1,
1,1,1,1,1,1,1,4),(3.14147918004397,3.2536831068657,3.36588703368744,3.59029488733091,
4.03911059461786,4.93674200919175,5.3855577164787,5.83437342376565,6.05878127740912,
6.17098520423086,6.2831891310526),.UNSPECIFIED.);
#223=B_SPLINE_CURVE_WITH_KNOTS('',3,(#9457,#9458,#9459,#9460,#9461,#9462,
#9463,#9464,#9465,#9466,#9467,#9468,#9469),.UNSPECIFIED.,.F.,.F.,(4,1,1,
1,1,1,1,1,1,1,4),(-6.28318913010427,-6.17098520423086,-6.05878127740912,
-5.83437342376565,-5.3855577164787,-4.93674200919175,-4.03911059461786,
-3.59029488733091,-3.36588703368744,-3.2536831068657,-3.14147918098908),
 .UNSPECIFIED.);
#224=B_SPLINE_CURVE_WITH_KNOTS('',3,(#9514,#9515,#9516,#9517,#9518,#9519,
#9520,#9521,#9522,#9523,#9524),.UNSPECIFIED.,.F.,.F.,(4,1,1,1,1,1,1,1,4),
(-2.49239000021166,-2.40337970992527,-2.31436941963887,-2.13634883906608,
-1.95832825849329,-1.6022870973477,-1.42426651677491,-1.33525622648851,
-1.24624593899264),.UNSPECIFIED.);
#225=B_SPLINE_CURVE_WITH_KNOTS('',3,(#9535,#9536,#9537,#9538,#9539,#9540,
#9541,#9542,#9543,#9544,#9545),.UNSPECIFIED.,.F.,.F.,(4,1,1,1,1,1,1,1,4),
(-1.2462459215211,-1.15722835828937,-1.06821079226711,-0.890175660222591,
-0.712140528178072,-0.356070264089036,-0.178035132044518,-0.0890175660222591,
-5.0930151040898E-5),.UNSPECIFIED.);
#226=B_SPLINE_CURVE_WITH_KNOTS('',3,(#9591,#9592,#9593,#9594,#9595,#9596,
#9597,#9598,#9599,#9600,#9601,#9602,#9603),.UNSPECIFIED.,.F.,.F.,(4,1,1,
1,1,1,1,1,1,1,4),(-3.14147916074488,-3.02928907412962,-2.91709898656925,
-2.6927188114485,-2.24395846120701,-1.34643776072403,-0.897677410482546,
-0.448917060241057,-0.224536885120313,-0.11234679755994,-0.000156709999567996),
 .UNSPECIFIED.);
#227=B_SPLINE_CURVE_WITH_KNOTS('',3,(#9604,#9605,#9606,#9607),
 .UNSPECIFIED.,.F.,.F.,(4,4),(-6.28334201717915,-6.28327565125667),
 .UNSPECIFIED.);
#228=B_SPLINE_CURVE_WITH_KNOTS('',3,(#9661,#9662,#9663,#9664,#9665,#9666,
#9667,#9668,#9669,#9670,#9671,#9672,#9673),.UNSPECIFIED.,.F.,.F.,(4,1,1,
1,1,1,1,1,1,1,4),(0.000156709999567996,0.11234679755994,0.224536885120313,
0.448917060241057,0.897677410482546,1.34643776072403,2.24395846120701,2.6927188114485,
2.91709898656925,3.02928907412962,3.14147916168999),.UNSPECIFIED.);
#229=B_SPLINE_CURVE_WITH_KNOTS('',3,(#9691,#9692,#9693,#9694),
 .UNSPECIFIED.,.F.,.F.,(4,4),(6.28318914939259,6.28334201717915),
 .UNSPECIFIED.);
#230=B_SPLINE_CURVE_WITH_KNOTS('',3,(#9706,#9707,#9708,#9709),
 .UNSPECIFIED.,.F.,.F.,(4,4),(-4.42010575562947,-4.33605704356489),
 .UNSPECIFIED.);
#231=B_SPLINE_CURVE_WITH_KNOTS('',3,(#9711,#9712,#9713,#9714,#9715,#9716),
 .UNSPECIFIED.,.F.,.F.,(4,1,1,4),(-0.380192318477616,-0.271565941769726,
-0.162939565061835,-0.14053529134831),.UNSPECIFIED.);
#232=B_SPLINE_CURVE_WITH_KNOTS('',3,(#9718,#9719,#9720,#9721,#9722),
 .UNSPECIFIED.,.F.,.F.,(4,1,4),(-0.14053529134831,-0.0543131883539452,-0.0520906621451958),
 .UNSPECIFIED.);
#233=B_SPLINE_CURVE_WITH_KNOTS('',3,(#9724,#9725,#9726,#9727,#9728),
 .UNSPECIFIED.,.F.,.F.,(4,1,4),(-0.0521449904139884,-0.0271565941769726,
0.),.UNSPECIFIED.);
#234=B_SPLINE_CURVE_WITH_KNOTS('',3,(#9732,#9733,#9734,#9735),
 .UNSPECIFIED.,.F.,.F.,(4,4),(-0.380195306091391,-0.328019902756548),
 .UNSPECIFIED.);
#235=B_SPLINE_CURVE_WITH_KNOTS('',3,(#9737,#9738,#9739,#9740,#9741,#9742),
 .UNSPECIFIED.,.F.,.F.,(4,1,1,4),(-0.328019902756548,-0.325881690935478,
-0.271568075779565,-0.239933040462779),.UNSPECIFIED.);
#236=B_SPLINE_CURVE_WITH_KNOTS('',3,(#9744,#9745,#9746,#9747,#9748),
 .UNSPECIFIED.,.F.,.F.,(4,1,4),(-0.239933040462779,-0.162940845467739,0.),
 .UNSPECIFIED.);
#237=B_SPLINE_CURVE_WITH_KNOTS('',3,(#9749,#9750,#9751,#9752),
 .UNSPECIFIED.,.F.,.F.,(4,4),(-4.50415300014427,-4.42010575148473),
 .UNSPECIFIED.);
#238=B_SPLINE_CURVE_WITH_KNOTS('',3,(#9753,#9754,#9755,#9756,#9757,#9758,
#9759,#9760,#9761,#9762,#9763,#9764,#9765),.UNSPECIFIED.,.F.,.F.,(4,1,1,
1,1,1,1,1,1,1,4),(3.141479180044,3.25368310686574,3.36588703368747,3.59029488733094,
4.03911059461788,4.93674200919176,5.38555771647871,5.83437342376565,6.05878127740911,
6.17098520423085,6.28318913105258),.UNSPECIFIED.);
#239=B_SPLINE_CURVE_WITH_KNOTS('',3,(#9818,#9819,#9820,#9821,#9822,#9823,
#9824,#9825,#9826,#9827,#9828,#9829,#9830),.UNSPECIFIED.,.F.,.F.,(4,1,1,
1,1,1,1,1,1,1,4),(-6.28318913010426,-6.17098520423085,-6.05878127740911,
-5.83437342376565,-5.38555771647871,-4.93674200919176,-4.03911059461788,
-3.59029488733094,-3.36588703368747,-3.25368310686574,-3.14147918098911),
 .UNSPECIFIED.);
#240=B_SPLINE_CURVE_WITH_KNOTS('',3,(#9856,#9857,#9858,#9859),
 .UNSPECIFIED.,.F.,.F.,(4,4),(-1.,-0.500000015807816),.UNSPECIFIED.);
#241=B_SPLINE_CURVE_WITH_KNOTS('',3,(#9860,#9861,#9862,#9863,#9864),
 .UNSPECIFIED.,.F.,.F.,(4,1,4),(0.,0.571428571428571,1.),.UNSPECIFIED.);
#242=B_SPLINE_CURVE_WITH_KNOTS('',3,(#9917,#9918,#9919,#9920,#9921,#9922,
#9923,#9924,#9925,#9926,#9927,#9928,#9929),.UNSPECIFIED.,.F.,.F.,(4,1,1,
1,1,1,1,1,1,1,4),(-2.49239000021166,-2.40337970992527,-2.31436941963887,
-2.13634883906608,-1.95832825849329,-1.78030767792049,-1.6912973876341,
-1.6022870973477,-1.42426651677491,-1.33525622648851,-1.24624593899264),
 .UNSPECIFIED.);
#243=B_SPLINE_CURVE_WITH_KNOTS('',3,(#9940,#9941,#9942,#9943,#9944,#9945,
#9946,#9947,#9948,#9949,#9950,#9951),.UNSPECIFIED.,.F.,.F.,(4,1,1,1,1,1,
1,1,1,4),(-1.2462459215211,-1.15722835828937,-1.06821079226711,-0.89017566022259,
-0.712140528178072,-0.445087830111295,-0.356070264089036,-0.178035132044518,
-0.089017566022259,-5.0930151040898E-5),.UNSPECIFIED.);
#244=B_SPLINE_CURVE_WITH_KNOTS('',3,(#9977,#9978,#9979,#9980,#9981),
 .UNSPECIFIED.,.F.,.F.,(4,1,4),(-1.,-0.571428571428571,0.),
 .UNSPECIFIED.);
#245=B_SPLINE_CURVE_WITH_KNOTS('',3,(#9982,#9983,#9984,#9985),
 .UNSPECIFIED.,.F.,.F.,(4,4),(-0.499999984192183,0.),.UNSPECIFIED.);
#246=B_SPLINE_CURVE_WITH_KNOTS('',3,(#10035,#10036,#10037,#10038,#10039,
#10040,#10041,#10042,#10043,#10044,#10045,#10046,#10047),.UNSPECIFIED.,
 .F.,.F.,(4,1,1,1,1,1,1,1,1,1,4),(-3.14147916074487,-3.02928907412961,-2.91709898656924,
-2.69271881144849,-2.24395846120701,-1.34643776072403,-0.897677410482543,
-0.448917060241056,-0.224536885120312,-0.11234679755994,-0.000156709999567996),
 .UNSPECIFIED.);
#247=B_SPLINE_CURVE_WITH_KNOTS('',3,(#10048,#10049,#10050,#10051),
 .UNSPECIFIED.,.F.,.F.,(4,4),(-6.28334201717916,-6.28327565125667),
 .UNSPECIFIED.);
#248=B_SPLINE_CURVE_WITH_KNOTS('',3,(#10063,#10064,#10065,#10066),
 .UNSPECIFIED.,.F.,.F.,(4,4),(6.28318914939259,6.28334201717916),
 .UNSPECIFIED.);
#249=B_SPLINE_CURVE_WITH_KNOTS('',3,(#10067,#10068,#10069,#10070,#10071,
#10072,#10073,#10074,#10075,#10076,#10077,#10078,#10079),.UNSPECIFIED.,
 .F.,.F.,(4,1,1,1,1,1,1,1,1,1,4),(0.000156709999567996,0.11234679755994,
0.224536885120312,0.448917060241056,0.897677410482543,1.34643776072403,
2.24395846120701,2.69271881144849,2.91709898656924,3.02928907412961,3.14147916168998),
 .UNSPECIFIED.);
#250=B_SPLINE_CURVE_WITH_KNOTS('',3,(#10080,#10081,#10082,#10083,#10084,
#10085,#10086,#10087,#10088,#10089,#10090,#10091,#10092),.UNSPECIFIED.,
 .F.,.F.,(4,1,1,1,1,1,1,1,1,1,4),(-0.62420206257923,-0.60253107070799,-0.58086007883675,
-0.53751809509427,-0.45083412760931,-0.36415016012435,-0.190782225154431,
-0.104098257669471,-0.0607562739269911,-0.0390852820557512,-0.0174142901845112),
 .UNSPECIFIED.);
#251=B_SPLINE_CURVE_WITH_KNOTS('',3,(#10192,#10193,#10194,#10195,#10196,
#10197,#10198),.UNSPECIFIED.,.F.,.F.,(4,1,1,1,4),(0.,0.162940845467739,
0.271568075779565,0.325881690935478,0.380195306091391),.UNSPECIFIED.);
#252=B_SPLINE_CURVE_WITH_KNOTS('',3,(#10216,#10217,#10218,#10219),
 .UNSPECIFIED.,.F.,.F.,(4,4),(4.42010574979593,4.50415300014427),
 .UNSPECIFIED.);
#253=B_SPLINE_CURVE_WITH_KNOTS('',3,(#10254,#10255,#10256,#10257,#10258,
#10259,#10260,#10261),.UNSPECIFIED.,.F.,.F.,(4,1,1,1,1,4),(0.,0.0271565941769726,
0.0543131883539452,0.162939565061835,0.271565941769726,0.380192318477616),
 .UNSPECIFIED.);
#254=B_SPLINE_CURVE_WITH_KNOTS('',3,(#10279,#10280,#10281,#10282),
 .UNSPECIFIED.,.F.,.F.,(4,4),(4.33605704356489,4.42010575731827),
 .UNSPECIFIED.);
#255=B_SPLINE_CURVE_WITH_KNOTS('',3,(#10417,#10418,#10419,#10420,#10421),
 .UNSPECIFIED.,.F.,.F.,(4,1,4),(-1.,-0.571428571428571,0.),
 .UNSPECIFIED.);
#256=B_SPLINE_CURVE_WITH_KNOTS('',3,(#10471,#10472,#10473,#10474,#10475),
 .UNSPECIFIED.,.F.,.F.,(4,1,4),(0.,0.571428571428571,1.),.UNSPECIFIED.);
#257=B_SPLINE_CURVE_WITH_KNOTS('',3,(#10476,#10477,#10478,#10479),
 .UNSPECIFIED.,.F.,.F.,(4,4),(0.500000015807817,1.),.UNSPECIFIED.);
#258=B_SPLINE_CURVE_WITH_KNOTS('',3,(#10491,#10492,#10493,#10494,#10495,
#10496,#10497,#10498,#10499,#10500,#10501,#10502,#10503),.UNSPECIFIED.,
 .F.,.F.,(4,1,1,1,1,1,1,1,1,1,4),(-0.624200277104037,-0.602529285232797,
-0.580858293361558,-0.537516309619078,-0.450832342134118,-0.277464407164198,
-0.190780439679239,-0.104096472194279,-0.060754488451799,-0.0390834965805591,
-0.0174125047093191),.UNSPECIFIED.);
#259=B_SPLINE_CURVE_WITH_KNOTS('',3,(#10504,#10505,#10506,#10507),
 .UNSPECIFIED.,.F.,.F.,(4,4),(0.,0.499999984192183),.UNSPECIFIED.);
#260=B_SPLINE_CURVE_WITH_KNOTS('',3,(#10508,#10509,#10510,#10511,#10512,
#10513,#10514,#10515,#10516,#10517,#10518,#10519,#10520),.UNSPECIFIED.,
 .F.,.F.,(4,1,1,1,1,1,1,1,1,1,4),(3.14147918004397,3.2536831068657,3.36588703368744,
3.59029488733091,4.03911059461786,4.93674200919175,5.3855577164787,5.83437342376565,
6.05878127740912,6.17098520423086,6.2831891310526),.UNSPECIFIED.);
#261=B_SPLINE_CURVE_WITH_KNOTS('',3,(#10573,#10574,#10575,#10576,#10577,
#10578,#10579,#10580,#10581,#10582,#10583,#10584,#10585),.UNSPECIFIED.,
 .F.,.F.,(4,1,1,1,1,1,1,1,1,1,4),(-6.28318913010427,-6.17098520423086,-6.05878127740912,
-5.83437342376565,-5.3855577164787,-4.93674200919175,-4.03911059461786,
-3.59029488733091,-3.36588703368744,-3.2536831068657,-3.14147918098908),
 .UNSPECIFIED.);
#262=B_SPLINE_CURVE_WITH_KNOTS('',3,(#10630,#10631,#10632,#10633,#10634,
#10635,#10636,#10637,#10638,#10639,#10640),.UNSPECIFIED.,.F.,.F.,(4,1,1,
1,1,1,1,1,4),(-2.49239000021166,-2.40337970992527,-2.31436941963887,-2.13634883906608,
-1.95832825849329,-1.6022870973477,-1.42426651677491,-1.33525622648851,
-1.24624593899264),.UNSPECIFIED.);
#263=B_SPLINE_CURVE_WITH_KNOTS('',3,(#10651,#10652,#10653,#10654,#10655,
#10656,#10657,#10658,#10659,#10660,#10661),.UNSPECIFIED.,.F.,.F.,(4,1,1,
1,1,1,1,1,4),(-1.2462459215211,-1.15722835828937,-1.06821079226711,-0.89017566022259,
-0.712140528178072,-0.356070264089036,-0.178035132044518,-0.0890175660222591,
-5.0930151040898E-5),.UNSPECIFIED.);
#264=B_SPLINE_CURVE_WITH_KNOTS('',3,(#10707,#10708,#10709,#10710,#10711,
#10712,#10713,#10714,#10715,#10716,#10717,#10718,#10719),.UNSPECIFIED.,
 .F.,.F.,(4,1,1,1,1,1,1,1,1,1,4),(-3.14147916074488,-3.02928907412962,-2.91709898656925,
-2.6927188114485,-2.24395846120701,-1.34643776072403,-0.897677410482546,
-0.448917060241057,-0.224536885120313,-0.11234679755994,-0.000156709999567984),
 .UNSPECIFIED.);
#265=B_SPLINE_CURVE_WITH_KNOTS('',3,(#10720,#10721,#10722,#10723),
 .UNSPECIFIED.,.F.,.F.,(4,4),(-6.28334201717916,-6.28327565125667),
 .UNSPECIFIED.);
#266=B_SPLINE_CURVE_WITH_KNOTS('',3,(#10777,#10778,#10779,#10780,#10781,
#10782,#10783,#10784,#10785,#10786,#10787,#10788,#10789),.UNSPECIFIED.,
 .F.,.F.,(4,1,1,1,1,1,1,1,1,1,4),(0.000156709999567984,0.11234679755994,
0.224536885120313,0.448917060241057,0.897677410482546,1.34643776072403,
2.24395846120701,2.6927188114485,2.91709898656925,3.02928907412962,3.14147916168999),
 .UNSPECIFIED.);
#267=B_SPLINE_CURVE_WITH_KNOTS('',3,(#10807,#10808,#10809,#10810),
 .UNSPECIFIED.,.F.,.F.,(4,4),(6.28318914939259,6.28334201717916),
 .UNSPECIFIED.);
#268=B_SPLINE_CURVE_WITH_KNOTS('',3,(#10822,#10823,#10824,#10825),
 .UNSPECIFIED.,.F.,.F.,(4,4),(-4.42010575562947,-4.33605704356489),
 .UNSPECIFIED.);
#269=B_SPLINE_CURVE_WITH_KNOTS('',3,(#10827,#10828,#10829,#10830,#10831,
#10832),.UNSPECIFIED.,.F.,.F.,(4,1,1,4),(-0.380192318477616,-0.271565941769726,
-0.162939565061835,-0.140537085780161),.UNSPECIFIED.);
#270=B_SPLINE_CURVE_WITH_KNOTS('',3,(#10834,#10835,#10836,#10837,#10838),
 .UNSPECIFIED.,.F.,.F.,(4,1,4),(-0.140537085780161,-0.0543131883539452,
-0.0520908273074325),.UNSPECIFIED.);
#271=B_SPLINE_CURVE_WITH_KNOTS('',3,(#10840,#10841,#10842,#10843,#10844),
 .UNSPECIFIED.,.F.,.F.,(4,1,4),(-0.0521449904139884,-0.0271565941769726,
0.),.UNSPECIFIED.);
#272=B_SPLINE_CURVE_WITH_KNOTS('',3,(#10848,#10849,#10850,#10851),
 .UNSPECIFIED.,.F.,.F.,(4,4),(-0.380195306091391,-0.328019566929018),
 .UNSPECIFIED.);
#273=B_SPLINE_CURVE_WITH_KNOTS('',3,(#10853,#10854,#10855,#10856,#10857,
#10858),.UNSPECIFIED.,.F.,.F.,(4,1,1,4),(-0.328019566929018,-0.325881690935478,
-0.271568075779565,-0.239933014719713),.UNSPECIFIED.);
#274=B_SPLINE_CURVE_WITH_KNOTS('',3,(#10860,#10861,#10862,#10863,#10864),
 .UNSPECIFIED.,.F.,.F.,(4,1,4),(-0.239933014719713,-0.162940845467739,0.),
 .UNSPECIFIED.);
#275=B_SPLINE_CURVE_WITH_KNOTS('',3,(#10865,#10866,#10867,#10868),
 .UNSPECIFIED.,.F.,.F.,(4,4),(-4.50415300014427,-4.42010575148473),
 .UNSPECIFIED.);
#276=B_SPLINE_CURVE_WITH_KNOTS('',3,(#10869,#10870,#10871,#10872,#10873,
#10874,#10875,#10876,#10877,#10878,#10879,#10880,#10881),.UNSPECIFIED.,
 .F.,.F.,(4,1,1,1,1,1,1,1,1,1,4),(3.141479180044,3.25368310686574,3.36588703368747,
3.59029488733094,4.03911059461788,4.93674200919176,5.38555771647871,5.83437342376565,
6.05878127740911,6.17098520423085,6.28318913105258),.UNSPECIFIED.);
#277=B_SPLINE_CURVE_WITH_KNOTS('',3,(#10934,#10935,#10936,#10937,#10938,
#10939,#10940,#10941,#10942,#10943,#10944,#10945,#10946),.UNSPECIFIED.,
 .F.,.F.,(4,1,1,1,1,1,1,1,1,1,4),(-6.28318913010426,-6.17098520423085,-6.05878127740911,
-5.83437342376565,-5.38555771647871,-4.93674200919176,-4.03911059461788,
-3.59029488733094,-3.36588703368747,-3.25368310686574,-3.14147918098911),
 .UNSPECIFIED.);
#278=B_SPLINE_CURVE_WITH_KNOTS('',3,(#10972,#10973,#10974,#10975),
 .UNSPECIFIED.,.F.,.F.,(4,4),(-1.,-0.500000015807816),.UNSPECIFIED.);
#279=B_SPLINE_CURVE_WITH_KNOTS('',3,(#10976,#10977,#10978,#10979,#10980),
 .UNSPECIFIED.,.F.,.F.,(4,1,4),(0.,0.571428571428571,1.),.UNSPECIFIED.);
#280=B_SPLINE_CURVE_WITH_KNOTS('',3,(#11033,#11034,#11035,#11036,#11037,
#11038,#11039,#11040,#11041,#11042,#11043,#11044,#11045),.UNSPECIFIED.,
 .F.,.F.,(4,1,1,1,1,1,1,1,1,1,4),(-2.49239000021166,-2.35887456478207,-2.31436941963887,
-2.13634883906608,-1.95832825849329,-1.89157054077849,-1.78030767792049,
-1.6022870973477,-1.42426651677491,-1.37976137163171,-1.24624593899264),
 .UNSPECIFIED.);
#281=B_SPLINE_CURVE_WITH_KNOTS('',3,(#11047,#11048,#11049,#11050,#11051,
#11052,#11053,#11054),.UNSPECIFIED.,.F.,.F.,(4,1,1,1,1,4),(0.395610171144656,
0.45083412760931,0.53751809509427,0.58086007883675,0.60253107070799,0.62420206257923),
 .UNSPECIFIED.);
#282=B_SPLINE_CURVE_WITH_KNOTS('',3,(#11065,#11066,#11067,#11068,#11069,
#11070,#11071,#11072,#11073,#11074,#11075,#11076,#11077),.UNSPECIFIED.,
 .F.,.F.,(4,1,1,1,1,1,1,1,1,1,4),(-1.2462459215211,-1.15722835828937,-1.06821079226711,
-0.890175660222591,-0.801158094200332,-0.712140528178073,-0.534105396133555,
-0.356070264089037,-0.178035132044518,-0.0890175660222591,-5.09301510408981E-5),
 .UNSPECIFIED.);
#283=B_SPLINE_CURVE_WITH_KNOTS('',3,(#11103,#11104,#11105,#11106,#11107),
 .UNSPECIFIED.,.F.,.F.,(4,1,4),(-1.,-0.571428571428571,0.),
 .UNSPECIFIED.);
#284=B_SPLINE_CURVE_WITH_KNOTS('',3,(#11108,#11109,#11110,#11111),
 .UNSPECIFIED.,.F.,.F.,(4,4),(-0.499999984192183,0.),.UNSPECIFIED.);
#285=B_SPLINE_CURVE_WITH_KNOTS('',3,(#11165,#11166,#11167,#11168,#11169,
#11170,#11171,#11172,#11173,#11174,#11175,#11176,#11177),.UNSPECIFIED.,
 .F.,.F.,(4,1,1,1,1,1,1,1,1,1,4),(-3.14147916074487,-3.02928907412961,-2.91709898656924,
-2.69271881144849,-2.24395846120701,-1.34643776072403,-0.897677410482543,
-0.448917060241056,-0.224536885120312,-0.11234679755994,-0.000156709999567996),
 .UNSPECIFIED.);
#286=B_SPLINE_CURVE_WITH_KNOTS('',3,(#11178,#11179,#11180,#11181),
 .UNSPECIFIED.,.F.,.F.,(4,4),(-6.28334201717916,-6.28327565125667),
 .UNSPECIFIED.);
#287=B_SPLINE_CURVE_WITH_KNOTS('',3,(#11193,#11194,#11195,#11196),
 .UNSPECIFIED.,.F.,.F.,(4,4),(6.28318914939259,6.28334201717916),
 .UNSPECIFIED.);
#288=B_SPLINE_CURVE_WITH_KNOTS('',3,(#11197,#11198,#11199,#11200,#11201,
#11202,#11203,#11204,#11205,#11206,#11207,#11208,#11209),.UNSPECIFIED.,
 .F.,.F.,(4,1,1,1,1,1,1,1,1,1,4),(0.000156709999567996,0.11234679755994,
0.224536885120312,0.448917060241056,0.897677410482543,1.34643776072403,
2.24395846120701,2.69271881144849,2.91709898656924,3.02928907412961,3.14147916168998),
 .UNSPECIFIED.);
#289=B_SPLINE_CURVE_WITH_KNOTS('',3,(#11210,#11211,#11212,#11213,#11214,
#11215,#11216,#11217,#11218,#11219,#11220,#11221,#11222),.UNSPECIFIED.,
 .F.,.F.,(4,1,1,1,1,1,1,1,1,1,4),(-0.62420206257923,-0.60253107070799,-0.58086007883675,
-0.53751809509427,-0.45083412760931,-0.36415016012435,-0.190782225154431,
-0.104098257669471,-0.0607562739269911,-0.0390852820557512,-0.0174142901845112),
 .UNSPECIFIED.);
#290=B_SPLINE_CURVE_WITH_KNOTS('',3,(#11322,#11323,#11324,#11325,#11326,
#11327,#11328),.UNSPECIFIED.,.F.,.F.,(4,1,1,1,4),(0.,0.162940845467739,
0.271568075779565,0.325881690935478,0.380195306091391),.UNSPECIFIED.);
#291=B_SPLINE_CURVE_WITH_KNOTS('',3,(#11346,#11347,#11348,#11349),
 .UNSPECIFIED.,.F.,.F.,(4,4),(4.42010574979593,4.50415300014427),
 .UNSPECIFIED.);
#292=B_SPLINE_CURVE_WITH_KNOTS('',3,(#11384,#11385,#11386,#11387,#11388,
#11389,#11390,#11391),.UNSPECIFIED.,.F.,.F.,(4,1,1,1,1,4),(0.,0.0271565941769726,
0.0543131883539452,0.162939565061835,0.271565941769726,0.380192318477616),
 .UNSPECIFIED.);
#293=B_SPLINE_CURVE_WITH_KNOTS('',3,(#11409,#11410,#11411,#11412),
 .UNSPECIFIED.,.F.,.F.,(4,4),(4.33605704356489,4.42010575731827),
 .UNSPECIFIED.);
#294=B_SPLINE_CURVE_WITH_KNOTS('',3,(#11547,#11548,#11549,#11550,#11551),
 .UNSPECIFIED.,.F.,.F.,(4,1,4),(-1.,-0.571428571428571,0.),
 .UNSPECIFIED.);
#295=B_SPLINE_CURVE_WITH_KNOTS('',3,(#11582,#11583,#11584,#11585),
 .UNSPECIFIED.,.F.,.F.,(4,4),(64.1416753269678,64.8464659370703),
 .UNSPECIFIED.);
#296=B_SPLINE_CURVE_WITH_KNOTS('',3,(#11588,#11589,#11590,#11591,#11592,
#11593,#11594,#11595,#11596,#11597),.UNSPECIFIED.,.F.,.F.,(4,3,3,4),(-62.8318530717959,
-61.8535521245901,-60.8559141870968,-60.3950510283085),.UNSPECIFIED.);
#297=B_SPLINE_CURVE_WITH_KNOTS('',3,(#11602,#11603,#11604,#11605,#11606,
#11607,#11608,#11609,#11610,#11611,#11612,#11613,#11614,#11615,#11616,#11617,
#11618,#11619,#11620,#11621,#11622,#11623,#11624,#11625,#11626),
 .UNSPECIFIED.,.F.,.F.,(4,3,3,3,3,3,3,3,4),(57.8584900197882,57.8630003746166,
58.86063831211,59.8582762496034,60.8559141870968,61.8535521245901,62.8511900620835,
63.8488279995769,64.1416753269678),.UNSPECIFIED.);
#298=B_SPLINE_CURVE_WITH_KNOTS('',3,(#11627,#11628,#11629,#11630,#11631,
#11632,#11633,#11634,#11635,#11636,#11637,#11638,#11639,#11640,#11641,#11642,
#11643,#11644,#11645,#11646,#11647,#11648),.UNSPECIFIED.,.F.,.F.,(4,3,3,
3,3,3,3,4),(-60.3950510283085,-59.8582762496034,-58.86063831211,-57.8630003746166,
-56.8653624371232,-55.8677244996298,-54.8700865621364,-54.111865721129),
 .UNSPECIFIED.);
#299=B_SPLINE_CURVE_WITH_KNOTS('',3,(#11653,#11654,#11655,#11656,#11657,
#11658,#11659,#11660,#11661,#11662,#11663,#11664,#11665,#11666,#11667,#11668,
#11669,#11670,#11671,#11672,#11673,#11674),.UNSPECIFIED.,.F.,.F.,(4,3,3,
3,3,3,3,4),(51.5753047126087,51.8771727496562,52.8748106871496,53.872448624643,
54.8700865621364,55.8677244996298,56.8653624371232,57.8584900197882),
 .UNSPECIFIED.);
#300=B_SPLINE_CURVE_WITH_KNOTS('',3,(#11675,#11676,#11677,#11678,#11679,
#11680,#11681,#11682,#11683,#11684,#11685,#11686,#11687,#11688,#11689,#11690,
#11691,#11692,#11693,#11694,#11695,#11696,#11697,#11698,#11699),
 .UNSPECIFIED.,.F.,.F.,(4,3,3,3,3,3,3,3,4),(-54.111865721129,-53.872448624643,
-52.8748106871496,-51.8771727496563,-50.8795348121629,-49.8818968746695,
-48.8842589371761,-47.8866209996827,-47.8286804139494),.UNSPECIFIED.);
#301=B_SPLINE_CURVE_WITH_KNOTS('',3,(#11704,#11705,#11706,#11707,#11708,
#11709,#11710,#11711,#11712,#11713,#11714,#11715,#11716,#11717,#11718,#11719,
#11720,#11721,#11722,#11723,#11724,#11725),.UNSPECIFIED.,.F.,.F.,(4,3,3,
3,3,3,3,4),(45.2921194054291,45.8913451246959,46.8889830621893,47.8866209996827,
48.8842589371761,49.8818968746695,50.8795348121629,51.5753047126087),
 .UNSPECIFIED.);
#302=B_SPLINE_CURVE_WITH_KNOTS('',3,(#11726,#11727,#11728,#11729,#11730,
#11731,#11732,#11733,#11734,#11735,#11736,#11737,#11738,#11739,#11740,#11741,
#11742,#11743,#11744,#11745,#11746,#11747),.UNSPECIFIED.,.F.,.F.,(4,3,3,
3,3,3,3,4),(-47.8286804139494,-46.8889830621893,-45.8913451246959,-44.8937071872025,
-43.8960692497091,-42.8984313122157,-41.9007933747224,-41.5454951067698),
 .UNSPECIFIED.);
#303=B_SPLINE_CURVE_WITH_KNOTS('',3,(#11752,#11753,#11754,#11755,#11756,
#11757,#11758,#11759,#11760,#11761,#11762,#11763,#11764,#11765,#11766,#11767,
#11768,#11769,#11770,#11771,#11772,#11773),.UNSPECIFIED.,.F.,.F.,(4,3,3,
3,3,3,3,4),(39.0089340982495,39.9055174997356,40.903155437229,41.9007933747224,
42.8984313122157,43.8960692497091,44.8937071872025,45.2921194054291),
 .UNSPECIFIED.);
#304=B_SPLINE_CURVE_WITH_KNOTS('',3,(#11774,#11775,#11776,#11777,#11778,
#11779,#11780,#11781,#11782,#11783,#11784,#11785,#11786,#11787,#11788,#11789,
#11790,#11791,#11792,#11793,#11794,#11795),.UNSPECIFIED.,.F.,.F.,(4,3,3,
3,3,3,3,4),(-41.5454951067698,-40.903155437229,-39.9055174997356,-38.9078795622422,
-37.9102416247488,-36.9126036872554,-35.914965749762,-35.2623097995902),
 .UNSPECIFIED.);
#305=B_SPLINE_CURVE_WITH_KNOTS('',3,(#11800,#11801,#11802,#11803,#11804,
#11805,#11806,#11807,#11808,#11809,#11810,#11811,#11812,#11813,#11814,#11815,
#11816,#11817,#11818,#11819,#11820,#11821,#11822,#11823,#11824),
 .UNSPECIFIED.,.F.,.F.,(4,3,3,3,3,3,3,3,4),(32.7257487910699,32.9220519372819,
33.9196898747752,34.9173278122686,35.914965749762,36.9126036872554,37.9102416247488,
38.9078795622422,39.0089340982495),.UNSPECIFIED.);
#306=B_SPLINE_CURVE_WITH_KNOTS('',3,(#11825,#11826,#11827,#11828,#11829,
#11830,#11831,#11832,#11833,#11834,#11835,#11836,#11837,#11838,#11839,#11840,
#11841,#11842,#11843,#11844,#11845,#11846),.UNSPECIFIED.,.F.,.F.,(4,3,3,
3,3,3,3,4),(-35.2623097995902,-34.9173278122686,-33.9196898747752,-32.9220519372819,
-31.9244139997885,-30.9267760622951,-29.9291381248017,-28.9791244924106),
 .UNSPECIFIED.);
#307=B_SPLINE_CURVE_WITH_KNOTS('',3,(#11851,#11852,#11853,#11854,#11855,
#11856,#11857,#11858,#11859,#11860,#11861,#11862,#11863,#11864,#11865,#11866,
#11867,#11868,#11869,#11870,#11871,#11872),.UNSPECIFIED.,.F.,.F.,(4,3,3,
3,3,3,3,4),(26.4425634838903,26.9362243123215,27.9338622498149,28.9315001873083,
29.9291381248017,30.9267760622951,31.9244139997885,32.7257487910699),
 .UNSPECIFIED.);
#308=B_SPLINE_CURVE_WITH_KNOTS('',3,(#11873,#11874,#11875,#11876,#11877,
#11878,#11879,#11880,#11881,#11882,#11883,#11884,#11885,#11886,#11887,#11888,
#11889,#11890,#11891,#11892,#11893,#11894,#11895,#11896,#11897),
 .UNSPECIFIED.,.F.,.F.,(4,3,3,3,3,3,3,3,4),(-28.9791244924106,-28.9315001873083,
-27.9338622498149,-26.9362243123215,-25.9385863748281,-24.9409484373347,
-23.9433104998413,-22.945672562348,-22.695939185231),.UNSPECIFIED.);
#309=B_SPLINE_CURVE_WITH_KNOTS('',3,(#11902,#11903,#11904,#11905,#11906,
#11907,#11908,#11909,#11910,#11911,#11912,#11913,#11914,#11915,#11916,#11917,
#11918,#11919,#11920,#11921,#11922,#11923),.UNSPECIFIED.,.F.,.F.,(4,3,3,
3,3,3,3,4),(20.1593781767107,20.9503966873612,21.9480346248546,22.945672562348,
23.9433104998413,24.9409484373347,25.9385863748281,26.4425634838903),
 .UNSPECIFIED.);
#310=B_SPLINE_CURVE_WITH_KNOTS('',3,(#11924,#11925,#11926,#11927,#11928,
#11929,#11930,#11931,#11932,#11933,#11934,#11935,#11936,#11937,#11938,#11939,
#11940,#11941,#11942,#11943,#11944,#11945),.UNSPECIFIED.,.F.,.F.,(4,3,3,
3,3,3,3,4),(-22.695939185231,-21.9480346248546,-20.9503966873612,-19.9527587498678,
-18.9551208123744,-17.957482874881,-16.9598449373876,-16.4127538780514),
 .UNSPECIFIED.);
#311=B_SPLINE_CURVE_WITH_KNOTS('',3,(#11950,#11951,#11952,#11953,#11954,
#11955,#11956,#11957,#11958,#11959,#11960,#11961,#11962,#11963,#11964,#11965,
#11966,#11967,#11968,#11969,#11970,#11971,#11972,#11973,#11974),
 .UNSPECIFIED.,.F.,.F.,(4,3,3,3,3,3,3,3,4),(13.8761928695311,13.9669311249074,
14.9645690624008,15.9622069998942,16.9598449373876,17.957482874881,18.9551208123744,
19.9527587498678,20.1593781767107),.UNSPECIFIED.);
#312=B_SPLINE_CURVE_WITH_KNOTS('',3,(#11975,#11976,#11977,#11978,#11979,
#11980,#11981,#11982,#11983,#11984,#11985,#11986,#11987,#11988,#11989,#11990,
#11991,#11992,#11993,#11994,#11995,#11996),.UNSPECIFIED.,.F.,.F.,(4,3,3,
3,3,3,3,4),(-16.4127538780514,-15.9622069998942,-14.9645690624008,-13.9669311249075,
-12.9692931874141,-11.9716552499207,-10.9740173124273,-10.1295685708718),
 .UNSPECIFIED.);
#313=B_SPLINE_CURVE_WITH_KNOTS('',3,(#12002,#12003,#12004,#12005,#12006,
#12007,#12008,#12009,#12010,#12011,#12012,#12013,#12014),.UNSPECIFIED.,
 .F.,.F.,(4,3,3,3,4),(-3.84638326369223,-2.99291381248017,-1.99527587498678,
-0.997637937493389,0.),.UNSPECIFIED.);
#314=B_SPLINE_CURVE_WITH_KNOTS('',3,(#12017,#12018,#12019,#12020,#12021,
#12022,#12023,#12024,#12025,#12026,#12027,#12028,#12029,#12030,#12031,#12032,
#12033,#12034,#12035),.UNSPECIFIED.,.F.,.F.,(4,3,3,3,3,3,4),(2.01461286527443,
2.99291381248017,3.99055174997356,4.98818968746695,5.98582762496034,6.98346556245373,
7.59300756235153),.UNSPECIFIED.);
#315=B_SPLINE_CURVE_WITH_KNOTS('',3,(#12041,#12042,#12043,#12044),
 .UNSPECIFIED.,.F.,.F.,(4,4),(64.1416753269678,64.8464659370703),
 .UNSPECIFIED.);
#316=B_SPLINE_CURVE_WITH_KNOTS('',3,(#12047,#12048,#12049,#12050,#12051,
#12052,#12053,#12054,#12055,#12056),.UNSPECIFIED.,.F.,.F.,(4,3,3,4),(-62.8318530717959,
-61.8535521245901,-60.8559141870968,-60.3950510283085),.UNSPECIFIED.);
#317=B_SPLINE_CURVE_WITH_KNOTS('',3,(#12061,#12062,#12063,#12064,#12065,
#12066,#12067,#12068,#12069,#12070,#12071,#12072,#12073,#12074,#12075,#12076,
#12077,#12078,#12079,#12080,#12081,#12082,#12083,#12084,#12085),
 .UNSPECIFIED.,.F.,.F.,(4,3,3,3,3,3,3,3,4),(57.8584900197882,57.8630003746166,
58.86063831211,59.8582762496034,60.8559141870968,61.8535521245901,62.8511900620835,
63.8488279995769,64.1416753269678),.UNSPECIFIED.);
#318=B_SPLINE_CURVE_WITH_KNOTS('',3,(#12086,#12087,#12088,#12089,#12090,
#12091,#12092,#12093,#12094,#12095,#12096,#12097,#12098,#12099,#12100,#12101,
#12102,#12103,#12104,#12105,#12106,#12107),.UNSPECIFIED.,.F.,.F.,(4,3,3,
3,3,3,3,4),(-60.3950510283085,-59.8582762496034,-58.86063831211,-57.8630003746166,
-56.8653624371232,-55.8677244996298,-54.8700865621364,-54.111865721129),
 .UNSPECIFIED.);
#319=B_SPLINE_CURVE_WITH_KNOTS('',3,(#12112,#12113,#12114,#12115,#12116,
#12117,#12118,#12119,#12120,#12121,#12122,#12123,#12124,#12125,#12126,#12127,
#12128,#12129,#12130,#12131,#12132,#12133),.UNSPECIFIED.,.F.,.F.,(4,3,3,
3,3,3,3,4),(51.5753047126087,51.8771727496562,52.8748106871496,53.872448624643,
54.8700865621364,55.8677244996298,56.8653624371232,57.8584900197882),
 .UNSPECIFIED.);
#320=B_SPLINE_CURVE_WITH_KNOTS('',3,(#12134,#12135,#12136,#12137,#12138,
#12139,#12140,#12141,#12142,#12143,#12144,#12145,#12146,#12147,#12148,#12149,
#12150,#12151,#12152,#12153,#12154,#12155,#12156,#12157,#12158),
 .UNSPECIFIED.,.F.,.F.,(4,3,3,3,3,3,3,3,4),(-54.111865721129,-53.872448624643,
-52.8748106871496,-51.8771727496563,-50.8795348121629,-49.8818968746695,
-48.8842589371761,-47.8866209996827,-47.8286804139494),.UNSPECIFIED.);
#321=B_SPLINE_CURVE_WITH_KNOTS('',3,(#12163,#12164,#12165,#12166,#12167,
#12168,#12169,#12170,#12171,#12172,#12173,#12174,#12175,#12176,#12177,#12178,
#12179,#12180,#12181,#12182,#12183,#12184),.UNSPECIFIED.,.F.,.F.,(4,3,3,
3,3,3,3,4),(45.2921194054291,45.8913451246959,46.8889830621893,47.8866209996827,
48.8842589371761,49.8818968746695,50.8795348121629,51.5753047126087),
 .UNSPECIFIED.);
#322=B_SPLINE_CURVE_WITH_KNOTS('',3,(#12185,#12186,#12187,#12188,#12189,
#12190,#12191,#12192,#12193,#12194,#12195,#12196,#12197,#12198,#12199,#12200,
#12201,#12202,#12203,#12204,#12205,#12206),.UNSPECIFIED.,.F.,.F.,(4,3,3,
3,3,3,3,4),(-47.8286804139494,-46.8889830621893,-45.8913451246959,-44.8937071872025,
-43.8960692497091,-42.8984313122157,-41.9007933747224,-41.5454951067698),
 .UNSPECIFIED.);
#323=B_SPLINE_CURVE_WITH_KNOTS('',3,(#12211,#12212,#12213,#12214,#12215,
#12216,#12217,#12218,#12219,#12220,#12221,#12222,#12223,#12224,#12225,#12226,
#12227,#12228,#12229,#12230,#12231,#12232),.UNSPECIFIED.,.F.,.F.,(4,3,3,
3,3,3,3,4),(39.0089340982495,39.9055174997356,40.903155437229,41.9007933747224,
42.8984313122157,43.8960692497091,44.8937071872025,45.2921194054291),
 .UNSPECIFIED.);
#324=B_SPLINE_CURVE_WITH_KNOTS('',3,(#12233,#12234,#12235,#12236,#12237,
#12238,#12239,#12240,#12241,#12242,#12243,#12244,#12245,#12246,#12247,#12248,
#12249,#12250,#12251,#12252,#12253,#12254),.UNSPECIFIED.,.F.,.F.,(4,3,3,
3,3,3,3,4),(-41.5454951067698,-40.903155437229,-39.9055174997356,-38.9078795622422,
-37.9102416247488,-36.9126036872554,-35.914965749762,-35.2623097995902),
 .UNSPECIFIED.);
#325=B_SPLINE_CURVE_WITH_KNOTS('',3,(#12259,#12260,#12261,#12262,#12263,
#12264,#12265,#12266,#12267,#12268,#12269,#12270,#12271,#12272,#12273,#12274,
#12275,#12276,#12277,#12278,#12279,#12280,#12281,#12282,#12283),
 .UNSPECIFIED.,.F.,.F.,(4,3,3,3,3,3,3,3,4),(32.7257487910699,32.9220519372819,
33.9196898747752,34.9173278122686,35.914965749762,36.9126036872554,37.9102416247488,
38.9078795622422,39.0089340982495),.UNSPECIFIED.);
#326=B_SPLINE_CURVE_WITH_KNOTS('',3,(#12284,#12285,#12286,#12287,#12288,
#12289,#12290,#12291,#12292,#12293,#12294,#12295,#12296,#12297,#12298,#12299,
#12300,#12301,#12302,#12303,#12304,#12305),.UNSPECIFIED.,.F.,.F.,(4,3,3,
3,3,3,3,4),(-35.2623097995902,-34.9173278122686,-33.9196898747752,-32.9220519372819,
-31.9244139997885,-30.9267760622951,-29.9291381248017,-28.9791244924106),
 .UNSPECIFIED.);
#327=B_SPLINE_CURVE_WITH_KNOTS('',3,(#12310,#12311,#12312,#12313,#12314,
#12315,#12316,#12317,#12318,#12319,#12320,#12321,#12322,#12323,#12324,#12325,
#12326,#12327,#12328,#12329,#12330,#12331),.UNSPECIFIED.,.F.,.F.,(4,3,3,
3,3,3,3,4),(26.4425634838903,26.9362243123215,27.9338622498149,28.9315001873083,
29.9291381248017,30.9267760622951,31.9244139997885,32.7257487910699),
 .UNSPECIFIED.);
#328=B_SPLINE_CURVE_WITH_KNOTS('',3,(#12332,#12333,#12334,#12335,#12336,
#12337,#12338,#12339,#12340,#12341,#12342,#12343,#12344,#12345,#12346,#12347,
#12348,#12349,#12350,#12351,#12352,#12353,#12354,#12355,#12356),
 .UNSPECIFIED.,.F.,.F.,(4,3,3,3,3,3,3,3,4),(-28.9791244924106,-28.9315001873083,
-27.9338622498149,-26.9362243123215,-25.9385863748281,-24.9409484373347,
-23.9433104998413,-22.945672562348,-22.695939185231),.UNSPECIFIED.);
#329=B_SPLINE_CURVE_WITH_KNOTS('',3,(#12361,#12362,#12363,#12364,#12365,
#12366,#12367,#12368,#12369,#12370,#12371,#12372,#12373,#12374,#12375,#12376,
#12377,#12378,#12379,#12380,#12381,#12382),.UNSPECIFIED.,.F.,.F.,(4,3,3,
3,3,3,3,4),(20.1593781767107,20.9503966873612,21.9480346248546,22.945672562348,
23.9433104998413,24.9409484373347,25.9385863748281,26.4425634838903),
 .UNSPECIFIED.);
#330=B_SPLINE_CURVE_WITH_KNOTS('',3,(#12383,#12384,#12385,#12386,#12387,
#12388,#12389,#12390,#12391,#12392,#12393,#12394,#12395,#12396,#12397,#12398,
#12399,#12400,#12401,#12402,#12403,#12404),.UNSPECIFIED.,.F.,.F.,(4,3,3,
3,3,3,3,4),(-22.695939185231,-21.9480346248546,-20.9503966873612,-19.9527587498678,
-18.9551208123744,-17.957482874881,-16.9598449373876,-16.4127538780514),
 .UNSPECIFIED.);
#331=B_SPLINE_CURVE_WITH_KNOTS('',3,(#12409,#12410,#12411,#12412,#12413,
#12414,#12415,#12416,#12417,#12418,#12419,#12420,#12421,#12422,#12423,#12424,
#12425,#12426,#12427,#12428,#12429,#12430,#12431,#12432,#12433),
 .UNSPECIFIED.,.F.,.F.,(4,3,3,3,3,3,3,3,4),(13.8761928695311,13.9669311249074,
14.9645690624008,15.9622069998942,16.9598449373876,17.957482874881,18.9551208123744,
19.9527587498678,20.1593781767107),.UNSPECIFIED.);
#332=B_SPLINE_CURVE_WITH_KNOTS('',3,(#12434,#12435,#12436,#12437,#12438,
#12439,#12440,#12441,#12442,#12443,#12444,#12445,#12446,#12447,#12448,#12449,
#12450,#12451,#12452,#12453,#12454,#12455),.UNSPECIFIED.,.F.,.F.,(4,3,3,
3,3,3,3,4),(-16.4127538780514,-15.9622069998942,-14.9645690624008,-13.9669311249075,
-12.9692931874141,-11.9716552499207,-10.9740173124273,-10.1295685708718),
 .UNSPECIFIED.);
#333=B_SPLINE_CURVE_WITH_KNOTS('',3,(#12461,#12462,#12463,#12464,#12465,
#12466,#12467,#12468,#12469,#12470,#12471,#12472,#12473),.UNSPECIFIED.,
 .F.,.F.,(4,3,3,3,4),(-3.84638326369223,-2.99291381248017,-1.99527587498678,
-0.997637937493389,0.),.UNSPECIFIED.);
#334=B_SPLINE_CURVE_WITH_KNOTS('',3,(#12476,#12477,#12478,#12479,#12480,
#12481,#12482,#12483,#12484,#12485,#12486,#12487,#12488,#12489,#12490,#12491,
#12492,#12493,#12494),.UNSPECIFIED.,.F.,.F.,(4,3,3,3,3,3,4),(2.01461286527443,
2.99291381248017,3.99055174997356,4.98818968746695,5.98582762496034,6.98346556245373,
7.59300756235153),.UNSPECIFIED.);
#335=B_SPLINE_CURVE_WITH_KNOTS('',3,(#12500,#12501,#12502,#12503),
 .UNSPECIFIED.,.F.,.F.,(4,4),(64.1416753269678,64.8464659370703),
 .UNSPECIFIED.);
#336=B_SPLINE_CURVE_WITH_KNOTS('',3,(#12506,#12507,#12508,#12509,#12510,
#12511,#12512,#12513,#12514,#12515),.UNSPECIFIED.,.F.,.F.,(4,3,3,4),(-62.8318530717959,
-61.8535521245902,-60.8559141870968,-60.3950510283086),.UNSPECIFIED.);
#337=B_SPLINE_CURVE_WITH_KNOTS('',3,(#12520,#12521,#12522,#12523,#12524,
#12525,#12526,#12527,#12528,#12529,#12530,#12531,#12532,#12533,#12534,#12535,
#12536,#12537,#12538,#12539,#12540,#12541,#12542,#12543,#12544),
 .UNSPECIFIED.,.F.,.F.,(4,3,3,3,3,3,3,3,4),(57.8584900197882,57.8630003746166,
58.86063831211,59.8582762496034,60.8559141870967,61.8535521245901,62.8511900620835,
63.8488279995769,64.1416753269678),.UNSPECIFIED.);
#338=B_SPLINE_CURVE_WITH_KNOTS('',3,(#12545,#12546,#12547,#12548,#12549,
#12550,#12551,#12552,#12553,#12554,#12555,#12556,#12557,#12558,#12559,#12560,
#12561,#12562,#12563,#12564,#12565,#12566),.UNSPECIFIED.,.F.,.F.,(4,3,3,
3,3,3,3,4),(-60.3950510283086,-59.8582762496034,-58.86063831211,-57.8630003746166,
-56.8653624371232,-55.8677244996298,-54.8700865621364,-54.111865721129),
 .UNSPECIFIED.);
#339=B_SPLINE_CURVE_WITH_KNOTS('',3,(#12571,#12572,#12573,#12574,#12575,
#12576,#12577,#12578,#12579,#12580,#12581,#12582,#12583,#12584,#12585,#12586,
#12587,#12588,#12589,#12590,#12591,#12592),.UNSPECIFIED.,.F.,.F.,(4,3,3,
3,3,3,3,4),(51.5753047126087,51.8771727496562,52.8748106871496,53.872448624643,
54.8700865621364,55.8677244996298,56.8653624371232,57.8584900197882),
 .UNSPECIFIED.);
#340=B_SPLINE_CURVE_WITH_KNOTS('',3,(#12593,#12594,#12595,#12596,#12597,
#12598,#12599,#12600,#12601,#12602,#12603,#12604,#12605,#12606,#12607,#12608,
#12609,#12610,#12611,#12612,#12613,#12614,#12615,#12616,#12617),
 .UNSPECIFIED.,.F.,.F.,(4,3,3,3,3,3,3,3,4),(-54.111865721129,-53.872448624643,
-52.8748106871497,-51.8771727496563,-50.8795348121629,-49.8818968746695,
-48.8842589371761,-47.8866209996827,-47.8286804139494),.UNSPECIFIED.);
#341=B_SPLINE_CURVE_WITH_KNOTS('',3,(#12622,#12623,#12624,#12625,#12626,
#12627,#12628,#12629,#12630,#12631,#12632,#12633,#12634,#12635,#12636,#12637,
#12638,#12639,#12640,#12641,#12642,#12643),.UNSPECIFIED.,.F.,.F.,(4,3,3,
3,3,3,3,4),(45.2921194054291,45.8913451246959,46.8889830621893,47.8866209996827,
48.8842589371761,49.8818968746695,50.8795348121629,51.5753047126087),
 .UNSPECIFIED.);
#342=B_SPLINE_CURVE_WITH_KNOTS('',3,(#12644,#12645,#12646,#12647,#12648,
#12649,#12650,#12651,#12652,#12653,#12654,#12655,#12656,#12657,#12658,#12659,
#12660,#12661,#12662,#12663,#12664,#12665),.UNSPECIFIED.,.F.,.F.,(4,3,3,
3,3,3,3,4),(-47.8286804139494,-46.8889830621893,-45.8913451246959,-44.8937071872025,
-43.8960692497092,-42.8984313122158,-41.9007933747224,-41.5454951067698),
 .UNSPECIFIED.);
#343=B_SPLINE_CURVE_WITH_KNOTS('',3,(#12670,#12671,#12672,#12673,#12674,
#12675,#12676,#12677,#12678,#12679,#12680,#12681,#12682,#12683,#12684,#12685,
#12686,#12687,#12688,#12689,#12690,#12691),.UNSPECIFIED.,.F.,.F.,(4,3,3,
3,3,3,3,4),(39.0089340982495,39.9055174997356,40.903155437229,41.9007933747223,
42.8984313122157,43.8960692497091,44.8937071872025,45.2921194054291),
 .UNSPECIFIED.);
#344=B_SPLINE_CURVE_WITH_KNOTS('',3,(#12692,#12693,#12694,#12695,#12696,
#12697,#12698,#12699,#12700,#12701,#12702,#12703,#12704,#12705,#12706,#12707,
#12708,#12709,#12710,#12711,#12712,#12713),.UNSPECIFIED.,.F.,.F.,(4,3,3,
3,3,3,3,4),(-41.5454951067698,-40.903155437229,-39.9055174997356,-38.9078795622422,
-37.9102416247488,-36.9126036872554,-35.914965749762,-35.2623097995902),
 .UNSPECIFIED.);
#345=B_SPLINE_CURVE_WITH_KNOTS('',3,(#12718,#12719,#12720,#12721,#12722,
#12723,#12724,#12725,#12726,#12727,#12728,#12729,#12730,#12731,#12732,#12733,
#12734,#12735,#12736,#12737,#12738,#12739,#12740,#12741,#12742),
 .UNSPECIFIED.,.F.,.F.,(4,3,3,3,3,3,3,3,4),(32.7257487910699,32.9220519372818,
33.9196898747752,34.9173278122686,35.914965749762,36.9126036872554,37.9102416247488,
38.9078795622422,39.0089340982495),.UNSPECIFIED.);
#346=B_SPLINE_CURVE_WITH_KNOTS('',3,(#12743,#12744,#12745,#12746,#12747,
#12748,#12749,#12750,#12751,#12752,#12753,#12754,#12755,#12756,#12757,#12758,
#12759,#12760,#12761,#12762,#12763,#12764),.UNSPECIFIED.,.F.,.F.,(4,3,3,
3,3,3,3,4),(-35.2623097995902,-34.9173278122686,-33.9196898747753,-32.9220519372819,
-31.9244139997885,-30.9267760622951,-29.9291381248017,-28.9791244924106),
 .UNSPECIFIED.);
#347=B_SPLINE_CURVE_WITH_KNOTS('',3,(#12769,#12770,#12771,#12772,#12773,
#12774,#12775,#12776,#12777,#12778,#12779,#12780,#12781,#12782,#12783,#12784,
#12785,#12786,#12787,#12788,#12789,#12790),.UNSPECIFIED.,.F.,.F.,(4,3,3,
3,3,3,3,4),(26.4425634838903,26.9362243123215,27.9338622498149,28.9315001873083,
29.9291381248017,30.9267760622951,31.9244139997884,32.7257487910699),
 .UNSPECIFIED.);
#348=B_SPLINE_CURVE_WITH_KNOTS('',3,(#12791,#12792,#12793,#12794,#12795,
#12796,#12797,#12798,#12799,#12800,#12801,#12802,#12803,#12804,#12805,#12806,
#12807,#12808,#12809,#12810,#12811,#12812,#12813,#12814,#12815),
 .UNSPECIFIED.,.F.,.F.,(4,3,3,3,3,3,3,3,4),(-28.9791244924106,-28.9315001873083,
-27.9338622498149,-26.9362243123215,-25.9385863748281,-24.9409484373347,
-23.9433104998413,-22.945672562348,-22.695939185231),.UNSPECIFIED.);
#349=B_SPLINE_CURVE_WITH_KNOTS('',3,(#12820,#12821,#12822,#12823,#12824,
#12825,#12826,#12827,#12828,#12829,#12830,#12831,#12832,#12833,#12834,#12835,
#12836,#12837,#12838,#12839,#12840,#12841),.UNSPECIFIED.,.F.,.F.,(4,3,3,
3,3,3,3,4),(20.1593781767107,20.9503966873612,21.9480346248546,22.945672562348,
23.9433104998413,24.9409484373347,25.9385863748281,26.4425634838903),
 .UNSPECIFIED.);
#350=B_SPLINE_CURVE_WITH_KNOTS('',3,(#12842,#12843,#12844,#12845,#12846,
#12847,#12848,#12849,#12850,#12851,#12852,#12853,#12854,#12855,#12856,#12857,
#12858,#12859,#12860,#12861,#12862,#12863),.UNSPECIFIED.,.F.,.F.,(4,3,3,
3,3,3,3,4),(-22.695939185231,-21.9480346248546,-20.9503966873612,-19.9527587498678,
-18.9551208123744,-17.957482874881,-16.9598449373876,-16.4127538780514),
 .UNSPECIFIED.);
#351=B_SPLINE_CURVE_WITH_KNOTS('',3,(#12868,#12869,#12870,#12871,#12872,
#12873,#12874,#12875,#12876,#12877,#12878,#12879,#12880,#12881,#12882,#12883,
#12884,#12885,#12886,#12887,#12888,#12889,#12890,#12891,#12892),
 .UNSPECIFIED.,.F.,.F.,(4,3,3,3,3,3,3,3,4),(13.8761928695311,13.9669311249074,
14.9645690624008,15.9622069998942,16.9598449373876,17.957482874881,18.9551208123744,
19.9527587498678,20.1593781767107),.UNSPECIFIED.);
#352=B_SPLINE_CURVE_WITH_KNOTS('',3,(#12893,#12894,#12895,#12896,#12897,
#12898,#12899,#12900,#12901,#12902,#12903,#12904,#12905,#12906,#12907,#12908,
#12909,#12910,#12911,#12912,#12913,#12914),.UNSPECIFIED.,.F.,.F.,(4,3,3,
3,3,3,3,4),(-16.4127538780514,-15.9622069998942,-14.9645690624008,-13.9669311249074,
-12.9692931874141,-11.9716552499207,-10.9740173124273,-10.1295685708718),
 .UNSPECIFIED.);
#353=B_SPLINE_CURVE_WITH_KNOTS('',3,(#12920,#12921,#12922,#12923,#12924,
#12925,#12926,#12927,#12928,#12929,#12930,#12931,#12932),.UNSPECIFIED.,
 .F.,.F.,(4,3,3,3,4),(-3.84638326369225,-2.99291381248017,-1.99527587498678,
-0.997637937493391,0.),.UNSPECIFIED.);
#354=B_SPLINE_CURVE_WITH_KNOTS('',3,(#12935,#12936,#12937,#12938,#12939,
#12940,#12941,#12942,#12943,#12944,#12945,#12946,#12947,#12948,#12949,#12950,
#12951,#12952,#12953),.UNSPECIFIED.,.F.,.F.,(4,3,3,3,3,3,4),(2.01461286527442,
2.99291381248017,3.99055174997356,4.98818968746694,5.98582762496034,6.98346556245372,
7.59300756235154),.UNSPECIFIED.);
#355=B_SPLINE_CURVE_WITH_KNOTS('',3,(#12959,#12960,#12961,#12962),
 .UNSPECIFIED.,.F.,.F.,(4,4),(64.1416753269678,64.8464659370703),
 .UNSPECIFIED.);
#356=B_SPLINE_CURVE_WITH_KNOTS('',3,(#12965,#12966,#12967,#12968,#12969,
#12970,#12971,#12972,#12973,#12974),.UNSPECIFIED.,.F.,.F.,(4,3,3,4),(-62.8318530717958,
-61.8535521245902,-60.8559141870968,-60.3950510283085),.UNSPECIFIED.);
#357=B_SPLINE_CURVE_WITH_KNOTS('',3,(#12979,#12980,#12981,#12982,#12983,
#12984,#12985,#12986,#12987,#12988,#12989,#12990,#12991,#12992,#12993,#12994,
#12995,#12996,#12997,#12998,#12999,#13000,#13001,#13002,#13003),
 .UNSPECIFIED.,.F.,.F.,(4,3,3,3,3,3,3,3,4),(57.8584900197882,57.8630003746166,
58.86063831211,59.8582762496034,60.8559141870967,61.8535521245901,62.8511900620835,
63.8488279995769,64.1416753269678),.UNSPECIFIED.);
#358=B_SPLINE_CURVE_WITH_KNOTS('',3,(#13004,#13005,#13006,#13007,#13008,
#13009,#13010,#13011,#13012,#13013,#13014,#13015,#13016,#13017,#13018,#13019,
#13020,#13021,#13022,#13023,#13024,#13025),.UNSPECIFIED.,.F.,.F.,(4,3,3,
3,3,3,3,4),(-60.3950510283085,-59.8582762496034,-58.86063831211,-57.8630003746166,
-56.8653624371232,-55.8677244996298,-54.8700865621364,-54.111865721129),
 .UNSPECIFIED.);
#359=B_SPLINE_CURVE_WITH_KNOTS('',3,(#13030,#13031,#13032,#13033,#13034,
#13035,#13036,#13037,#13038,#13039,#13040,#13041,#13042,#13043,#13044,#13045,
#13046,#13047,#13048,#13049,#13050,#13051),.UNSPECIFIED.,.F.,.F.,(4,3,3,
3,3,3,3,4),(51.5753047126087,51.8771727496562,52.8748106871496,53.872448624643,
54.8700865621364,55.8677244996298,56.8653624371232,57.8584900197882),
 .UNSPECIFIED.);
#360=B_SPLINE_CURVE_WITH_KNOTS('',3,(#13052,#13053,#13054,#13055,#13056,
#13057,#13058,#13059,#13060,#13061,#13062,#13063,#13064,#13065,#13066,#13067,
#13068,#13069,#13070,#13071,#13072,#13073,#13074,#13075,#13076),
 .UNSPECIFIED.,.F.,.F.,(4,3,3,3,3,3,3,3,4),(-54.111865721129,-53.872448624643,
-52.8748106871496,-51.8771727496563,-50.8795348121629,-49.8818968746695,
-48.8842589371761,-47.8866209996827,-47.8286804139494),.UNSPECIFIED.);
#361=B_SPLINE_CURVE_WITH_KNOTS('',3,(#13081,#13082,#13083,#13084,#13085,
#13086,#13087,#13088,#13089,#13090,#13091,#13092,#13093,#13094,#13095,#13096,
#13097,#13098,#13099,#13100,#13101,#13102),.UNSPECIFIED.,.F.,.F.,(4,3,3,
3,3,3,3,4),(45.2921194054291,45.8913451246959,46.8889830621893,47.8866209996827,
48.8842589371761,49.8818968746695,50.8795348121629,51.5753047126087),
 .UNSPECIFIED.);
#362=B_SPLINE_CURVE_WITH_KNOTS('',3,(#13103,#13104,#13105,#13106,#13107,
#13108,#13109,#13110,#13111,#13112,#13113,#13114,#13115,#13116,#13117,#13118,
#13119,#13120,#13121,#13122,#13123,#13124),.UNSPECIFIED.,.F.,.F.,(4,3,3,
3,3,3,3,4),(-47.8286804139494,-46.8889830621893,-45.8913451246959,-44.8937071872025,
-43.8960692497091,-42.8984313122157,-41.9007933747224,-41.5454951067698),
 .UNSPECIFIED.);
#363=B_SPLINE_CURVE_WITH_KNOTS('',3,(#13129,#13130,#13131,#13132,#13133,
#13134,#13135,#13136,#13137,#13138,#13139,#13140,#13141,#13142,#13143,#13144,
#13145,#13146,#13147,#13148,#13149,#13150),.UNSPECIFIED.,.F.,.F.,(4,3,3,
3,3,3,3,4),(39.0089340982495,39.9055174997356,40.903155437229,41.9007933747223,
42.8984313122157,43.8960692497091,44.8937071872025,45.2921194054291),
 .UNSPECIFIED.);
#364=B_SPLINE_CURVE_WITH_KNOTS('',3,(#13151,#13152,#13153,#13154,#13155,
#13156,#13157,#13158,#13159,#13160,#13161,#13162,#13163,#13164,#13165,#13166,
#13167,#13168,#13169,#13170,#13171,#13172),.UNSPECIFIED.,.F.,.F.,(4,3,3,
3,3,3,3,4),(-41.5454951067698,-40.903155437229,-39.9055174997356,-38.9078795622422,
-37.9102416247488,-36.9126036872554,-35.914965749762,-35.2623097995902),
 .UNSPECIFIED.);
#365=B_SPLINE_CURVE_WITH_KNOTS('',3,(#13177,#13178,#13179,#13180,#13181,
#13182,#13183,#13184,#13185,#13186,#13187,#13188,#13189,#13190,#13191,#13192,
#13193,#13194,#13195,#13196,#13197,#13198,#13199,#13200,#13201),
 .UNSPECIFIED.,.F.,.F.,(4,3,3,3,3,3,3,3,4),(32.7257487910699,32.9220519372818,
33.9196898747752,34.9173278122686,35.914965749762,36.9126036872554,37.9102416247488,
38.9078795622422,39.0089340982495),.UNSPECIFIED.);
#366=B_SPLINE_CURVE_WITH_KNOTS('',3,(#13202,#13203,#13204,#13205,#13206,
#13207,#13208,#13209,#13210,#13211,#13212,#13213,#13214,#13215,#13216,#13217,
#13218,#13219,#13220,#13221,#13222,#13223),.UNSPECIFIED.,.F.,.F.,(4,3,3,
3,3,3,3,4),(-35.2623097995902,-34.9173278122686,-33.9196898747753,-32.9220519372819,
-31.9244139997885,-30.9267760622951,-29.9291381248017,-28.9791244924106),
 .UNSPECIFIED.);
#367=B_SPLINE_CURVE_WITH_KNOTS('',3,(#13228,#13229,#13230,#13231,#13232,
#13233,#13234,#13235,#13236,#13237,#13238,#13239,#13240,#13241,#13242,#13243,
#13244,#13245,#13246,#13247,#13248,#13249),.UNSPECIFIED.,.F.,.F.,(4,3,3,
3,3,3,3,4),(26.4425634838903,26.9362243123215,27.9338622498149,28.9315001873083,
29.9291381248017,30.9267760622951,31.9244139997884,32.7257487910699),
 .UNSPECIFIED.);
#368=B_SPLINE_CURVE_WITH_KNOTS('',3,(#13250,#13251,#13252,#13253,#13254,
#13255,#13256,#13257,#13258,#13259,#13260,#13261,#13262,#13263,#13264,#13265,
#13266,#13267,#13268,#13269,#13270,#13271,#13272,#13273,#13274),
 .UNSPECIFIED.,.F.,.F.,(4,3,3,3,3,3,3,3,4),(-28.9791244924106,-28.9315001873083,
-27.9338622498149,-26.9362243123215,-25.9385863748281,-24.9409484373347,
-23.9433104998413,-22.945672562348,-22.695939185231),.UNSPECIFIED.);
#369=B_SPLINE_CURVE_WITH_KNOTS('',3,(#13279,#13280,#13281,#13282,#13283,
#13284,#13285,#13286,#13287,#13288,#13289,#13290,#13291,#13292,#13293,#13294,
#13295,#13296,#13297,#13298,#13299,#13300),.UNSPECIFIED.,.F.,.F.,(4,3,3,
3,3,3,3,4),(20.1593781767107,20.9503966873612,21.9480346248546,22.945672562348,
23.9433104998413,24.9409484373347,25.9385863748281,26.4425634838903),
 .UNSPECIFIED.);
#370=B_SPLINE_CURVE_WITH_KNOTS('',3,(#13301,#13302,#13303,#13304,#13305,
#13306,#13307,#13308,#13309,#13310,#13311,#13312,#13313,#13314,#13315,#13316,
#13317,#13318,#13319,#13320,#13321,#13322),.UNSPECIFIED.,.F.,.F.,(4,3,3,
3,3,3,3,4),(-22.695939185231,-21.9480346248546,-20.9503966873612,-19.9527587498678,
-18.9551208123744,-17.957482874881,-16.9598449373876,-16.4127538780514),
 .UNSPECIFIED.);
#371=B_SPLINE_CURVE_WITH_KNOTS('',3,(#13327,#13328,#13329,#13330,#13331,
#13332,#13333,#13334,#13335,#13336,#13337,#13338,#13339,#13340,#13341,#13342,
#13343,#13344,#13345,#13346,#13347,#13348,#13349,#13350,#13351),
 .UNSPECIFIED.,.F.,.F.,(4,3,3,3,3,3,3,3,4),(13.8761928695311,13.9669311249074,
14.9645690624008,15.9622069998942,16.9598449373876,17.957482874881,18.9551208123744,
19.9527587498678,20.1593781767107),.UNSPECIFIED.);
#372=B_SPLINE_CURVE_WITH_KNOTS('',3,(#13352,#13353,#13354,#13355,#13356,
#13357,#13358,#13359,#13360,#13361,#13362,#13363,#13364,#13365,#13366,#13367,
#13368,#13369,#13370,#13371,#13372,#13373),.UNSPECIFIED.,.F.,.F.,(4,3,3,
3,3,3,3,4),(-16.4127538780514,-15.9622069998942,-14.9645690624008,-13.9669311249075,
-12.9692931874141,-11.9716552499207,-10.9740173124273,-10.1295685708718),
 .UNSPECIFIED.);
#373=B_SPLINE_CURVE_WITH_KNOTS('',3,(#13379,#13380,#13381,#13382,#13383,
#13384,#13385,#13386,#13387,#13388,#13389,#13390,#13391),.UNSPECIFIED.,
 .F.,.F.,(4,3,3,3,4),(-3.84638326369224,-2.99291381248017,-1.99527587498678,
-0.997637937493389,0.),.UNSPECIFIED.);
#374=B_SPLINE_CURVE_WITH_KNOTS('',3,(#13394,#13395,#13396,#13397,#13398,
#13399,#13400,#13401,#13402,#13403,#13404,#13405,#13406,#13407,#13408,#13409,
#13410,#13411,#13412),.UNSPECIFIED.,.F.,.F.,(4,3,3,3,3,3,4),(2.01461286527446,
2.99291381248017,3.99055174997356,4.98818968746695,5.98582762496034,6.98346556245373,
7.59300756235154),.UNSPECIFIED.);
#375=B_SPLINE_CURVE_WITH_KNOTS('',3,(#13418,#13419,#13420,#13421),
 .UNSPECIFIED.,.F.,.F.,(4,4),(64.1416753269678,64.8464659370703),
 .UNSPECIFIED.);
#376=B_SPLINE_CURVE_WITH_KNOTS('',3,(#13424,#13425,#13426,#13427,#13428,
#13429,#13430,#13431,#13432,#13433),.UNSPECIFIED.,.F.,.F.,(4,3,3,4),(-62.8318530717959,
-61.8535521245902,-60.8559141870968,-60.3950510283086),.UNSPECIFIED.);
#377=B_SPLINE_CURVE_WITH_KNOTS('',3,(#13438,#13439,#13440,#13441,#13442,
#13443,#13444,#13445,#13446,#13447,#13448,#13449,#13450,#13451,#13452,#13453,
#13454,#13455,#13456,#13457,#13458,#13459,#13460,#13461,#13462),
 .UNSPECIFIED.,.F.,.F.,(4,3,3,3,3,3,3,3,4),(57.8584900197882,57.8630003746166,
58.86063831211,59.8582762496034,60.8559141870967,61.8535521245901,62.8511900620835,
63.8488279995769,64.1416753269678),.UNSPECIFIED.);
#378=B_SPLINE_CURVE_WITH_KNOTS('',3,(#13463,#13464,#13465,#13466,#13467,
#13468,#13469,#13470,#13471,#13472,#13473,#13474,#13475,#13476,#13477,#13478,
#13479,#13480,#13481,#13482,#13483,#13484),.UNSPECIFIED.,.F.,.F.,(4,3,3,
3,3,3,3,4),(-60.3950510283086,-59.8582762496034,-58.86063831211,-57.8630003746166,
-56.8653624371232,-55.8677244996298,-54.8700865621364,-54.111865721129),
 .UNSPECIFIED.);
#379=B_SPLINE_CURVE_WITH_KNOTS('',3,(#13489,#13490,#13491,#13492,#13493,
#13494,#13495,#13496,#13497,#13498,#13499,#13500,#13501,#13502,#13503,#13504,
#13505,#13506,#13507,#13508,#13509,#13510),.UNSPECIFIED.,.F.,.F.,(4,3,3,
3,3,3,3,4),(51.5753047126087,51.8771727496562,52.8748106871496,53.872448624643,
54.8700865621364,55.8677244996298,56.8653624371232,57.8584900197882),
 .UNSPECIFIED.);
#380=B_SPLINE_CURVE_WITH_KNOTS('',3,(#13511,#13512,#13513,#13514,#13515,
#13516,#13517,#13518,#13519,#13520,#13521,#13522,#13523,#13524,#13525,#13526,
#13527,#13528,#13529,#13530,#13531,#13532,#13533,#13534,#13535),
 .UNSPECIFIED.,.F.,.F.,(4,3,3,3,3,3,3,3,4),(-54.111865721129,-53.872448624643,
-52.8748106871497,-51.8771727496563,-50.8795348121629,-49.8818968746695,
-48.8842589371761,-47.8866209996827,-47.8286804139494),.UNSPECIFIED.);
#381=B_SPLINE_CURVE_WITH_KNOTS('',3,(#13540,#13541,#13542,#13543,#13544,
#13545,#13546,#13547,#13548,#13549,#13550,#13551,#13552,#13553,#13554,#13555,
#13556,#13557,#13558,#13559,#13560,#13561),.UNSPECIFIED.,.F.,.F.,(4,3,3,
3,3,3,3,4),(45.2921194054291,45.8913451246959,46.8889830621893,47.8866209996827,
48.8842589371761,49.8818968746695,50.8795348121629,51.5753047126087),
 .UNSPECIFIED.);
#382=B_SPLINE_CURVE_WITH_KNOTS('',3,(#13562,#13563,#13564,#13565,#13566,
#13567,#13568,#13569,#13570,#13571,#13572,#13573,#13574,#13575,#13576,#13577,
#13578,#13579,#13580,#13581,#13582,#13583),.UNSPECIFIED.,.F.,.F.,(4,3,3,
3,3,3,3,4),(-47.8286804139494,-46.8889830621893,-45.8913451246959,-44.8937071872025,
-43.8960692497092,-42.8984313122157,-41.9007933747224,-41.5454951067698),
 .UNSPECIFIED.);
#383=B_SPLINE_CURVE_WITH_KNOTS('',3,(#13588,#13589,#13590,#13591,#13592,
#13593,#13594,#13595,#13596,#13597,#13598,#13599,#13600,#13601,#13602,#13603,
#13604,#13605,#13606,#13607,#13608,#13609),.UNSPECIFIED.,.F.,.F.,(4,3,3,
3,3,3,3,4),(39.0089340982495,39.9055174997356,40.903155437229,41.9007933747223,
42.8984313122157,43.8960692497091,44.8937071872025,45.2921194054291),
 .UNSPECIFIED.);
#384=B_SPLINE_CURVE_WITH_KNOTS('',3,(#13610,#13611,#13612,#13613,#13614,
#13615,#13616,#13617,#13618,#13619,#13620,#13621,#13622,#13623,#13624,#13625,
#13626,#13627,#13628,#13629,#13630,#13631),.UNSPECIFIED.,.F.,.F.,(4,3,3,
3,3,3,3,4),(-41.5454951067698,-40.903155437229,-39.9055174997356,-38.9078795622422,
-37.9102416247488,-36.9126036872554,-35.914965749762,-35.2623097995902),
 .UNSPECIFIED.);
#385=B_SPLINE_CURVE_WITH_KNOTS('',3,(#13636,#13637,#13638,#13639,#13640,
#13641,#13642,#13643,#13644,#13645,#13646,#13647,#13648,#13649,#13650,#13651,
#13652,#13653,#13654,#13655,#13656,#13657,#13658,#13659,#13660),
 .UNSPECIFIED.,.F.,.F.,(4,3,3,3,3,3,3,3,4),(32.7257487910699,32.9220519372818,
33.9196898747752,34.9173278122686,35.914965749762,36.9126036872554,37.9102416247488,
38.9078795622422,39.0089340982495),.UNSPECIFIED.);
#386=B_SPLINE_CURVE_WITH_KNOTS('',3,(#13661,#13662,#13663,#13664,#13665,
#13666,#13667,#13668,#13669,#13670,#13671,#13672,#13673,#13674,#13675,#13676,
#13677,#13678,#13679,#13680,#13681,#13682),.UNSPECIFIED.,.F.,.F.,(4,3,3,
3,3,3,3,4),(-35.2623097995902,-34.9173278122686,-33.9196898747752,-32.9220519372819,
-31.9244139997885,-30.9267760622951,-29.9291381248017,-28.9791244924106),
 .UNSPECIFIED.);
#387=B_SPLINE_CURVE_WITH_KNOTS('',3,(#13687,#13688,#13689,#13690,#13691,
#13692,#13693,#13694,#13695,#13696,#13697,#13698,#13699,#13700,#13701,#13702,
#13703,#13704,#13705,#13706,#13707,#13708),.UNSPECIFIED.,.F.,.F.,(4,3,3,
3,3,3,3,4),(26.4425634838903,26.9362243123215,27.9338622498149,28.9315001873083,
29.9291381248017,30.9267760622951,31.9244139997884,32.7257487910699),
 .UNSPECIFIED.);
#388=B_SPLINE_CURVE_WITH_KNOTS('',3,(#13709,#13710,#13711,#13712,#13713,
#13714,#13715,#13716,#13717,#13718,#13719,#13720,#13721,#13722,#13723,#13724,
#13725,#13726,#13727,#13728,#13729,#13730,#13731,#13732,#13733),
 .UNSPECIFIED.,.F.,.F.,(4,3,3,3,3,3,3,3,4),(-28.9791244924106,-28.9315001873083,
-27.9338622498149,-26.9362243123215,-25.9385863748281,-24.9409484373347,
-23.9433104998413,-22.945672562348,-22.695939185231),.UNSPECIFIED.);
#389=B_SPLINE_CURVE_WITH_KNOTS('',3,(#13738,#13739,#13740,#13741,#13742,
#13743,#13744,#13745,#13746,#13747,#13748,#13749,#13750,#13751,#13752,#13753,
#13754,#13755,#13756,#13757,#13758,#13759),.UNSPECIFIED.,.F.,.F.,(4,3,3,
3,3,3,3,4),(20.1593781767107,20.9503966873612,21.9480346248546,22.945672562348,
23.9433104998413,24.9409484373347,25.9385863748281,26.4425634838903),
 .UNSPECIFIED.);
#390=B_SPLINE_CURVE_WITH_KNOTS('',3,(#13760,#13761,#13762,#13763,#13764,
#13765,#13766,#13767,#13768,#13769,#13770,#13771,#13772,#13773,#13774,#13775,
#13776,#13777,#13778,#13779,#13780,#13781),.UNSPECIFIED.,.F.,.F.,(4,3,3,
3,3,3,3,4),(-22.695939185231,-21.9480346248546,-20.9503966873612,-19.9527587498678,
-18.9551208123744,-17.957482874881,-16.9598449373876,-16.4127538780514),
 .UNSPECIFIED.);
#391=B_SPLINE_CURVE_WITH_KNOTS('',3,(#13786,#13787,#13788,#13789,#13790,
#13791,#13792,#13793,#13794,#13795,#13796,#13797,#13798,#13799,#13800,#13801,
#13802,#13803,#13804,#13805,#13806,#13807,#13808,#13809,#13810),
 .UNSPECIFIED.,.F.,.F.,(4,3,3,3,3,3,3,3,4),(13.8761928695311,13.9669311249074,
14.9645690624008,15.9622069998942,16.9598449373876,17.957482874881,18.9551208123744,
19.9527587498678,20.1593781767107),.UNSPECIFIED.);
#392=B_SPLINE_CURVE_WITH_KNOTS('',3,(#13811,#13812,#13813,#13814,#13815,
#13816,#13817,#13818,#13819,#13820,#13821,#13822,#13823,#13824,#13825,#13826,
#13827,#13828,#13829,#13830,#13831,#13832),.UNSPECIFIED.,.F.,.F.,(4,3,3,
3,3,3,3,4),(-16.4127538780514,-15.9622069998942,-14.9645690624008,-13.9669311249075,
-12.9692931874141,-11.9716552499207,-10.9740173124273,-10.1295685708718),
 .UNSPECIFIED.);
#393=B_SPLINE_CURVE_WITH_KNOTS('',3,(#13838,#13839,#13840,#13841,#13842,
#13843,#13844,#13845,#13846,#13847,#13848,#13849,#13850),.UNSPECIFIED.,
 .F.,.F.,(4,3,3,3,4),(-3.84638326369225,-2.99291381248017,-1.99527587498678,
-0.997637937493389,0.),.UNSPECIFIED.);
#394=B_SPLINE_CURVE_WITH_KNOTS('',3,(#13853,#13854,#13855,#13856,#13857,
#13858,#13859,#13860,#13861,#13862,#13863,#13864,#13865,#13866,#13867,#13868,
#13869,#13870,#13871),.UNSPECIFIED.,.F.,.F.,(4,3,3,3,3,3,4),(2.01461286527443,
2.99291381248017,3.99055174997356,4.98818968746694,5.98582762496034,6.98346556245373,
7.59300756235153),.UNSPECIFIED.);
#395=B_SPLINE_CURVE_WITH_KNOTS('',3,(#13877,#13878,#13879,#13880),
 .UNSPECIFIED.,.F.,.F.,(4,4),(64.1416753269678,64.8464659370703),
 .UNSPECIFIED.);
#396=B_SPLINE_CURVE_WITH_KNOTS('',3,(#13883,#13884,#13885,#13886,#13887,
#13888,#13889,#13890,#13891,#13892),.UNSPECIFIED.,.F.,.F.,(4,3,3,4),(-62.8318530717959,
-61.8535521245901,-60.8559141870968,-60.3950510283085),.UNSPECIFIED.);
#397=B_SPLINE_CURVE_WITH_KNOTS('',3,(#13897,#13898,#13899,#13900,#13901,
#13902,#13903,#13904,#13905,#13906,#13907,#13908,#13909,#13910,#13911,#13912,
#13913,#13914,#13915,#13916,#13917,#13918,#13919,#13920,#13921),
 .UNSPECIFIED.,.F.,.F.,(4,3,3,3,3,3,3,3,4),(57.8584900197882,57.8630003746166,
58.86063831211,59.8582762496034,60.8559141870968,61.8535521245901,62.8511900620835,
63.8488279995769,64.1416753269678),.UNSPECIFIED.);
#398=B_SPLINE_CURVE_WITH_KNOTS('',3,(#13922,#13923,#13924,#13925,#13926,
#13927,#13928,#13929,#13930,#13931,#13932,#13933,#13934,#13935,#13936,#13937,
#13938,#13939,#13940,#13941,#13942,#13943),.UNSPECIFIED.,.F.,.F.,(4,3,3,
3,3,3,3,4),(-60.3950510283085,-59.8582762496034,-58.86063831211,-57.8630003746166,
-56.8653624371232,-55.8677244996298,-54.8700865621364,-54.111865721129),
 .UNSPECIFIED.);
#399=B_SPLINE_CURVE_WITH_KNOTS('',3,(#13948,#13949,#13950,#13951,#13952,
#13953,#13954,#13955,#13956,#13957,#13958,#13959,#13960,#13961,#13962,#13963,
#13964,#13965,#13966,#13967,#13968,#13969),.UNSPECIFIED.,.F.,.F.,(4,3,3,
3,3,3,3,4),(51.5753047126087,51.8771727496562,52.8748106871496,53.872448624643,
54.8700865621364,55.8677244996298,56.8653624371232,57.8584900197882),
 .UNSPECIFIED.);
#400=B_SPLINE_CURVE_WITH_KNOTS('',3,(#13970,#13971,#13972,#13973,#13974,
#13975,#13976,#13977,#13978,#13979,#13980,#13981,#13982,#13983,#13984,#13985,
#13986,#13987,#13988,#13989,#13990,#13991,#13992,#13993,#13994),
 .UNSPECIFIED.,.F.,.F.,(4,3,3,3,3,3,3,3,4),(-54.111865721129,-53.872448624643,
-52.8748106871496,-51.8771727496563,-50.8795348121629,-49.8818968746695,
-48.8842589371761,-47.8866209996827,-47.8286804139494),.UNSPECIFIED.);
#401=B_SPLINE_CURVE_WITH_KNOTS('',3,(#13999,#14000,#14001,#14002,#14003,
#14004,#14005,#14006,#14007,#14008,#14009,#14010,#14011,#14012,#14013,#14014,
#14015,#14016,#14017,#14018,#14019,#14020),.UNSPECIFIED.,.F.,.F.,(4,3,3,
3,3,3,3,4),(45.2921194054291,45.8913451246959,46.8889830621893,47.8866209996827,
48.8842589371761,49.8818968746695,50.8795348121629,51.5753047126087),
 .UNSPECIFIED.);
#402=B_SPLINE_CURVE_WITH_KNOTS('',3,(#14021,#14022,#14023,#14024,#14025,
#14026,#14027,#14028,#14029,#14030,#14031,#14032,#14033,#14034,#14035,#14036,
#14037,#14038,#14039,#14040,#14041,#14042),.UNSPECIFIED.,.F.,.F.,(4,3,3,
3,3,3,3,4),(-47.8286804139494,-46.8889830621893,-45.8913451246959,-44.8937071872025,
-43.8960692497091,-42.8984313122157,-41.9007933747224,-41.5454951067698),
 .UNSPECIFIED.);
#403=B_SPLINE_CURVE_WITH_KNOTS('',3,(#14047,#14048,#14049,#14050,#14051,
#14052,#14053,#14054,#14055,#14056,#14057,#14058,#14059,#14060,#14061,#14062,
#14063,#14064,#14065,#14066,#14067,#14068),.UNSPECIFIED.,.F.,.F.,(4,3,3,
3,3,3,3,4),(39.0089340982495,39.9055174997356,40.903155437229,41.9007933747224,
42.8984313122157,43.8960692497091,44.8937071872025,45.2921194054291),
 .UNSPECIFIED.);
#404=B_SPLINE_CURVE_WITH_KNOTS('',3,(#14069,#14070,#14071,#14072,#14073,
#14074,#14075,#14076,#14077,#14078,#14079,#14080,#14081,#14082,#14083,#14084,
#14085,#14086,#14087,#14088,#14089,#14090),.UNSPECIFIED.,.F.,.F.,(4,3,3,
3,3,3,3,4),(-41.5454951067698,-40.903155437229,-39.9055174997356,-38.9078795622422,
-37.9102416247488,-36.9126036872554,-35.914965749762,-35.2623097995902),
 .UNSPECIFIED.);
#405=B_SPLINE_CURVE_WITH_KNOTS('',3,(#14095,#14096,#14097,#14098,#14099,
#14100,#14101,#14102,#14103,#14104,#14105,#14106,#14107,#14108,#14109,#14110,
#14111,#14112,#14113,#14114,#14115,#14116,#14117,#14118,#14119),
 .UNSPECIFIED.,.F.,.F.,(4,3,3,3,3,3,3,3,4),(32.7257487910699,32.9220519372819,
33.9196898747752,34.9173278122686,35.914965749762,36.9126036872554,37.9102416247488,
38.9078795622422,39.0089340982495),.UNSPECIFIED.);
#406=B_SPLINE_CURVE_WITH_KNOTS('',3,(#14120,#14121,#14122,#14123,#14124,
#14125,#14126,#14127,#14128,#14129,#14130,#14131,#14132,#14133,#14134,#14135,
#14136,#14137,#14138,#14139,#14140,#14141),.UNSPECIFIED.,.F.,.F.,(4,3,3,
3,3,3,3,4),(-35.2623097995902,-34.9173278122686,-33.9196898747752,-32.9220519372819,
-31.9244139997885,-30.9267760622951,-29.9291381248017,-28.9791244924106),
 .UNSPECIFIED.);
#407=B_SPLINE_CURVE_WITH_KNOTS('',3,(#14146,#14147,#14148,#14149,#14150,
#14151,#14152,#14153,#14154,#14155,#14156,#14157,#14158,#14159,#14160,#14161,
#14162,#14163,#14164,#14165,#14166,#14167),.UNSPECIFIED.,.F.,.F.,(4,3,3,
3,3,3,3,4),(26.4425634838903,26.9362243123215,27.9338622498149,28.9315001873083,
29.9291381248017,30.9267760622951,31.9244139997885,32.7257487910699),
 .UNSPECIFIED.);
#408=B_SPLINE_CURVE_WITH_KNOTS('',3,(#14168,#14169,#14170,#14171,#14172,
#14173,#14174,#14175,#14176,#14177,#14178,#14179,#14180,#14181,#14182,#14183,
#14184,#14185,#14186,#14187,#14188,#14189,#14190,#14191,#14192),
 .UNSPECIFIED.,.F.,.F.,(4,3,3,3,3,3,3,3,4),(-28.9791244924106,-28.9315001873083,
-27.9338622498149,-26.9362243123215,-25.9385863748281,-24.9409484373347,
-23.9433104998413,-22.945672562348,-22.695939185231),.UNSPECIFIED.);
#409=B_SPLINE_CURVE_WITH_KNOTS('',3,(#14197,#14198,#14199,#14200,#14201,
#14202,#14203,#14204,#14205,#14206,#14207,#14208,#14209,#14210,#14211,#14212,
#14213,#14214,#14215,#14216,#14217,#14218),.UNSPECIFIED.,.F.,.F.,(4,3,3,
3,3,3,3,4),(20.1593781767107,20.9503966873612,21.9480346248546,22.945672562348,
23.9433104998413,24.9409484373347,25.9385863748281,26.4425634838903),
 .UNSPECIFIED.);
#410=B_SPLINE_CURVE_WITH_KNOTS('',3,(#14219,#14220,#14221,#14222,#14223,
#14224,#14225,#14226,#14227,#14228,#14229,#14230,#14231,#14232,#14233,#14234,
#14235,#14236,#14237,#14238,#14239,#14240),.UNSPECIFIED.,.F.,.F.,(4,3,3,
3,3,3,3,4),(-22.695939185231,-21.9480346248546,-20.9503966873612,-19.9527587498678,
-18.9551208123744,-17.957482874881,-16.9598449373876,-16.4127538780514),
 .UNSPECIFIED.);
#411=B_SPLINE_CURVE_WITH_KNOTS('',3,(#14245,#14246,#14247,#14248,#14249,
#14250,#14251,#14252,#14253,#14254,#14255,#14256,#14257,#14258,#14259,#14260,
#14261,#14262,#14263,#14264,#14265,#14266,#14267,#14268,#14269),
 .UNSPECIFIED.,.F.,.F.,(4,3,3,3,3,3,3,3,4),(13.8761928695311,13.9669311249074,
14.9645690624008,15.9622069998942,16.9598449373876,17.957482874881,18.9551208123744,
19.9527587498678,20.1593781767107),.UNSPECIFIED.);
#412=B_SPLINE_CURVE_WITH_KNOTS('',3,(#14270,#14271,#14272,#14273,#14274,
#14275,#14276,#14277,#14278,#14279,#14280,#14281,#14282,#14283,#14284,#14285,
#14286,#14287,#14288,#14289,#14290,#14291),.UNSPECIFIED.,.F.,.F.,(4,3,3,
3,3,3,3,4),(-16.4127538780514,-15.9622069998942,-14.9645690624008,-13.9669311249075,
-12.9692931874141,-11.9716552499207,-10.9740173124273,-10.1295685708718),
 .UNSPECIFIED.);
#413=B_SPLINE_CURVE_WITH_KNOTS('',3,(#14297,#14298,#14299,#14300,#14301,
#14302,#14303,#14304,#14305,#14306,#14307,#14308,#14309),.UNSPECIFIED.,
 .F.,.F.,(4,3,3,3,4),(-3.84638326369224,-2.99291381248017,-1.99527587498678,
-0.997637937493389,0.),.UNSPECIFIED.);
#414=B_SPLINE_CURVE_WITH_KNOTS('',3,(#14312,#14313,#14314,#14315,#14316,
#14317,#14318,#14319,#14320,#14321,#14322,#14323,#14324,#14325,#14326,#14327,
#14328,#14329,#14330),.UNSPECIFIED.,.F.,.F.,(4,3,3,3,3,3,4),(2.01461286527443,
2.99291381248017,3.99055174997356,4.98818968746695,5.98582762496034,6.98346556245373,
7.59300756235153),.UNSPECIFIED.);
#415=B_SPLINE_CURVE_WITH_KNOTS('',3,(#14336,#14337,#14338,#14339),
 .UNSPECIFIED.,.F.,.F.,(4,4),(64.1416753269678,64.8464659370703),
 .UNSPECIFIED.);
#416=B_SPLINE_CURVE_WITH_KNOTS('',3,(#14342,#14343,#14344,#14345,#14346,
#14347,#14348,#14349,#14350,#14351),.UNSPECIFIED.,.F.,.F.,(4,3,3,4),(-62.8318530717959,
-61.8535521245902,-60.8559141870968,-60.3950510283085),.UNSPECIFIED.);
#417=B_SPLINE_CURVE_WITH_KNOTS('',3,(#14356,#14357,#14358,#14359,#14360,
#14361,#14362,#14363,#14364,#14365,#14366,#14367,#14368,#14369,#14370,#14371,
#14372,#14373,#14374,#14375,#14376,#14377,#14378,#14379,#14380),
 .UNSPECIFIED.,.F.,.F.,(4,3,3,3,3,3,3,3,4),(57.8584900197882,57.8630003746166,
58.86063831211,59.8582762496034,60.8559141870967,61.8535521245901,62.8511900620835,
63.8488279995769,64.1416753269678),.UNSPECIFIED.);
#418=B_SPLINE_CURVE_WITH_KNOTS('',3,(#14381,#14382,#14383,#14384,#14385,
#14386,#14387,#14388,#14389,#14390,#14391,#14392,#14393,#14394,#14395,#14396,
#14397,#14398,#14399,#14400,#14401,#14402),.UNSPECIFIED.,.F.,.F.,(4,3,3,
3,3,3,3,4),(-60.3950510283085,-59.8582762496034,-58.86063831211,-57.8630003746166,
-56.8653624371232,-55.8677244996298,-54.8700865621364,-54.111865721129),
 .UNSPECIFIED.);
#419=B_SPLINE_CURVE_WITH_KNOTS('',3,(#14407,#14408,#14409,#14410,#14411,
#14412,#14413,#14414,#14415,#14416,#14417,#14418,#14419,#14420,#14421,#14422,
#14423,#14424,#14425,#14426,#14427,#14428),.UNSPECIFIED.,.F.,.F.,(4,3,3,
3,3,3,3,4),(51.5753047126087,51.8771727496562,52.8748106871496,53.872448624643,
54.8700865621364,55.8677244996298,56.8653624371232,57.8584900197882),
 .UNSPECIFIED.);
#420=B_SPLINE_CURVE_WITH_KNOTS('',3,(#14429,#14430,#14431,#14432,#14433,
#14434,#14435,#14436,#14437,#14438,#14439,#14440,#14441,#14442,#14443,#14444,
#14445,#14446,#14447,#14448,#14449,#14450,#14451,#14452,#14453),
 .UNSPECIFIED.,.F.,.F.,(4,3,3,3,3,3,3,3,4),(-54.111865721129,-53.872448624643,
-52.8748106871496,-51.8771727496563,-50.8795348121629,-49.8818968746695,
-48.8842589371761,-47.8866209996827,-47.8286804139494),.UNSPECIFIED.);
#421=B_SPLINE_CURVE_WITH_KNOTS('',3,(#14458,#14459,#14460,#14461,#14462,
#14463,#14464,#14465,#14466,#14467,#14468,#14469,#14470,#14471,#14472,#14473,
#14474,#14475,#14476,#14477,#14478,#14479),.UNSPECIFIED.,.F.,.F.,(4,3,3,
3,3,3,3,4),(45.2921194054291,45.8913451246959,46.8889830621893,47.8866209996827,
48.8842589371761,49.8818968746695,50.8795348121629,51.5753047126087),
 .UNSPECIFIED.);
#422=B_SPLINE_CURVE_WITH_KNOTS('',3,(#14480,#14481,#14482,#14483,#14484,
#14485,#14486,#14487,#14488,#14489,#14490,#14491,#14492,#14493,#14494,#14495,
#14496,#14497,#14498,#14499,#14500,#14501),.UNSPECIFIED.,.F.,.F.,(4,3,3,
3,3,3,3,4),(-47.8286804139494,-46.8889830621893,-45.8913451246959,-44.8937071872025,
-43.8960692497091,-42.8984313122157,-41.9007933747224,-41.5454951067698),
 .UNSPECIFIED.);
#423=B_SPLINE_CURVE_WITH_KNOTS('',3,(#14506,#14507,#14508,#14509,#14510,
#14511,#14512,#14513,#14514,#14515,#14516,#14517,#14518,#14519,#14520,#14521,
#14522,#14523,#14524,#14525,#14526,#14527),.UNSPECIFIED.,.F.,.F.,(4,3,3,
3,3,3,3,4),(39.0089340982495,39.9055174997356,40.903155437229,41.9007933747223,
42.8984313122157,43.8960692497091,44.8937071872025,45.2921194054291),
 .UNSPECIFIED.);
#424=B_SPLINE_CURVE_WITH_KNOTS('',3,(#14528,#14529,#14530,#14531,#14532,
#14533,#14534,#14535,#14536,#14537,#14538,#14539,#14540,#14541,#14542,#14543,
#14544,#14545,#14546,#14547,#14548,#14549),.UNSPECIFIED.,.F.,.F.,(4,3,3,
3,3,3,3,4),(-41.5454951067698,-40.903155437229,-39.9055174997356,-38.9078795622422,
-37.9102416247488,-36.9126036872554,-35.914965749762,-35.2623097995902),
 .UNSPECIFIED.);
#425=B_SPLINE_CURVE_WITH_KNOTS('',3,(#14554,#14555,#14556,#14557,#14558,
#14559,#14560,#14561,#14562,#14563,#14564,#14565,#14566,#14567,#14568,#14569,
#14570,#14571,#14572,#14573,#14574,#14575,#14576,#14577,#14578),
 .UNSPECIFIED.,.F.,.F.,(4,3,3,3,3,3,3,3,4),(32.7257487910699,32.9220519372818,
33.9196898747752,34.9173278122686,35.914965749762,36.9126036872554,37.9102416247488,
38.9078795622422,39.0089340982495),.UNSPECIFIED.);
#426=B_SPLINE_CURVE_WITH_KNOTS('',3,(#14579,#14580,#14581,#14582,#14583,
#14584,#14585,#14586,#14587,#14588,#14589,#14590,#14591,#14592,#14593,#14594,
#14595,#14596,#14597,#14598,#14599,#14600),.UNSPECIFIED.,.F.,.F.,(4,3,3,
3,3,3,3,4),(-35.2623097995902,-34.9173278122686,-33.9196898747753,-32.9220519372819,
-31.9244139997885,-30.9267760622951,-29.9291381248017,-28.9791244924106),
 .UNSPECIFIED.);
#427=B_SPLINE_CURVE_WITH_KNOTS('',3,(#14605,#14606,#14607,#14608,#14609,
#14610,#14611,#14612,#14613,#14614,#14615,#14616,#14617,#14618,#14619,#14620,
#14621,#14622,#14623,#14624,#14625,#14626),.UNSPECIFIED.,.F.,.F.,(4,3,3,
3,3,3,3,4),(26.4425634838903,26.9362243123215,27.9338622498149,28.9315001873083,
29.9291381248017,30.9267760622951,31.9244139997884,32.7257487910699),
 .UNSPECIFIED.);
#428=B_SPLINE_CURVE_WITH_KNOTS('',3,(#14627,#14628,#14629,#14630,#14631,
#14632,#14633,#14634,#14635,#14636,#14637,#14638,#14639,#14640,#14641,#14642,
#14643,#14644,#14645,#14646,#14647,#14648,#14649,#14650,#14651),
 .UNSPECIFIED.,.F.,.F.,(4,3,3,3,3,3,3,3,4),(-28.9791244924106,-28.9315001873083,
-27.9338622498149,-26.9362243123215,-25.9385863748281,-24.9409484373347,
-23.9433104998413,-22.945672562348,-22.695939185231),.UNSPECIFIED.);
#429=B_SPLINE_CURVE_WITH_KNOTS('',3,(#14656,#14657,#14658,#14659,#14660,
#14661,#14662,#14663,#14664,#14665,#14666,#14667,#14668,#14669,#14670,#14671,
#14672,#14673,#14674,#14675,#14676,#14677),.UNSPECIFIED.,.F.,.F.,(4,3,3,
3,3,3,3,4),(20.1593781767107,20.9503966873612,21.9480346248546,22.945672562348,
23.9433104998413,24.9409484373347,25.9385863748281,26.4425634838903),
 .UNSPECIFIED.);
#430=B_SPLINE_CURVE_WITH_KNOTS('',3,(#14678,#14679,#14680,#14681,#14682,
#14683,#14684,#14685,#14686,#14687,#14688,#14689,#14690,#14691,#14692,#14693,
#14694,#14695,#14696,#14697,#14698,#14699),.UNSPECIFIED.,.F.,.F.,(4,3,3,
3,3,3,3,4),(-22.695939185231,-21.9480346248546,-20.9503966873612,-19.9527587498678,
-18.9551208123744,-17.957482874881,-16.9598449373876,-16.4127538780514),
 .UNSPECIFIED.);
#431=B_SPLINE_CURVE_WITH_KNOTS('',3,(#14704,#14705,#14706,#14707,#14708,
#14709,#14710,#14711,#14712,#14713,#14714,#14715,#14716,#14717,#14718,#14719,
#14720,#14721,#14722,#14723,#14724,#14725,#14726,#14727,#14728),
 .UNSPECIFIED.,.F.,.F.,(4,3,3,3,3,3,3,3,4),(13.8761928695311,13.9669311249074,
14.9645690624008,15.9622069998942,16.9598449373876,17.957482874881,18.9551208123744,
19.9527587498678,20.1593781767107),.UNSPECIFIED.);
#432=B_SPLINE_CURVE_WITH_KNOTS('',3,(#14729,#14730,#14731,#14732,#14733,
#14734,#14735,#14736,#14737,#14738,#14739,#14740,#14741,#14742,#14743,#14744,
#14745,#14746,#14747,#14748,#14749,#14750),.UNSPECIFIED.,.F.,.F.,(4,3,3,
3,3,3,3,4),(-16.4127538780514,-15.9622069998942,-14.9645690624008,-13.9669311249075,
-12.9692931874141,-11.9716552499207,-10.9740173124273,-10.1295685708718),
 .UNSPECIFIED.);
#433=B_SPLINE_CURVE_WITH_KNOTS('',3,(#14756,#14757,#14758,#14759,#14760,
#14761,#14762,#14763,#14764,#14765,#14766,#14767,#14768),.UNSPECIFIED.,
 .F.,.F.,(4,3,3,3,4),(-3.84638326369224,-2.99291381248017,-1.99527587498678,
-0.997637937493389,0.),.UNSPECIFIED.);
#434=B_SPLINE_CURVE_WITH_KNOTS('',3,(#14771,#14772,#14773,#14774,#14775,
#14776,#14777,#14778,#14779,#14780,#14781,#14782,#14783,#14784,#14785,#14786,
#14787,#14788,#14789),.UNSPECIFIED.,.F.,.F.,(4,3,3,3,3,3,4),(2.01461286527443,
2.99291381248017,3.99055174997356,4.98818968746694,5.98582762496034,6.98346556245373,
7.59300756235153),.UNSPECIFIED.);
#435=B_SPLINE_CURVE_WITH_KNOTS('',3,(#14795,#14796,#14797,#14798,#14799,
#14800,#14801,#14802),.UNSPECIFIED.,.F.,.F.,(4,1,1,1,1,4),(72.2566310325652,
72.7174941913534,73.7151321288468,74.7127700663402,75.7104080038336,76.708045941327),
 .UNSPECIFIED.);
#436=B_SPLINE_CURVE_WITH_KNOTS('',3,(#14805,#14806,#14807,#14808,#14809,
#14810,#14811,#14812,#14813),.UNSPECIFIED.,.F.,.F.,(4,1,1,1,1,1,4),(72.2566310325652,
72.2611413873935,73.2587793248869,74.2564172623803,75.2540551998737,76.2516931373671,
77.2299940845728),.UNSPECIFIED.);
#437=B_SPLINE_CURVE_WITH_KNOTS('',3,(#14818,#14819,#14820,#14821,#14822,
#14823,#14824,#14825,#14826,#14827),.UNSPECIFIED.,.F.,.F.,(4,1,1,1,1,1,
1,4),(65.9734457253856,66.7316665663931,67.7293045038865,68.7269424413799,
69.7245803788733,70.7222183163667,71.7198562538601,72.2566310325652),
 .UNSPECIFIED.);
#438=B_SPLINE_CURVE_WITH_KNOTS('',3,(#14828,#14829,#14830,#14831,#14832,
#14833,#14834,#14835,#14836,#14837),.UNSPECIFIED.,.F.,.F.,(4,1,1,1,1,1,
1,4),(65.9734457253856,66.2753137624332,67.2729516999266,68.27058963742,
69.2682275749134,70.2658655124067,71.2635034499001,72.2566310325652),
 .UNSPECIFIED.);
#439=B_SPLINE_CURVE_WITH_KNOTS('',3,(#14842,#14843,#14844,#14845,#14846,
#14847,#14848,#14849,#14850,#14851,#14852),.UNSPECIFIED.,.F.,.F.,(4,1,1,
1,1,1,1,1,4),(59.6902604182061,59.7482010039394,60.7458389414328,61.7434768789262,
62.7411148164195,63.7387527539129,64.7363906914063,65.7340286288997,65.9734457253856),
 .UNSPECIFIED.);
#440=B_SPLINE_CURVE_WITH_KNOTS('',3,(#14853,#14854,#14855,#14856,#14857,
#14858,#14859,#14860,#14861,#14862),.UNSPECIFIED.,.F.,.F.,(4,1,1,1,1,1,
1,4),(59.6902604182061,60.2894861374729,61.2871240749662,62.2847620124596,
63.282399949953,64.2800378874464,65.2776758249398,65.9734457253856),
 .UNSPECIFIED.);
#441=B_SPLINE_CURVE_WITH_KNOTS('',3,(#14867,#14868,#14869,#14870,#14871,
#14872,#14873,#14874,#14875,#14876),.UNSPECIFIED.,.F.,.F.,(4,1,1,1,1,1,
1,4),(53.4070751110265,53.762373378979,54.7600113164724,55.7576492539658,
56.7552871914592,57.7529251289526,58.750563066446,59.6902604182061),
 .UNSPECIFIED.);
#442=B_SPLINE_CURVE_WITH_KNOTS('',3,(#14877,#14878,#14879,#14880,#14881,
#14882,#14883,#14884,#14885,#14886),.UNSPECIFIED.,.F.,.F.,(4,1,1,1,1,1,
1,4),(53.4070751110265,54.3036585125125,55.3012964500059,56.2989343874993,
57.2965723249927,58.2942102624861,59.2918481999795,59.6902604182061),
 .UNSPECIFIED.);
#443=B_SPLINE_CURVE_WITH_KNOTS('',3,(#14891,#14892,#14893,#14894,#14895,
#14896,#14897,#14898,#14899,#14900),.UNSPECIFIED.,.F.,.F.,(4,1,1,1,1,1,
1,4),(47.1238898038469,47.7765457540187,48.7741836915121,49.7718216290055,
50.7694595664989,51.7670975039923,52.7647354414856,53.4070751110265),
 .UNSPECIFIED.);
#444=B_SPLINE_CURVE_WITH_KNOTS('',3,(#14901,#14902,#14903,#14904,#14905,
#14906,#14907,#14908,#14909,#14910,#14911),.UNSPECIFIED.,.F.,.F.,(4,1,1,
1,1,1,1,1,4),(47.1238898038469,47.3201929500588,48.3178308875522,49.3154688250456,
50.313106762539,51.3107447000324,52.3083826375257,53.3060205750191,53.4070751110265),
 .UNSPECIFIED.);
#445=B_SPLINE_CURVE_WITH_KNOTS('',3,(#14916,#14917,#14918,#14919,#14920,
#14921,#14922,#14923,#14924,#14925),.UNSPECIFIED.,.F.,.F.,(4,1,1,1,1,1,
1,4),(40.8407044966673,41.7907181290584,42.7883560665518,43.7859940040452,
44.7836319415385,45.7812698790319,46.7789078165253,47.1238898038469),
 .UNSPECIFIED.);
#446=B_SPLINE_CURVE_WITH_KNOTS('',3,(#14926,#14927,#14928,#14929,#14930,
#14931,#14932,#14933,#14934,#14935),.UNSPECIFIED.,.F.,.F.,(4,1,1,1,1,1,
1,4),(40.8407044966673,41.3343653250985,42.3320032625918,43.3296412000852,
44.3272791375786,45.324917075072,46.3225550125654,47.1238898038469),
 .UNSPECIFIED.);
#447=B_SPLINE_CURVE_WITH_KNOTS('',3,(#14940,#14941,#14942,#14943,#14944,
#14945,#14946,#14947,#14948,#14949,#14950),.UNSPECIFIED.,.F.,.F.,(4,1,1,
1,1,1,1,1,4),(34.5575191894877,34.8072525666046,35.804890504098,36.8025284415914,
37.8001663790848,38.7978043165782,39.7954422540716,40.793080191565,40.8407044966673),
 .UNSPECIFIED.);
#448=B_SPLINE_CURVE_WITH_KNOTS('',3,(#14951,#14952,#14953,#14954,#14955,
#14956,#14957,#14958,#14959,#14960),.UNSPECIFIED.,.F.,.F.,(4,1,1,1,1,1,
1,4),(34.5575191894877,35.3485377001381,36.3461756376315,37.3438135751249,
38.3414515126183,39.3390894501117,40.3367273876051,40.8407044966673),
 .UNSPECIFIED.);
#449=B_SPLINE_CURVE_WITH_KNOTS('',3,(#14965,#14966,#14967,#14968,#14969,
#14970,#14971,#14972,#14973,#14974),.UNSPECIFIED.,.F.,.F.,(4,1,1,1,1,1,
1,4),(28.2743338823081,28.8214249416443,29.8190628791377,30.8167008166311,
31.8143387541245,32.8119766916179,33.8096146291113,34.5575191894877),
 .UNSPECIFIED.);
#450=B_SPLINE_CURVE_WITH_KNOTS('',3,(#14975,#14976,#14977,#14978,#14979,
#14980,#14981,#14982,#14983,#14984,#14985),.UNSPECIFIED.,.F.,.F.,(4,1,1,
1,1,1,1,1,4),(28.2743338823081,28.3650721376844,29.3627100751778,30.3603480126712,
31.3579859501646,32.355623887658,33.3532618251513,34.3508997626447,34.5575191894877),
 .UNSPECIFIED.);
#451=B_SPLINE_CURVE_WITH_KNOTS('',3,(#14990,#14991,#14992,#14993,#14994,
#14995,#14996,#14997,#14998,#14999),.UNSPECIFIED.,.F.,.F.,(4,1,1,1,1,1,
1,4),(21.9911485751285,22.835597316684,23.8332352541774,24.8308731916708,
25.8285111291641,26.8261490666575,27.8237870041509,28.2743338823081),
 .UNSPECIFIED.);
#452=B_SPLINE_CURVE_WITH_KNOTS('',3,(#15000,#15001,#15002,#15003,#15004,
#15005,#15006,#15007,#15008,#15009),.UNSPECIFIED.,.F.,.F.,(4,1,1,1,1,1,
1,4),(21.9911485751285,22.3792445127241,23.3768824502175,24.3745203877108,
25.3721583252042,26.3697962626976,27.367434200191,28.2743338823081),
 .UNSPECIFIED.);
#453=B_SPLINE_CURVE_WITH_KNOTS('',3,(#15015,#15016,#15017,#15018,#15019),
 .UNSPECIFIED.,.F.,.F.,(4,1,4),(14.3981410127769,15.3957789502703,15.7079632679489),
 .UNSPECIFIED.);
#454=B_SPLINE_CURVE_WITH_KNOTS('',3,(#15022,#15023,#15024,#15025,#15026),
 .UNSPECIFIED.,.F.,.F.,(4,1,4),(13.8761928695311,14.8544938167369,15.7079632679489),
 .UNSPECIFIED.);
#455=B_SPLINE_CURVE_WITH_KNOTS('',3,(#15032,#15033,#15034,#15035,#15036,
#15037,#15038,#15039),.UNSPECIFIED.,.F.,.F.,(4,1,1,1,1,4),(72.2566310325652,
72.7174941913534,73.7151321288468,74.7127700663402,75.7104080038336,76.708045941327),
 .UNSPECIFIED.);
#456=B_SPLINE_CURVE_WITH_KNOTS('',3,(#15042,#15043,#15044,#15045,#15046,
#15047,#15048,#15049,#15050),.UNSPECIFIED.,.F.,.F.,(4,1,1,1,1,1,4),(72.2566310325652,
72.2611413873935,73.2587793248869,74.2564172623803,75.2540551998737,76.2516931373671,
77.2299940845728),.UNSPECIFIED.);
#457=B_SPLINE_CURVE_WITH_KNOTS('',3,(#15055,#15056,#15057,#15058,#15059,
#15060,#15061,#15062,#15063,#15064),.UNSPECIFIED.,.F.,.F.,(4,1,1,1,1,1,
1,4),(65.9734457253856,66.7316665663931,67.7293045038865,68.7269424413799,
69.7245803788733,70.7222183163667,71.7198562538601,72.2566310325652),
 .UNSPECIFIED.);
#458=B_SPLINE_CURVE_WITH_KNOTS('',3,(#15065,#15066,#15067,#15068,#15069,
#15070,#15071,#15072,#15073,#15074),.UNSPECIFIED.,.F.,.F.,(4,1,1,1,1,1,
1,4),(65.9734457253856,66.2753137624332,67.2729516999266,68.27058963742,
69.2682275749133,70.2658655124067,71.2635034499001,72.2566310325652),
 .UNSPECIFIED.);
#459=B_SPLINE_CURVE_WITH_KNOTS('',3,(#15079,#15080,#15081,#15082,#15083,
#15084,#15085,#15086,#15087,#15088,#15089),.UNSPECIFIED.,.F.,.F.,(4,1,1,
1,1,1,1,1,4),(59.6902604182061,59.7482010039394,60.7458389414328,61.7434768789262,
62.7411148164195,63.7387527539129,64.7363906914063,65.7340286288997,65.9734457253856),
 .UNSPECIFIED.);
#460=B_SPLINE_CURVE_WITH_KNOTS('',3,(#15090,#15091,#15092,#15093,#15094,
#15095,#15096,#15097,#15098,#15099),.UNSPECIFIED.,.F.,.F.,(4,1,1,1,1,1,
1,4),(59.6902604182061,60.2894861374728,61.2871240749662,62.2847620124596,
63.282399949953,64.2800378874464,65.2776758249398,65.9734457253856),
 .UNSPECIFIED.);
#461=B_SPLINE_CURVE_WITH_KNOTS('',3,(#15104,#15105,#15106,#15107,#15108,
#15109,#15110,#15111,#15112,#15113),.UNSPECIFIED.,.F.,.F.,(4,1,1,1,1,1,
1,4),(53.4070751110265,53.762373378979,54.7600113164724,55.7576492539658,
56.7552871914592,57.7529251289526,58.750563066446,59.6902604182061),
 .UNSPECIFIED.);
#462=B_SPLINE_CURVE_WITH_KNOTS('',3,(#15114,#15115,#15116,#15117,#15118,
#15119,#15120,#15121,#15122,#15123),.UNSPECIFIED.,.F.,.F.,(4,1,1,1,1,1,
1,4),(53.4070751110265,54.3036585125125,55.3012964500059,56.2989343874993,
57.2965723249927,58.2942102624861,59.2918481999794,59.6902604182061),
 .UNSPECIFIED.);
#463=B_SPLINE_CURVE_WITH_KNOTS('',3,(#15128,#15129,#15130,#15131,#15132,
#15133,#15134,#15135,#15136,#15137),.UNSPECIFIED.,.F.,.F.,(4,1,1,1,1,1,
1,4),(47.1238898038469,47.7765457540187,48.7741836915121,49.7718216290055,
50.7694595664989,51.7670975039923,52.7647354414857,53.4070751110265),
 .UNSPECIFIED.);
#464=B_SPLINE_CURVE_WITH_KNOTS('',3,(#15138,#15139,#15140,#15141,#15142,
#15143,#15144,#15145,#15146,#15147,#15148),.UNSPECIFIED.,.F.,.F.,(4,1,1,
1,1,1,1,1,4),(47.1238898038469,47.3201929500588,48.3178308875522,49.3154688250456,
50.313106762539,51.3107447000323,52.3083826375257,53.3060205750191,53.4070751110265),
 .UNSPECIFIED.);
#465=B_SPLINE_CURVE_WITH_KNOTS('',3,(#15153,#15154,#15155,#15156,#15157,
#15158,#15159,#15160,#15161,#15162),.UNSPECIFIED.,.F.,.F.,(4,1,1,1,1,1,
1,4),(40.8407044966673,41.7907181290584,42.7883560665518,43.7859940040451,
44.7836319415385,45.7812698790319,46.7789078165253,47.1238898038469),
 .UNSPECIFIED.);
#466=B_SPLINE_CURVE_WITH_KNOTS('',3,(#15163,#15164,#15165,#15166,#15167,
#15168,#15169,#15170,#15171,#15172),.UNSPECIFIED.,.F.,.F.,(4,1,1,1,1,1,
1,4),(40.8407044966673,41.3343653250984,42.3320032625918,43.3296412000852,
44.3272791375786,45.324917075072,46.3225550125654,47.1238898038469),
 .UNSPECIFIED.);
#467=B_SPLINE_CURVE_WITH_KNOTS('',3,(#15177,#15178,#15179,#15180,#15181,
#15182,#15183,#15184,#15185,#15186,#15187),.UNSPECIFIED.,.F.,.F.,(4,1,1,
1,1,1,1,1,4),(34.5575191894877,34.8072525666046,35.804890504098,36.8025284415914,
37.8001663790848,38.7978043165782,39.7954422540716,40.793080191565,40.8407044966673),
 .UNSPECIFIED.);
#468=B_SPLINE_CURVE_WITH_KNOTS('',3,(#15188,#15189,#15190,#15191,#15192,
#15193,#15194,#15195,#15196,#15197),.UNSPECIFIED.,.F.,.F.,(4,1,1,1,1,1,
1,4),(34.5575191894877,35.3485377001381,36.3461756376315,37.3438135751249,
38.3414515126183,39.3390894501117,40.3367273876051,40.8407044966673),
 .UNSPECIFIED.);
#469=B_SPLINE_CURVE_WITH_KNOTS('',3,(#15202,#15203,#15204,#15205,#15206,
#15207,#15208,#15209,#15210,#15211),.UNSPECIFIED.,.F.,.F.,(4,1,1,1,1,1,
1,4),(28.2743338823081,28.8214249416443,29.8190628791377,30.8167008166311,
31.8143387541245,32.8119766916179,33.8096146291113,34.5575191894877),
 .UNSPECIFIED.);
#470=B_SPLINE_CURVE_WITH_KNOTS('',3,(#15212,#15213,#15214,#15215,#15216,
#15217,#15218,#15219,#15220,#15221,#15222),.UNSPECIFIED.,.F.,.F.,(4,1,1,
1,1,1,1,1,4),(28.2743338823081,28.3650721376844,29.3627100751778,30.3603480126712,
31.3579859501646,32.3556238876579,33.3532618251513,34.3508997626447,34.5575191894877),
 .UNSPECIFIED.);
#471=B_SPLINE_CURVE_WITH_KNOTS('',3,(#15227,#15228,#15229,#15230,#15231,
#15232,#15233,#15234,#15235,#15236),.UNSPECIFIED.,.F.,.F.,(4,1,1,1,1,1,
1,4),(21.9911485751285,22.835597316684,23.8332352541774,24.8308731916707,
25.8285111291641,26.8261490666575,27.8237870041509,28.2743338823081),
 .UNSPECIFIED.);
#472=B_SPLINE_CURVE_WITH_KNOTS('',3,(#15237,#15238,#15239,#15240,#15241,
#15242,#15243,#15244,#15245,#15246),.UNSPECIFIED.,.F.,.F.,(4,1,1,1,1,1,
1,4),(21.9911485751285,22.3792445127241,23.3768824502174,24.3745203877108,
25.3721583252042,26.3697962626976,27.367434200191,28.2743338823081),
 .UNSPECIFIED.);
#473=B_SPLINE_CURVE_WITH_KNOTS('',3,(#15252,#15253,#15254,#15255,#15256),
 .UNSPECIFIED.,.F.,.F.,(4,1,4),(14.3981410127769,15.3957789502703,15.7079632679489),
 .UNSPECIFIED.);
#474=B_SPLINE_CURVE_WITH_KNOTS('',3,(#15259,#15260,#15261,#15262,#15263),
 .UNSPECIFIED.,.F.,.F.,(4,1,4),(13.8761928695311,14.8544938167368,15.7079632679489),
 .UNSPECIFIED.);
#475=B_SPLINE_CURVE_WITH_KNOTS('',3,(#15269,#15270,#15271,#15272,#15273,
#15274,#15275,#15276),.UNSPECIFIED.,.F.,.F.,(4,1,1,1,1,4),(72.2566310325652,
72.7174941913534,73.7151321288468,74.7127700663402,75.7104080038336,76.708045941327),
 .UNSPECIFIED.);
#476=B_SPLINE_CURVE_WITH_KNOTS('',3,(#15279,#15280,#15281,#15282,#15283,
#15284,#15285,#15286,#15287),.UNSPECIFIED.,.F.,.F.,(4,1,1,1,1,1,4),(72.2566310325652,
72.2611413873935,73.2587793248869,74.2564172623803,75.2540551998737,76.2516931373671,
77.2299940845728),.UNSPECIFIED.);
#477=B_SPLINE_CURVE_WITH_KNOTS('',3,(#15292,#15293,#15294,#15295,#15296,
#15297,#15298,#15299,#15300,#15301),.UNSPECIFIED.,.F.,.F.,(4,1,1,1,1,1,
1,4),(65.9734457253856,66.7316665663931,67.7293045038865,68.7269424413799,
69.7245803788733,70.7222183163667,71.7198562538601,72.2566310325652),
 .UNSPECIFIED.);
#478=B_SPLINE_CURVE_WITH_KNOTS('',3,(#15302,#15303,#15304,#15305,#15306,
#15307,#15308,#15309,#15310,#15311),.UNSPECIFIED.,.F.,.F.,(4,1,1,1,1,1,
1,4),(65.9734457253856,66.2753137624332,67.2729516999266,68.27058963742,
69.2682275749134,70.2658655124067,71.2635034499001,72.2566310325652),
 .UNSPECIFIED.);
#479=B_SPLINE_CURVE_WITH_KNOTS('',3,(#15316,#15317,#15318,#15319,#15320,
#15321,#15322,#15323,#15324,#15325,#15326),.UNSPECIFIED.,.F.,.F.,(4,1,1,
1,1,1,1,1,4),(59.6902604182061,59.7482010039394,60.7458389414328,61.7434768789262,
62.7411148164195,63.7387527539129,64.7363906914063,65.7340286288997,65.9734457253856),
 .UNSPECIFIED.);
#480=B_SPLINE_CURVE_WITH_KNOTS('',3,(#15327,#15328,#15329,#15330,#15331,
#15332,#15333,#15334,#15335,#15336),.UNSPECIFIED.,.F.,.F.,(4,1,1,1,1,1,
1,4),(59.6902604182061,60.2894861374729,61.2871240749662,62.2847620124596,
63.282399949953,64.2800378874464,65.2776758249398,65.9734457253856),
 .UNSPECIFIED.);
#481=B_SPLINE_CURVE_WITH_KNOTS('',3,(#15341,#15342,#15343,#15344,#15345,
#15346,#15347,#15348,#15349,#15350),.UNSPECIFIED.,.F.,.F.,(4,1,1,1,1,1,
1,4),(53.4070751110265,53.762373378979,54.7600113164724,55.7576492539658,
56.7552871914592,57.7529251289526,58.750563066446,59.6902604182061),
 .UNSPECIFIED.);
#482=B_SPLINE_CURVE_WITH_KNOTS('',3,(#15351,#15352,#15353,#15354,#15355,
#15356,#15357,#15358,#15359,#15360),.UNSPECIFIED.,.F.,.F.,(4,1,1,1,1,1,
1,4),(53.4070751110265,54.3036585125125,55.3012964500059,56.2989343874993,
57.2965723249927,58.2942102624861,59.2918481999795,59.6902604182061),
 .UNSPECIFIED.);
#483=B_SPLINE_CURVE_WITH_KNOTS('',3,(#15365,#15366,#15367,#15368,#15369,
#15370,#15371,#15372,#15373,#15374),.UNSPECIFIED.,.F.,.F.,(4,1,1,1,1,1,
1,4),(47.1238898038469,47.7765457540187,48.7741836915121,49.7718216290055,
50.7694595664989,51.7670975039923,52.7647354414856,53.4070751110265),
 .UNSPECIFIED.);
#484=B_SPLINE_CURVE_WITH_KNOTS('',3,(#15375,#15376,#15377,#15378,#15379,
#15380,#15381,#15382,#15383,#15384,#15385),.UNSPECIFIED.,.F.,.F.,(4,1,1,
1,1,1,1,1,4),(47.1238898038469,47.3201929500588,48.3178308875522,49.3154688250456,
50.313106762539,51.3107447000324,52.3083826375257,53.3060205750191,53.4070751110265),
 .UNSPECIFIED.);
#485=B_SPLINE_CURVE_WITH_KNOTS('',3,(#15390,#15391,#15392,#15393,#15394,
#15395,#15396,#15397,#15398,#15399),.UNSPECIFIED.,.F.,.F.,(4,1,1,1,1,1,
1,4),(40.8407044966673,41.7907181290584,42.7883560665518,43.7859940040452,
44.7836319415385,45.7812698790319,46.7789078165253,47.1238898038469),
 .UNSPECIFIED.);
#486=B_SPLINE_CURVE_WITH_KNOTS('',3,(#15400,#15401,#15402,#15403,#15404,
#15405,#15406,#15407,#15408,#15409),.UNSPECIFIED.,.F.,.F.,(4,1,1,1,1,1,
1,4),(40.8407044966673,41.3343653250985,42.3320032625918,43.3296412000852,
44.3272791375786,45.324917075072,46.3225550125654,47.1238898038469),
 .UNSPECIFIED.);
#487=B_SPLINE_CURVE_WITH_KNOTS('',3,(#15414,#15415,#15416,#15417,#15418,
#15419,#15420,#15421,#15422,#15423,#15424),.UNSPECIFIED.,.F.,.F.,(4,1,1,
1,1,1,1,1,4),(34.5575191894877,34.8072525666046,35.804890504098,36.8025284415914,
37.8001663790848,38.7978043165782,39.7954422540716,40.793080191565,40.8407044966673),
 .UNSPECIFIED.);
#488=B_SPLINE_CURVE_WITH_KNOTS('',3,(#15425,#15426,#15427,#15428,#15429,
#15430,#15431,#15432,#15433,#15434),.UNSPECIFIED.,.F.,.F.,(4,1,1,1,1,1,
1,4),(34.5575191894877,35.3485377001381,36.3461756376315,37.3438135751249,
38.3414515126183,39.3390894501117,40.3367273876051,40.8407044966673),
 .UNSPECIFIED.);
#489=B_SPLINE_CURVE_WITH_KNOTS('',3,(#15439,#15440,#15441,#15442,#15443,
#15444,#15445,#15446,#15447,#15448),.UNSPECIFIED.,.F.,.F.,(4,1,1,1,1,1,
1,4),(28.2743338823081,28.8214249416443,29.8190628791377,30.8167008166311,
31.8143387541245,32.8119766916179,33.8096146291113,34.5575191894877),
 .UNSPECIFIED.);
#490=B_SPLINE_CURVE_WITH_KNOTS('',3,(#15449,#15450,#15451,#15452,#15453,
#15454,#15455,#15456,#15457,#15458,#15459),.UNSPECIFIED.,.F.,.F.,(4,1,1,
1,1,1,1,1,4),(28.2743338823081,28.3650721376844,29.3627100751778,30.3603480126712,
31.3579859501646,32.355623887658,33.3532618251513,34.3508997626447,34.5575191894877),
 .UNSPECIFIED.);
#491=B_SPLINE_CURVE_WITH_KNOTS('',3,(#15464,#15465,#15466,#15467,#15468,
#15469,#15470,#15471,#15472,#15473),.UNSPECIFIED.,.F.,.F.,(4,1,1,1,1,1,
1,4),(21.9911485751285,22.835597316684,23.8332352541774,24.8308731916708,
25.8285111291641,26.8261490666575,27.8237870041509,28.2743338823081),
 .UNSPECIFIED.);
#492=B_SPLINE_CURVE_WITH_KNOTS('',3,(#15474,#15475,#15476,#15477,#15478,
#15479,#15480,#15481,#15482,#15483),.UNSPECIFIED.,.F.,.F.,(4,1,1,1,1,1,
1,4),(21.9911485751285,22.3792445127241,23.3768824502175,24.3745203877108,
25.3721583252042,26.3697962626976,27.367434200191,28.2743338823081),
 .UNSPECIFIED.);
#493=B_SPLINE_CURVE_WITH_KNOTS('',3,(#15489,#15490,#15491,#15492,#15493),
 .UNSPECIFIED.,.F.,.F.,(4,1,4),(14.3981410127769,15.3957789502703,15.7079632679489),
 .UNSPECIFIED.);
#494=B_SPLINE_CURVE_WITH_KNOTS('',3,(#15496,#15497,#15498,#15499,#15500),
 .UNSPECIFIED.,.F.,.F.,(4,1,4),(13.8761928695311,14.8544938167369,15.7079632679489),
 .UNSPECIFIED.);
#495=B_SPLINE_CURVE_WITH_KNOTS('',3,(#15506,#15507,#15508,#15509,#15510,
#15511,#15512,#15513),.UNSPECIFIED.,.F.,.F.,(4,1,1,1,1,4),(72.2566310325652,
72.7174941913534,73.7151321288468,74.7127700663402,75.7104080038336,76.708045941327),
 .UNSPECIFIED.);
#496=B_SPLINE_CURVE_WITH_KNOTS('',3,(#15516,#15517,#15518,#15519,#15520,
#15521,#15522,#15523,#15524),.UNSPECIFIED.,.F.,.F.,(4,1,1,1,1,1,4),(72.2566310325652,
72.2611413873935,73.2587793248869,74.2564172623803,75.2540551998737,76.2516931373671,
77.2299940845728),.UNSPECIFIED.);
#497=B_SPLINE_CURVE_WITH_KNOTS('',3,(#15529,#15530,#15531,#15532,#15533,
#15534,#15535,#15536,#15537,#15538),.UNSPECIFIED.,.F.,.F.,(4,1,1,1,1,1,
1,4),(65.9734457253856,66.7316665663931,67.7293045038865,68.7269424413799,
69.7245803788733,70.7222183163667,71.7198562538601,72.2566310325652),
 .UNSPECIFIED.);
#498=B_SPLINE_CURVE_WITH_KNOTS('',3,(#15539,#15540,#15541,#15542,#15543,
#15544,#15545,#15546,#15547,#15548),.UNSPECIFIED.,.F.,.F.,(4,1,1,1,1,1,
1,4),(65.9734457253856,66.2753137624332,67.2729516999266,68.27058963742,
69.2682275749134,70.2658655124067,71.2635034499001,72.2566310325652),
 .UNSPECIFIED.);
#499=B_SPLINE_CURVE_WITH_KNOTS('',3,(#15553,#15554,#15555,#15556,#15557,
#15558,#15559,#15560,#15561,#15562,#15563),.UNSPECIFIED.,.F.,.F.,(4,1,1,
1,1,1,1,1,4),(59.6902604182061,59.7482010039394,60.7458389414328,61.7434768789262,
62.7411148164195,63.7387527539129,64.7363906914063,65.7340286288997,65.9734457253856),
 .UNSPECIFIED.);
#500=B_SPLINE_CURVE_WITH_KNOTS('',3,(#15564,#15565,#15566,#15567,#15568,
#15569,#15570,#15571,#15572,#15573),.UNSPECIFIED.,.F.,.F.,(4,1,1,1,1,1,
1,4),(59.6902604182061,60.2894861374729,61.2871240749662,62.2847620124596,
63.282399949953,64.2800378874464,65.2776758249398,65.9734457253856),
 .UNSPECIFIED.);
#501=B_SPLINE_CURVE_WITH_KNOTS('',3,(#15578,#15579,#15580,#15581,#15582,
#15583,#15584,#15585,#15586,#15587),.UNSPECIFIED.,.F.,.F.,(4,1,1,1,1,1,
1,4),(53.4070751110265,53.762373378979,54.7600113164724,55.7576492539658,
56.7552871914592,57.7529251289526,58.750563066446,59.6902604182061),
 .UNSPECIFIED.);
#502=B_SPLINE_CURVE_WITH_KNOTS('',3,(#15588,#15589,#15590,#15591,#15592,
#15593,#15594,#15595,#15596,#15597),.UNSPECIFIED.,.F.,.F.,(4,1,1,1,1,1,
1,4),(53.4070751110265,54.3036585125125,55.3012964500059,56.2989343874993,
57.2965723249927,58.2942102624861,59.2918481999795,59.6902604182061),
 .UNSPECIFIED.);
#503=B_SPLINE_CURVE_WITH_KNOTS('',3,(#15602,#15603,#15604,#15605,#15606,
#15607,#15608,#15609,#15610,#15611),.UNSPECIFIED.,.F.,.F.,(4,1,1,1,1,1,
1,4),(47.1238898038469,47.7765457540187,48.7741836915121,49.7718216290055,
50.7694595664989,51.7670975039923,52.7647354414856,53.4070751110265),
 .UNSPECIFIED.);
#504=B_SPLINE_CURVE_WITH_KNOTS('',3,(#15612,#15613,#15614,#15615,#15616,
#15617,#15618,#15619,#15620,#15621,#15622),.UNSPECIFIED.,.F.,.F.,(4,1,1,
1,1,1,1,1,4),(47.1238898038469,47.3201929500588,48.3178308875522,49.3154688250456,
50.313106762539,51.3107447000324,52.3083826375257,53.3060205750191,53.4070751110265),
 .UNSPECIFIED.);
#505=B_SPLINE_CURVE_WITH_KNOTS('',3,(#15627,#15628,#15629,#15630,#15631,
#15632,#15633,#15634,#15635,#15636),.UNSPECIFIED.,.F.,.F.,(4,1,1,1,1,1,
1,4),(40.8407044966673,41.7907181290584,42.7883560665518,43.7859940040452,
44.7836319415385,45.7812698790319,46.7789078165253,47.1238898038469),
 .UNSPECIFIED.);
#506=B_SPLINE_CURVE_WITH_KNOTS('',3,(#15637,#15638,#15639,#15640,#15641,
#15642,#15643,#15644,#15645,#15646),.UNSPECIFIED.,.F.,.F.,(4,1,1,1,1,1,
1,4),(40.8407044966673,41.3343653250985,42.3320032625918,43.3296412000852,
44.3272791375786,45.324917075072,46.3225550125654,47.1238898038469),
 .UNSPECIFIED.);
#507=B_SPLINE_CURVE_WITH_KNOTS('',3,(#15651,#15652,#15653,#15654,#15655,
#15656,#15657,#15658,#15659,#15660,#15661),.UNSPECIFIED.,.F.,.F.,(4,1,1,
1,1,1,1,1,4),(34.5575191894877,34.8072525666046,35.804890504098,36.8025284415914,
37.8001663790848,38.7978043165782,39.7954422540716,40.793080191565,40.8407044966673),
 .UNSPECIFIED.);
#508=B_SPLINE_CURVE_WITH_KNOTS('',3,(#15662,#15663,#15664,#15665,#15666,
#15667,#15668,#15669,#15670,#15671),.UNSPECIFIED.,.F.,.F.,(4,1,1,1,1,1,
1,4),(34.5575191894877,35.3485377001381,36.3461756376315,37.3438135751249,
38.3414515126183,39.3390894501117,40.3367273876051,40.8407044966673),
 .UNSPECIFIED.);
#509=B_SPLINE_CURVE_WITH_KNOTS('',3,(#15676,#15677,#15678,#15679,#15680,
#15681,#15682,#15683,#15684,#15685),.UNSPECIFIED.,.F.,.F.,(4,1,1,1,1,1,
1,4),(28.2743338823081,28.8214249416443,29.8190628791377,30.8167008166311,
31.8143387541245,32.8119766916179,33.8096146291113,34.5575191894877),
 .UNSPECIFIED.);
#510=B_SPLINE_CURVE_WITH_KNOTS('',3,(#15686,#15687,#15688,#15689,#15690,
#15691,#15692,#15693,#15694,#15695,#15696),.UNSPECIFIED.,.F.,.F.,(4,1,1,
1,1,1,1,1,4),(28.2743338823081,28.3650721376844,29.3627100751778,30.3603480126712,
31.3579859501646,32.355623887658,33.3532618251513,34.3508997626447,34.5575191894877),
 .UNSPECIFIED.);
#511=B_SPLINE_CURVE_WITH_KNOTS('',3,(#15701,#15702,#15703,#15704,#15705,
#15706,#15707,#15708,#15709,#15710),.UNSPECIFIED.,.F.,.F.,(4,1,1,1,1,1,
1,4),(21.9911485751285,22.835597316684,23.8332352541774,24.8308731916708,
25.8285111291641,26.8261490666575,27.8237870041509,28.2743338823081),
 .UNSPECIFIED.);
#512=B_SPLINE_CURVE_WITH_KNOTS('',3,(#15711,#15712,#15713,#15714,#15715,
#15716,#15717,#15718,#15719,#15720),.UNSPECIFIED.,.F.,.F.,(4,1,1,1,1,1,
1,4),(21.9911485751285,22.3792445127241,23.3768824502175,24.3745203877108,
25.3721583252042,26.3697962626976,27.367434200191,28.2743338823081),
 .UNSPECIFIED.);
#513=B_SPLINE_CURVE_WITH_KNOTS('',3,(#15726,#15727,#15728,#15729,#15730),
 .UNSPECIFIED.,.F.,.F.,(4,1,4),(14.3981410127769,15.3957789502703,15.7079632679489),
 .UNSPECIFIED.);
#514=B_SPLINE_CURVE_WITH_KNOTS('',3,(#15733,#15734,#15735,#15736,#15737),
 .UNSPECIFIED.,.F.,.F.,(4,1,4),(13.8761928695311,14.8544938167369,15.7079632679489),
 .UNSPECIFIED.);
#515=B_SPLINE_CURVE_WITH_KNOTS('',3,(#15743,#15744,#15745,#15746,#15747,
#15748,#15749,#15750),.UNSPECIFIED.,.F.,.F.,(4,1,1,1,1,4),(72.2566310325652,
72.7174941913534,73.7151321288468,74.7127700663402,75.7104080038336,76.708045941327),
 .UNSPECIFIED.);
#516=B_SPLINE_CURVE_WITH_KNOTS('',3,(#15753,#15754,#15755,#15756,#15757,
#15758,#15759,#15760,#15761),.UNSPECIFIED.,.F.,.F.,(4,1,1,1,1,1,4),(72.2566310325652,
72.2611413873935,73.2587793248869,74.2564172623803,75.2540551998737,76.2516931373671,
77.2299940845728),.UNSPECIFIED.);
#517=B_SPLINE_CURVE_WITH_KNOTS('',3,(#15766,#15767,#15768,#15769,#15770,
#15771,#15772,#15773,#15774,#15775),.UNSPECIFIED.,.F.,.F.,(4,1,1,1,1,1,
1,4),(65.9734457253856,66.7316665663931,67.7293045038865,68.7269424413799,
69.7245803788733,70.7222183163667,71.7198562538601,72.2566310325652),
 .UNSPECIFIED.);
#518=B_SPLINE_CURVE_WITH_KNOTS('',3,(#15776,#15777,#15778,#15779,#15780,
#15781,#15782,#15783,#15784,#15785),.UNSPECIFIED.,.F.,.F.,(4,1,1,1,1,1,
1,4),(65.9734457253856,66.2753137624332,67.2729516999266,68.27058963742,
69.2682275749133,70.2658655124067,71.2635034499001,72.2566310325652),
 .UNSPECIFIED.);
#519=B_SPLINE_CURVE_WITH_KNOTS('',3,(#15790,#15791,#15792,#15793,#15794,
#15795,#15796,#15797,#15798,#15799,#15800),.UNSPECIFIED.,.F.,.F.,(4,1,1,
1,1,1,1,1,4),(59.6902604182061,59.7482010039394,60.7458389414328,61.7434768789262,
62.7411148164195,63.7387527539129,64.7363906914063,65.7340286288997,65.9734457253856),
 .UNSPECIFIED.);
#520=B_SPLINE_CURVE_WITH_KNOTS('',3,(#15801,#15802,#15803,#15804,#15805,
#15806,#15807,#15808,#15809,#15810),.UNSPECIFIED.,.F.,.F.,(4,1,1,1,1,1,
1,4),(59.6902604182061,60.2894861374728,61.2871240749662,62.2847620124596,
63.282399949953,64.2800378874464,65.2776758249398,65.9734457253856),
 .UNSPECIFIED.);
#521=B_SPLINE_CURVE_WITH_KNOTS('',3,(#15815,#15816,#15817,#15818,#15819,
#15820,#15821,#15822,#15823,#15824),.UNSPECIFIED.,.F.,.F.,(4,1,1,1,1,1,
1,4),(53.4070751110265,53.762373378979,54.7600113164724,55.7576492539658,
56.7552871914592,57.7529251289526,58.750563066446,59.6902604182061),
 .UNSPECIFIED.);
#522=B_SPLINE_CURVE_WITH_KNOTS('',3,(#15825,#15826,#15827,#15828,#15829,
#15830,#15831,#15832,#15833,#15834),.UNSPECIFIED.,.F.,.F.,(4,1,1,1,1,1,
1,4),(53.4070751110265,54.3036585125125,55.3012964500059,56.2989343874993,
57.2965723249927,58.2942102624861,59.2918481999794,59.6902604182061),
 .UNSPECIFIED.);
#523=B_SPLINE_CURVE_WITH_KNOTS('',3,(#15839,#15840,#15841,#15842,#15843,
#15844,#15845,#15846,#15847,#15848),.UNSPECIFIED.,.F.,.F.,(4,1,1,1,1,1,
1,4),(47.1238898038469,47.7765457540187,48.7741836915121,49.7718216290055,
50.7694595664989,51.7670975039923,52.7647354414857,53.4070751110265),
 .UNSPECIFIED.);
#524=B_SPLINE_CURVE_WITH_KNOTS('',3,(#15849,#15850,#15851,#15852,#15853,
#15854,#15855,#15856,#15857,#15858,#15859),.UNSPECIFIED.,.F.,.F.,(4,1,1,
1,1,1,1,1,4),(47.1238898038469,47.3201929500588,48.3178308875522,49.3154688250456,
50.313106762539,51.3107447000323,52.3083826375257,53.3060205750191,53.4070751110265),
 .UNSPECIFIED.);
#525=B_SPLINE_CURVE_WITH_KNOTS('',3,(#15864,#15865,#15866,#15867,#15868,
#15869,#15870,#15871,#15872,#15873),.UNSPECIFIED.,.F.,.F.,(4,1,1,1,1,1,
1,4),(40.8407044966673,41.7907181290584,42.7883560665518,43.7859940040451,
44.7836319415385,45.7812698790319,46.7789078165253,47.1238898038469),
 .UNSPECIFIED.);
#526=B_SPLINE_CURVE_WITH_KNOTS('',3,(#15874,#15875,#15876,#15877,#15878,
#15879,#15880,#15881,#15882,#15883),.UNSPECIFIED.,.F.,.F.,(4,1,1,1,1,1,
1,4),(40.8407044966673,41.3343653250984,42.3320032625918,43.3296412000852,
44.3272791375786,45.324917075072,46.3225550125654,47.1238898038469),
 .UNSPECIFIED.);
#527=B_SPLINE_CURVE_WITH_KNOTS('',3,(#15888,#15889,#15890,#15891,#15892,
#15893,#15894,#15895,#15896,#15897,#15898),.UNSPECIFIED.,.F.,.F.,(4,1,1,
1,1,1,1,1,4),(34.5575191894877,34.8072525666046,35.804890504098,36.8025284415914,
37.8001663790848,38.7978043165782,39.7954422540716,40.793080191565,40.8407044966673),
 .UNSPECIFIED.);
#528=B_SPLINE_CURVE_WITH_KNOTS('',3,(#15899,#15900,#15901,#15902,#15903,
#15904,#15905,#15906,#15907,#15908),.UNSPECIFIED.,.F.,.F.,(4,1,1,1,1,1,
1,4),(34.5575191894877,35.3485377001381,36.3461756376315,37.3438135751249,
38.3414515126183,39.3390894501117,40.3367273876051,40.8407044966673),
 .UNSPECIFIED.);
#529=B_SPLINE_CURVE_WITH_KNOTS('',3,(#15913,#15914,#15915,#15916,#15917,
#15918,#15919,#15920,#15921,#15922),.UNSPECIFIED.,.F.,.F.,(4,1,1,1,1,1,
1,4),(28.2743338823081,28.8214249416443,29.8190628791377,30.8167008166311,
31.8143387541245,32.8119766916179,33.8096146291113,34.5575191894877),
 .UNSPECIFIED.);
#530=B_SPLINE_CURVE_WITH_KNOTS('',3,(#15923,#15924,#15925,#15926,#15927,
#15928,#15929,#15930,#15931,#15932,#15933),.UNSPECIFIED.,.F.,.F.,(4,1,1,
1,1,1,1,1,4),(28.2743338823081,28.3650721376844,29.3627100751778,30.3603480126712,
31.3579859501646,32.3556238876579,33.3532618251513,34.3508997626447,34.5575191894877),
 .UNSPECIFIED.);
#531=B_SPLINE_CURVE_WITH_KNOTS('',3,(#15938,#15939,#15940,#15941,#15942,
#15943,#15944,#15945,#15946,#15947),.UNSPECIFIED.,.F.,.F.,(4,1,1,1,1,1,
1,4),(21.9911485751285,22.835597316684,23.8332352541774,24.8308731916707,
25.8285111291641,26.8261490666575,27.8237870041509,28.2743338823081),
 .UNSPECIFIED.);
#532=B_SPLINE_CURVE_WITH_KNOTS('',3,(#15948,#15949,#15950,#15951,#15952,
#15953,#15954,#15955,#15956,#15957),.UNSPECIFIED.,.F.,.F.,(4,1,1,1,1,1,
1,4),(21.9911485751285,22.3792445127241,23.3768824502174,24.3745203877108,
25.3721583252042,26.3697962626976,27.367434200191,28.2743338823081),
 .UNSPECIFIED.);
#533=B_SPLINE_CURVE_WITH_KNOTS('',3,(#15963,#15964,#15965,#15966,#15967),
 .UNSPECIFIED.,.F.,.F.,(4,1,4),(14.3981410127769,15.3957789502703,15.7079632679489),
 .UNSPECIFIED.);
#534=B_SPLINE_CURVE_WITH_KNOTS('',3,(#15970,#15971,#15972,#15973,#15974),
 .UNSPECIFIED.,.F.,.F.,(4,1,4),(13.8761928695311,14.8544938167368,15.7079632679489),
 .UNSPECIFIED.);
#535=B_SPLINE_CURVE_WITH_KNOTS('',3,(#15980,#15981,#15982,#15983,#15984,
#15985,#15986,#15987),.UNSPECIFIED.,.F.,.F.,(4,1,1,1,1,4),(72.2566310325652,
72.7174941913534,73.7151321288468,74.7127700663402,75.7104080038336,76.708045941327),
 .UNSPECIFIED.);
#536=B_SPLINE_CURVE_WITH_KNOTS('',3,(#15990,#15991,#15992,#15993,#15994,
#15995,#15996,#15997,#15998),.UNSPECIFIED.,.F.,.F.,(4,1,1,1,1,1,4),(72.2566310325652,
72.2611413873935,73.2587793248869,74.2564172623803,75.2540551998737,76.2516931373671,
77.2299940845728),.UNSPECIFIED.);
#537=B_SPLINE_CURVE_WITH_KNOTS('',3,(#16003,#16004,#16005,#16006,#16007,
#16008,#16009,#16010,#16011,#16012),.UNSPECIFIED.,.F.,.F.,(4,1,1,1,1,1,
1,4),(65.9734457253856,66.7316665663931,67.7293045038865,68.7269424413799,
69.7245803788733,70.7222183163667,71.7198562538601,72.2566310325652),
 .UNSPECIFIED.);
#538=B_SPLINE_CURVE_WITH_KNOTS('',3,(#16013,#16014,#16015,#16016,#16017,
#16018,#16019,#16020,#16021,#16022),.UNSPECIFIED.,.F.,.F.,(4,1,1,1,1,1,
1,4),(65.9734457253856,66.2753137624332,67.2729516999266,68.27058963742,
69.2682275749133,70.2658655124067,71.2635034499001,72.2566310325652),
 .UNSPECIFIED.);
#539=B_SPLINE_CURVE_WITH_KNOTS('',3,(#16027,#16028,#16029,#16030,#16031,
#16032,#16033,#16034,#16035,#16036,#16037),.UNSPECIFIED.,.F.,.F.,(4,1,1,
1,1,1,1,1,4),(59.6902604182061,59.7482010039394,60.7458389414328,61.7434768789262,
62.7411148164195,63.7387527539129,64.7363906914063,65.7340286288997,65.9734457253856),
 .UNSPECIFIED.);
#540=B_SPLINE_CURVE_WITH_KNOTS('',3,(#16038,#16039,#16040,#16041,#16042,
#16043,#16044,#16045,#16046,#16047),.UNSPECIFIED.,.F.,.F.,(4,1,1,1,1,1,
1,4),(59.6902604182061,60.2894861374728,61.2871240749662,62.2847620124596,
63.282399949953,64.2800378874464,65.2776758249398,65.9734457253856),
 .UNSPECIFIED.);
#541=B_SPLINE_CURVE_WITH_KNOTS('',3,(#16052,#16053,#16054,#16055,#16056,
#16057,#16058,#16059,#16060,#16061),.UNSPECIFIED.,.F.,.F.,(4,1,1,1,1,1,
1,4),(53.4070751110265,53.762373378979,54.7600113164724,55.7576492539658,
56.7552871914592,57.7529251289526,58.750563066446,59.6902604182061),
 .UNSPECIFIED.);
#542=B_SPLINE_CURVE_WITH_KNOTS('',3,(#16062,#16063,#16064,#16065,#16066,
#16067,#16068,#16069,#16070,#16071),.UNSPECIFIED.,.F.,.F.,(4,1,1,1,1,1,
1,4),(53.4070751110265,54.3036585125125,55.3012964500059,56.2989343874993,
57.2965723249927,58.2942102624861,59.2918481999794,59.6902604182061),
 .UNSPECIFIED.);
#543=B_SPLINE_CURVE_WITH_KNOTS('',3,(#16076,#16077,#16078,#16079,#16080,
#16081,#16082,#16083,#16084,#16085),.UNSPECIFIED.,.F.,.F.,(4,1,1,1,1,1,
1,4),(47.1238898038469,47.7765457540187,48.7741836915121,49.7718216290055,
50.7694595664989,51.7670975039923,52.7647354414857,53.4070751110265),
 .UNSPECIFIED.);
#544=B_SPLINE_CURVE_WITH_KNOTS('',3,(#16086,#16087,#16088,#16089,#16090,
#16091,#16092,#16093,#16094,#16095,#16096),.UNSPECIFIED.,.F.,.F.,(4,1,1,
1,1,1,1,1,4),(47.1238898038469,47.3201929500588,48.3178308875522,49.3154688250456,
50.313106762539,51.3107447000323,52.3083826375257,53.3060205750191,53.4070751110265),
 .UNSPECIFIED.);
#545=B_SPLINE_CURVE_WITH_KNOTS('',3,(#16101,#16102,#16103,#16104,#16105,
#16106,#16107,#16108,#16109,#16110),.UNSPECIFIED.,.F.,.F.,(4,1,1,1,1,1,
1,4),(40.8407044966673,41.7907181290584,42.7883560665518,43.7859940040451,
44.7836319415385,45.7812698790319,46.7789078165253,47.1238898038469),
 .UNSPECIFIED.);
#546=B_SPLINE_CURVE_WITH_KNOTS('',3,(#16111,#16112,#16113,#16114,#16115,
#16116,#16117,#16118,#16119,#16120),.UNSPECIFIED.,.F.,.F.,(4,1,1,1,1,1,
1,4),(40.8407044966673,41.3343653250984,42.3320032625918,43.3296412000852,
44.3272791375786,45.324917075072,46.3225550125654,47.1238898038469),
 .UNSPECIFIED.);
#547=B_SPLINE_CURVE_WITH_KNOTS('',3,(#16125,#16126,#16127,#16128,#16129,
#16130,#16131,#16132,#16133,#16134,#16135),.UNSPECIFIED.,.F.,.F.,(4,1,1,
1,1,1,1,1,4),(34.5575191894877,34.8072525666046,35.804890504098,36.8025284415914,
37.8001663790848,38.7978043165782,39.7954422540716,40.793080191565,40.8407044966673),
 .UNSPECIFIED.);
#548=B_SPLINE_CURVE_WITH_KNOTS('',3,(#16136,#16137,#16138,#16139,#16140,
#16141,#16142,#16143,#16144,#16145),.UNSPECIFIED.,.F.,.F.,(4,1,1,1,1,1,
1,4),(34.5575191894877,35.3485377001381,36.3461756376315,37.3438135751249,
38.3414515126183,39.3390894501117,40.3367273876051,40.8407044966673),
 .UNSPECIFIED.);
#549=B_SPLINE_CURVE_WITH_KNOTS('',3,(#16150,#16151,#16152,#16153,#16154,
#16155,#16156,#16157,#16158,#16159),.UNSPECIFIED.,.F.,.F.,(4,1,1,1,1,1,
1,4),(28.2743338823081,28.8214249416443,29.8190628791377,30.8167008166311,
31.8143387541245,32.8119766916179,33.8096146291113,34.5575191894877),
 .UNSPECIFIED.);
#550=B_SPLINE_CURVE_WITH_KNOTS('',3,(#16160,#16161,#16162,#16163,#16164,
#16165,#16166,#16167,#16168,#16169,#16170),.UNSPECIFIED.,.F.,.F.,(4,1,1,
1,1,1,1,1,4),(28.2743338823081,28.3650721376844,29.3627100751778,30.3603480126712,
31.3579859501646,32.3556238876579,33.3532618251513,34.3508997626447,34.5575191894877),
 .UNSPECIFIED.);
#551=B_SPLINE_CURVE_WITH_KNOTS('',3,(#16175,#16176,#16177,#16178,#16179,
#16180,#16181,#16182,#16183,#16184),.UNSPECIFIED.,.F.,.F.,(4,1,1,1,1,1,
1,4),(21.9911485751285,22.835597316684,23.8332352541774,24.8308731916707,
25.8285111291641,26.8261490666575,27.8237870041509,28.2743338823081),
 .UNSPECIFIED.);
#552=B_SPLINE_CURVE_WITH_KNOTS('',3,(#16185,#16186,#16187,#16188,#16189,
#16190,#16191,#16192,#16193,#16194),.UNSPECIFIED.,.F.,.F.,(4,1,1,1,1,1,
1,4),(21.9911485751285,22.3792445127241,23.3768824502174,24.3745203877108,
25.3721583252042,26.3697962626976,27.367434200191,28.2743338823081),
 .UNSPECIFIED.);
#553=B_SPLINE_CURVE_WITH_KNOTS('',3,(#16200,#16201,#16202,#16203,#16204),
 .UNSPECIFIED.,.F.,.F.,(4,1,4),(14.3981410127769,15.3957789502703,15.7079632679489),
 .UNSPECIFIED.);
#554=B_SPLINE_CURVE_WITH_KNOTS('',3,(#16207,#16208,#16209,#16210,#16211),
 .UNSPECIFIED.,.F.,.F.,(4,1,4),(13.8761928695311,14.8544938167368,15.7079632679489),
 .UNSPECIFIED.);
#555=B_SPLINE_CURVE_WITH_KNOTS('',3,(#16217,#16218,#16219,#16220,#16221,
#16222,#16223,#16224),.UNSPECIFIED.,.F.,.F.,(4,1,1,1,1,4),(72.2566310325652,
72.7174941913534,73.7151321288468,74.7127700663402,75.7104080038336,76.708045941327),
 .UNSPECIFIED.);
#556=B_SPLINE_CURVE_WITH_KNOTS('',3,(#16227,#16228,#16229,#16230,#16231,
#16232,#16233,#16234,#16235),.UNSPECIFIED.,.F.,.F.,(4,1,1,1,1,1,4),(72.2566310325652,
72.2611413873935,73.2587793248869,74.2564172623803,75.2540551998737,76.2516931373671,
77.2299940845728),.UNSPECIFIED.);
#557=B_SPLINE_CURVE_WITH_KNOTS('',3,(#16240,#16241,#16242,#16243,#16244,
#16245,#16246,#16247,#16248,#16249),.UNSPECIFIED.,.F.,.F.,(4,1,1,1,1,1,
1,4),(65.9734457253856,66.7316665663931,67.7293045038865,68.7269424413799,
69.7245803788733,70.7222183163667,71.7198562538601,72.2566310325652),
 .UNSPECIFIED.);
#558=B_SPLINE_CURVE_WITH_KNOTS('',3,(#16250,#16251,#16252,#16253,#16254,
#16255,#16256,#16257,#16258,#16259),.UNSPECIFIED.,.F.,.F.,(4,1,1,1,1,1,
1,4),(65.9734457253856,66.2753137624332,67.2729516999266,68.27058963742,
69.2682275749133,70.2658655124067,71.2635034499001,72.2566310325652),
 .UNSPECIFIED.);
#559=B_SPLINE_CURVE_WITH_KNOTS('',3,(#16264,#16265,#16266,#16267,#16268,
#16269,#16270,#16271,#16272,#16273,#16274),.UNSPECIFIED.,.F.,.F.,(4,1,1,
1,1,1,1,1,4),(59.6902604182061,59.7482010039394,60.7458389414328,61.7434768789262,
62.7411148164195,63.7387527539129,64.7363906914063,65.7340286288997,65.9734457253856),
 .UNSPECIFIED.);
#560=B_SPLINE_CURVE_WITH_KNOTS('',3,(#16275,#16276,#16277,#16278,#16279,
#16280,#16281,#16282,#16283,#16284),.UNSPECIFIED.,.F.,.F.,(4,1,1,1,1,1,
1,4),(59.6902604182061,60.2894861374728,61.2871240749662,62.2847620124596,
63.282399949953,64.2800378874464,65.2776758249398,65.9734457253856),
 .UNSPECIFIED.);
#561=B_SPLINE_CURVE_WITH_KNOTS('',3,(#16289,#16290,#16291,#16292,#16293,
#16294,#16295,#16296,#16297,#16298),.UNSPECIFIED.,.F.,.F.,(4,1,1,1,1,1,
1,4),(53.4070751110265,53.762373378979,54.7600113164724,55.7576492539658,
56.7552871914592,57.7529251289526,58.750563066446,59.6902604182061),
 .UNSPECIFIED.);
#562=B_SPLINE_CURVE_WITH_KNOTS('',3,(#16299,#16300,#16301,#16302,#16303,
#16304,#16305,#16306,#16307,#16308),.UNSPECIFIED.,.F.,.F.,(4,1,1,1,1,1,
1,4),(53.4070751110265,54.3036585125125,55.3012964500059,56.2989343874993,
57.2965723249927,58.2942102624861,59.2918481999794,59.6902604182061),
 .UNSPECIFIED.);
#563=B_SPLINE_CURVE_WITH_KNOTS('',3,(#16313,#16314,#16315,#16316,#16317,
#16318,#16319,#16320,#16321,#16322),.UNSPECIFIED.,.F.,.F.,(4,1,1,1,1,1,
1,4),(47.1238898038469,47.7765457540187,48.7741836915121,49.7718216290055,
50.7694595664989,51.7670975039923,52.7647354414857,53.4070751110265),
 .UNSPECIFIED.);
#564=B_SPLINE_CURVE_WITH_KNOTS('',3,(#16323,#16324,#16325,#16326,#16327,
#16328,#16329,#16330,#16331,#16332,#16333),.UNSPECIFIED.,.F.,.F.,(4,1,1,
1,1,1,1,1,4),(47.1238898038469,47.3201929500588,48.3178308875522,49.3154688250456,
50.313106762539,51.3107447000323,52.3083826375257,53.3060205750191,53.4070751110265),
 .UNSPECIFIED.);
#565=B_SPLINE_CURVE_WITH_KNOTS('',3,(#16338,#16339,#16340,#16341,#16342,
#16343,#16344,#16345,#16346,#16347),.UNSPECIFIED.,.F.,.F.,(4,1,1,1,1,1,
1,4),(40.8407044966673,41.7907181290584,42.7883560665518,43.7859940040451,
44.7836319415385,45.7812698790319,46.7789078165253,47.1238898038469),
 .UNSPECIFIED.);
#566=B_SPLINE_CURVE_WITH_KNOTS('',3,(#16348,#16349,#16350,#16351,#16352,
#16353,#16354,#16355,#16356,#16357),.UNSPECIFIED.,.F.,.F.,(4,1,1,1,1,1,
1,4),(40.8407044966673,41.3343653250984,42.3320032625918,43.3296412000852,
44.3272791375786,45.324917075072,46.3225550125654,47.1238898038469),
 .UNSPECIFIED.);
#567=B_SPLINE_CURVE_WITH_KNOTS('',3,(#16362,#16363,#16364,#16365,#16366,
#16367,#16368,#16369,#16370,#16371,#16372),.UNSPECIFIED.,.F.,.F.,(4,1,1,
1,1,1,1,1,4),(34.5575191894877,34.8072525666046,35.804890504098,36.8025284415914,
37.8001663790848,38.7978043165782,39.7954422540716,40.793080191565,40.8407044966673),
 .UNSPECIFIED.);
#568=B_SPLINE_CURVE_WITH_KNOTS('',3,(#16373,#16374,#16375,#16376,#16377,
#16378,#16379,#16380,#16381,#16382),.UNSPECIFIED.,.F.,.F.,(4,1,1,1,1,1,
1,4),(34.5575191894877,35.3485377001381,36.3461756376315,37.3438135751249,
38.3414515126183,39.3390894501117,40.3367273876051,40.8407044966673),
 .UNSPECIFIED.);
#569=B_SPLINE_CURVE_WITH_KNOTS('',3,(#16387,#16388,#16389,#16390,#16391,
#16392,#16393,#16394,#16395,#16396),.UNSPECIFIED.,.F.,.F.,(4,1,1,1,1,1,
1,4),(28.2743338823081,28.8214249416443,29.8190628791377,30.8167008166311,
31.8143387541245,32.8119766916179,33.8096146291113,34.5575191894877),
 .UNSPECIFIED.);
#570=B_SPLINE_CURVE_WITH_KNOTS('',3,(#16397,#16398,#16399,#16400,#16401,
#16402,#16403,#16404,#16405,#16406,#16407),.UNSPECIFIED.,.F.,.F.,(4,1,1,
1,1,1,1,1,4),(28.2743338823081,28.3650721376844,29.3627100751778,30.3603480126712,
31.3579859501646,32.3556238876579,33.3532618251513,34.3508997626447,34.5575191894877),
 .UNSPECIFIED.);
#571=B_SPLINE_CURVE_WITH_KNOTS('',3,(#16412,#16413,#16414,#16415,#16416,
#16417,#16418,#16419,#16420,#16421),.UNSPECIFIED.,.F.,.F.,(4,1,1,1,1,1,
1,4),(21.9911485751285,22.835597316684,23.8332352541774,24.8308731916707,
25.8285111291641,26.8261490666575,27.8237870041509,28.2743338823081),
 .UNSPECIFIED.);
#572=B_SPLINE_CURVE_WITH_KNOTS('',3,(#16422,#16423,#16424,#16425,#16426,
#16427,#16428,#16429,#16430,#16431),.UNSPECIFIED.,.F.,.F.,(4,1,1,1,1,1,
1,4),(21.9911485751285,22.3792445127241,23.3768824502174,24.3745203877108,
25.3721583252042,26.3697962626976,27.367434200191,28.2743338823081),
 .UNSPECIFIED.);
#573=B_SPLINE_CURVE_WITH_KNOTS('',3,(#16437,#16438,#16439,#16440,#16441),
 .UNSPECIFIED.,.F.,.F.,(4,1,4),(14.3981410127769,15.3957789502703,15.7079632679489),
 .UNSPECIFIED.);
#574=B_SPLINE_CURVE_WITH_KNOTS('',3,(#16444,#16445,#16446,#16447,#16448),
 .UNSPECIFIED.,.F.,.F.,(4,1,4),(13.8761928695311,14.8544938167368,15.7079632679489),
 .UNSPECIFIED.);
#575=B_SPLINE_CURVE_WITH_KNOTS('',3,(#16450,#16451,#16452,#16453,#16454,
#16455,#16456,#16457,#16458,#16459,#16460),.UNSPECIFIED.,.F.,.F.,(4,1,1,
1,1,1,1,1,4),(15.7079632679489,15.8521317542302,16.8497696917236,17.847407629217,
18.8450455667104,19.8426835042038,20.8403214416972,21.8379593791906,21.9911485751285),
 .UNSPECIFIED.);
#576=B_SPLINE_CURVE_WITH_KNOTS('',3,(#16461,#16462,#16463,#16464,#16465,
#16466,#16467,#16468,#16469,#16470),.UNSPECIFIED.,.F.,.F.,(4,1,1,1,1,1,
1,4),(15.7079632679489,16.3934168877637,17.3910548252571,18.3886927627505,
19.3863307002439,20.3839686377373,21.3816065752307,21.9911485751285),
 .UNSPECIFIED.);
#577=B_SPLINE_CURVE_WITH_KNOTS('',3,(#16743,#16744,#16745,#16746,#16747,
#16748,#16749,#16750,#16751,#16752,#16753,#16754,#16755,#16756,#16757,#16758,
#16759,#16760,#16761,#16762,#16763,#16764,#16765,#16766,#16767,#16768,#16769,
#16770,#16771,#16772,#16773,#16774,#16775,#16776,#16777,#16778,#16779,#16780,
#16781,#16782,#16783,#16784,#16785,#16786,#16787,#16788,#16789,#16790,#16791,
#16792,#16793,#16794,#16795,#16796,#16797,#16798,#16799,#16800,#16801,#16802,
#16803,#16804,#16805,#16806,#16807,#16808,#16809,#16810,#16811,#16812,#16813,
#16814,#16815,#16816,#16817,#16818,#16819,#16820,#16821,#16822,#16823,#16824,
#16825,#16826,#16827),.UNSPECIFIED.,.F.,.F.,(4,3,3,3,3,3,3,3,3,3,3,3,3,
3,3,3,3,3,3,3,3,3,3,3,3,3,3,3,4),(0.,0.0219684661138817,0.0445462014506244,
0.0636249438698519,0.0720972931667388,0.0767542112990087,0.0810485945710579,
0.10299519164885,0.124770825033974,0.142872153976592,0.150424925327377,
0.153924396289688,0.157567873664311,0.178337768264291,0.197176140804444,
0.219449333403667,0.224355701484316,0.229394670583714,0.250059769544892,
0.270720666082509,0.285681988637503,0.296900931967342,0.300624894571936,
0.320396341010946,0.334317613435348,0.338782845242396,0.357806009945494,
0.375361681598226,0.378621596831432),.UNSPECIFIED.);
#578=B_SPLINE_CURVE_WITH_KNOTS('',3,(#16828,#16829,#16830,#16831,#16832,
#16833,#16834,#16835,#16836,#16837,#16838,#16839,#16840,#16841,#16842,#16843,
#16844,#16845,#16846,#16847,#16848,#16849,#16850,#16851,#16852,#16853,#16854,
#16855,#16856,#16857,#16858,#16859,#16860,#16861,#16862,#16863,#16864,#16865,
#16866,#16867,#16868,#16869,#16870,#16871,#16872,#16873,#16874,#16875,#16876,
#16877,#16878,#16879,#16880,#16881,#16882,#16883,#16884,#16885,#16886,#16887,
#16888,#16889,#16890,#16891,#16892,#16893,#16894,#16895,#16896,#16897,#16898,
#16899,#16900,#16901,#16902,#16903,#16904,#16905,#16906,#16907,#16908,#16909),
 .UNSPECIFIED.,.F.,.F.,(4,3,3,3,3,3,3,3,3,3,3,3,3,3,3,3,3,3,3,3,3,3,3,3,
3,3,3,4),(0.,0.0186003102977374,0.0384274868224761,0.0557762662816225,0.0644852156557354,
0.0684540933010679,0.0885103846420282,0.108921239059719,0.125995359918701,
0.133867916916235,0.137294907116427,0.158369522622733,0.177217722495647,
0.197744282368946,0.205657797395523,0.209130435882625,0.230134388964555,
0.251625749799635,0.268060327524123,0.278285281644678,0.284049788383168,
0.306318746348824,0.322981083290344,0.328160572658754,0.333181705061455,
0.355703038167836,0.372968094114906,0.376940817211636),.UNSPECIFIED.);
#579=B_SPLINE_CURVE_WITH_KNOTS('',3,(#16910,#16911,#16912,#16913,#16914,
#16915,#16916,#16917,#16918,#16919,#16920,#16921,#16922,#16923,#16924,#16925,
#16926,#16927,#16928,#16929,#16930,#16931,#16932,#16933,#16934),
 .UNSPECIFIED.,.F.,.F.,(4,3,3,3,3,3,3,3,4),(-10.1295685708718,-9.9763793749339,
-8.97874143744051,-7.98110349994712,-6.98346556245373,-5.98582762496034,
-4.98818968746695,-3.99055174997356,-3.84638326369225),.UNSPECIFIED.);
#580=B_SPLINE_CURVE_WITH_KNOTS('',3,(#17207,#17208,#17209,#17210,#17211,
#17212,#17213,#17214,#17215,#17216,#17217,#17218,#17219,#17220,#17221,#17222,
#17223,#17224,#17225,#17226,#17227,#17228,#17229,#17230,#17231,#17232,#17233,
#17234,#17235,#17236,#17237,#17238,#17239,#17240,#17241,#17242,#17243,#17244,
#17245,#17246,#17247,#17248,#17249,#17250,#17251,#17252,#17253,#17254,#17255,
#17256,#17257,#17258,#17259,#17260,#17261,#17262,#17263,#17264,#17265,#17266,
#17267,#17268,#17269,#17270,#17271,#17272,#17273,#17274,#17275,#17276,#17277,
#17278,#17279,#17280,#17281,#17282,#17283,#17284,#17285,#17286,#17287,#17288),
 .UNSPECIFIED.,.F.,.F.,(4,3,3,3,3,3,3,3,3,3,3,3,3,3,3,3,3,3,3,3,3,3,3,3,
3,3,3,4),(0.,0.0186003599100897,0.0384275302332859,0.0557763042660826,0.0644852814026132,
0.0684541109306557,0.0885104373269125,0.108921306351825,0.125995410387784,
0.133867996347368,0.137294951663325,0.158369561656266,0.177217722495659,
0.197744256718846,0.205657782766632,0.209130425123607,0.23013434793538,
0.251625693058806,0.268060340100529,0.278285310708478,0.284049779972664,
0.306318736191545,0.322981075672389,0.32816055637447,0.333181697135806,
0.355703030131541,0.37296809411492,0.376940817211646),.UNSPECIFIED.);
#581=B_SPLINE_CURVE_WITH_KNOTS('',3,(#17289,#17290,#17291,#17292,#17293,
#17294,#17295,#17296,#17297,#17298,#17299,#17300,#17301,#17302,#17303,#17304,
#17305,#17306,#17307,#17308,#17309,#17310),.UNSPECIFIED.,.F.,.F.,(4,3,3,
3,3,3,3,4),(7.59300756235154,7.98110349994711,8.9787414374405,9.97637937493389,
10.9740173124273,11.9716552499207,12.9692931874141,13.8761928695311),
 .UNSPECIFIED.);
#582=B_SPLINE_CURVE_WITH_KNOTS('',3,(#17311,#17312,#17313,#17314,#17315,
#17316,#17317,#17318,#17319,#17320,#17321,#17322,#17323,#17324,#17325,#17326,
#17327,#17328,#17329,#17330,#17331,#17332,#17333,#17334,#17335,#17336,#17337,
#17338,#17339,#17340,#17341,#17342,#17343,#17344,#17345,#17346,#17347,#17348,
#17349,#17350,#17351,#17352,#17353,#17354,#17355,#17356,#17357,#17358,#17359,
#17360,#17361,#17362,#17363,#17364,#17365,#17366,#17367,#17368,#17369,#17370,
#17371,#17372,#17373,#17374,#17375,#17376,#17377,#17378,#17379,#17380,#17381,
#17382,#17383,#17384,#17385,#17386,#17387,#17388,#17389,#17390,#17391,#17392,
#17393,#17394,#17395),.UNSPECIFIED.,.F.,.F.,(4,3,3,3,3,3,3,3,3,3,3,3,3,
3,3,3,3,3,3,3,3,3,3,3,3,3,3,3,4),(0.,0.0219685072348647,0.0445462460875998,
0.0636249829272038,0.0720973048882907,0.0767542359989524,0.0810486011771277,
0.102995196969704,0.124770817421528,0.142872148267254,0.150424926637207,
0.153924406534796,0.157567877238899,0.178337759037936,0.197176140804432,
0.219449333403656,0.224355697478002,0.229394670311305,0.250059770692705,
0.270720664896021,0.285681946037868,0.296900862178083,0.300624874670185,
0.3203963044943,0.33431755353826,0.338782786367326,0.35780592537998,0.375361681598219,
0.378621596831422),.UNSPECIFIED.);
#583=B_SPLINE_CURVE_WITH_KNOTS('',3,(#17429,#17430,#17431,#17432,#17433,
#17434,#17435),.UNSPECIFIED.,.F.,.F.,(4,3,4),(-0.00045541987347465,0.104544102402011,
0.244543465435993),.UNSPECIFIED.);
#584=B_SPLINE_CURVE_WITH_KNOTS('',3,(#17439,#17440,#17441,#17442),
 .UNSPECIFIED.,.F.,.F.,(4,4),(0.,0.0232332610844645),.UNSPECIFIED.);
#585=B_SPLINE_CURVE_WITH_KNOTS('',3,(#17444,#17445,#17446,#17447),
 .UNSPECIFIED.,.F.,.F.,(4,4),(0.012018004841813,0.104990232004945),
 .UNSPECIFIED.);
#586=B_SPLINE_CURVE_WITH_KNOTS('',3,(#17451,#17452,#17453,#17454),
 .UNSPECIFIED.,.F.,.F.,(4,4),(0.,0.0929776635187132),.UNSPECIFIED.);
#587=B_SPLINE_CURVE_WITH_KNOTS('',3,(#17456,#17457,#17458,#17459),
 .UNSPECIFIED.,.F.,.F.,(4,4),(0.,0.0232332610844645),.UNSPECIFIED.);
#588=B_SPLINE_CURVE_WITH_KNOTS('',3,(#17463,#17464,#17465,#17466),
 .UNSPECIFIED.,.F.,.F.,(4,4),(0.,0.0724694769083724),.UNSPECIFIED.);
#589=B_SPLINE_CURVE_WITH_KNOTS('',3,(#17470,#17471,#17472,#17473),
 .UNSPECIFIED.,.F.,.F.,(4,4),(0.,0.0724694769083724),.UNSPECIFIED.);
#590=B_SPLINE_CURVE_WITH_KNOTS('',3,(#17477,#17478,#17479,#17480),
 .UNSPECIFIED.,.F.,.F.,(4,4),(0.,0.0232332610844641),.UNSPECIFIED.);
#591=B_SPLINE_CURVE_WITH_KNOTS('',3,(#17482,#17483,#17484,#17485),
 .UNSPECIFIED.,.F.,.F.,(4,4),(0.0120180048418134,0.104990232004945),
 .UNSPECIFIED.);
#592=B_SPLINE_CURVE_WITH_KNOTS('',3,(#17489,#17490,#17491,#17492),
 .UNSPECIFIED.,.F.,.F.,(4,4),(0.,0.0929776635187144),.UNSPECIFIED.);
#593=B_SPLINE_CURVE_WITH_KNOTS('',3,(#17494,#17495,#17496,#17497),
 .UNSPECIFIED.,.F.,.F.,(4,4),(0.,0.0232332610844642),.UNSPECIFIED.);
#594=B_SPLINE_CURVE_WITH_KNOTS('',3,(#17501,#17502,#17503,#17504,#17505,
#17506,#17507,#17508,#17509,#17510),.UNSPECIFIED.,.F.,.F.,(4,3,3,4),(0.,
0.104370494681144,0.173950824468573,0.243531154256002),.UNSPECIFIED.);
#595=B_SPLINE_CURVE_WITH_KNOTS('',3,(#17514,#17515,#17516,#17517,#17518,
#17519,#17520,#17521,#17522,#17523),.UNSPECIFIED.,.F.,.F.,(4,3,3,4),(-0.000455419873423668,
0.0695442616435179,0.139543943160459,0.244543465435872),.UNSPECIFIED.);
#596=B_SPLINE_CURVE_WITH_KNOTS('',3,(#17527,#17528,#17529,#17530),
 .UNSPECIFIED.,.F.,.F.,(4,4),(0.,0.0232332610844639),.UNSPECIFIED.);
#597=B_SPLINE_CURVE_WITH_KNOTS('',3,(#17532,#17533,#17534,#17535),
 .UNSPECIFIED.,.F.,.F.,(4,4),(0.0120180048418142,0.104990232004945),
 .UNSPECIFIED.);
#598=B_SPLINE_CURVE_WITH_KNOTS('',3,(#17539,#17540,#17541,#17542),
 .UNSPECIFIED.,.F.,.F.,(4,4),(0.,0.0929776635187139),.UNSPECIFIED.);
#599=B_SPLINE_CURVE_WITH_KNOTS('',3,(#17544,#17545,#17546,#17547),
 .UNSPECIFIED.,.F.,.F.,(4,4),(0.,0.0232332610844638),.UNSPECIFIED.);
#600=B_SPLINE_CURVE_WITH_KNOTS('',3,(#17551,#17552,#17553,#17554),
 .UNSPECIFIED.,.F.,.F.,(4,4),(0.,0.0232332610844639),.UNSPECIFIED.);
#601=B_SPLINE_CURVE_WITH_KNOTS('',3,(#17556,#17557,#17558,#17559),
 .UNSPECIFIED.,.F.,.F.,(4,4),(0.0120180048418144,0.104990232004945),
 .UNSPECIFIED.);
#602=B_SPLINE_CURVE_WITH_KNOTS('',3,(#17563,#17564,#17565,#17566),
 .UNSPECIFIED.,.F.,.F.,(4,4),(0.,0.0929776635187129),.UNSPECIFIED.);
#603=B_SPLINE_CURVE_WITH_KNOTS('',3,(#17568,#17569,#17570,#17571),
 .UNSPECIFIED.,.F.,.F.,(4,4),(0.,0.0232332610844641),.UNSPECIFIED.);
#604=B_SPLINE_CURVE_WITH_KNOTS('',3,(#17574,#17575,#17576,#17577,#17578,
#17579,#17580),.UNSPECIFIED.,.F.,.F.,(4,3,4),(0.,0.139160655172904,0.243531146552583),
 .UNSPECIFIED.);
#605=B_SPLINE_CURVE_WITH_KNOTS('',3,(#17581,#17582,#17583,#17584,#17585,
#17586,#17587,#17588,#17589,#17590,#17591,#17592,#17593,#17594,#17595,#17596,
#17597,#17598,#17599,#17600,#17601,#17602,#17603,#17604,#17605,#17606,#17607,
#17608,#17609,#17610,#17611,#17612,#17613,#17614,#17615,#17616,#17617,#17618,
#17619,#17620,#17621,#17622,#17623,#17624,#17625,#17626,#17627,#17628,#17629,
#17630,#17631,#17632,#17633,#17634,#17635,#17636,#17637,#17638,#17639,#17640,
#17641,#17642,#17643,#17644,#17645,#17646,#17647,#17648,#17649,#17650,#17651,
#17652,#17653,#17654,#17655,#17656,#17657,#17658,#17659,#17660,#17661,#17662),
 .UNSPECIFIED.,.F.,.F.,(4,3,3,3,3,3,3,3,3,3,3,3,3,3,3,3,3,3,3,3,3,3,3,3,
3,3,3,4),(0.,0.0186015058676891,0.0384285329461844,0.0557771816398677,0.0644867997493383,
0.0684545188544246,0.0885116532251217,0.108922856598925,0.125996573073107,
0.133869825587144,0.137295979430289,0.158370458182622,0.177217722495651,
0.197743660957817,0.205657439945539,0.209130171493326,0.230133390693553,
0.251624371731932,0.268060627573008,0.278285973198621,0.28404958714983,
0.306318503542267,0.322980901185432,0.328160177679466,0.333181512979431,
0.355702841841643,0.372968094114926,0.376940817211654),.UNSPECIFIED.);
#606=B_SPLINE_CURVE_WITH_KNOTS('',3,(#17663,#17664,#17665,#17666,#17667,
#17668,#17669,#17670,#17671,#17672,#17673,#17674,#17675,#17676,#17677,#17678,
#17679,#17680,#17681,#17682,#17683,#17684,#17685,#17686,#17687,#17688,#17689,
#17690,#17691,#17692,#17693,#17694,#17695,#17696,#17697,#17698,#17699,#17700,
#17701,#17702,#17703,#17704,#17705,#17706,#17707,#17708,#17709,#17710,#17711,
#17712,#17713,#17714,#17715,#17716,#17717,#17718,#17719,#17720,#17721,#17722,
#17723,#17724,#17725,#17726,#17727,#17728,#17729,#17730,#17731,#17732,#17733,
#17734,#17735,#17736,#17737,#17738,#17739,#17740,#17741,#17742,#17743,#17744,
#17745,#17746,#17747),.UNSPECIFIED.,.F.,.F.,(4,3,3,3,3,3,3,3,3,3,3,3,3,
3,3,3,3,3,3,3,3,3,3,3,3,3,3,3,4),(0.,0.021969448704034,0.0445472659948989,
0.0636258753460922,0.0720975728284306,0.0767548002677191,0.0810487524857825,
0.102995316748945,0.124770638880824,0.142872014361729,0.150424953207046,
0.15392462895169,0.157567956558468,0.178337543473843,0.197176140804445,
0.219449333403669,0.224355602587927,0.229394664134727,0.250059796185319,
0.270720632791835,0.285680948788394,0.296899223736058,0.300624409486728,
0.320395449661947,0.334316154972723,0.338781417051336,0.357803956122256,
0.375361681598233,0.378621596831438),.UNSPECIFIED.);
#607=B_SPLINE_CURVE_WITH_KNOTS('',3,(#17748,#17749,#17750,#17751,#17752,
#17753,#17754,#17755,#17756,#17757,#17758,#17759,#17760,#17761,#17762,#17763,
#17764,#17765,#17766,#17767,#17768,#17769,#17770,#17771,#17772,#17773,#17774,
#17775,#17776,#17777,#17778,#17779,#17780,#17781,#17782,#17783,#17784,#17785,
#17786,#17787,#17788,#17789,#17790,#17791,#17792,#17793,#17794,#17795,#17796,
#17797,#17798,#17799,#17800,#17801,#17802,#17803,#17804,#17805,#17806,#17807,
#17808,#17809,#17810,#17811,#17812,#17813,#17814,#17815,#17816,#17817,#17818,
#17819,#17820,#17821,#17822,#17823,#17824,#17825,#17826,#17827,#17828,#17829),
 .UNSPECIFIED.,.F.,.F.,(4,3,3,3,3,3,3,3,3,3,3,3,3,3,3,3,3,3,3,3,3,3,3,3,
3,3,3,4),(0.,0.0186021488261508,0.0384290955348392,0.0557776739049415,0.064487651427614,
0.0684547482359966,0.0885123345309952,0.108923722992676,0.125997222868422,
0.133870847364524,0.137296556190025,0.158370958115875,0.177217722495658,
0.197743324036613,0.205657243587158,0.209130025816132,0.230132846694233,
0.25162362257709,0.268060785685904,0.278286335735442,0.284049480137955,
0.306318374647926,0.322980804514674,0.328159963847504,0.333181408963374,
0.355702734186202,0.372968094114918,0.376940817211644),.UNSPECIFIED.);
#608=B_SPLINE_CURVE_WITH_KNOTS('',3,(#17830,#17831,#17832,#17833,#17834,
#17835,#17836,#17837,#17838,#17839,#17840,#17841,#17842,#17843,#17844,#17845,
#17846,#17847,#17848,#17849,#17850,#17851,#17852,#17853,#17854,#17855,#17856,
#17857,#17858,#17859,#17860,#17861,#17862,#17863,#17864,#17865,#17866,#17867,
#17868,#17869,#17870,#17871,#17872,#17873,#17874,#17875,#17876,#17877,#17878,
#17879,#17880,#17881,#17882,#17883,#17884,#17885,#17886,#17887,#17888,#17889,
#17890,#17891,#17892,#17893,#17894,#17895,#17896,#17897,#17898,#17899,#17900,
#17901,#17902,#17903,#17904,#17905,#17906,#17907,#17908,#17909,#17910,#17911,
#17912,#17913,#17914),.UNSPECIFIED.,.F.,.F.,(4,3,3,3,3,3,3,3,3,3,3,3,3,
3,3,3,3,3,3,3,3,3,3,3,3,3,3,3,4),(0.,0.021969969105394,0.0445478280832912,
0.0636263671734353,0.0720977205863373,0.0767551112010224,0.0810488358488378,
0.102995380955779,0.124770536388839,0.14287193749274,0.150424964938176,
0.153924741587352,0.157567998296688,0.178337420796083,0.197176140804443,
0.219449333403667,0.22435554758421,0.229394660604525,0.250059809497729,
0.270720610861215,0.285680379275617,0.296898284137212,0.30062414444552,
0.320394961645284,0.334315359477041,0.338780643017568,0.35780284080392,
0.375361681598231,0.378621596831437),.UNSPECIFIED.);
#609=B_SPLINE_CURVE_WITH_KNOTS('',3,(#17915,#17916,#17917,#17918,#17919,
#17920,#17921,#17922,#17923,#17924,#17925,#17926,#17927,#17928,#17929,#17930,
#17931,#17932,#17933,#17934,#17935,#17936,#17937,#17938,#17939,#17940,#17941,
#17942,#17943,#17944,#17945,#17946,#17947,#17948,#17949,#17950,#17951,#17952,
#17953,#17954,#17955,#17956,#17957,#17958,#17959,#17960,#17961,#17962,#17963,
#17964,#17965,#17966,#17967,#17968,#17969,#17970,#17971,#17972,#17973,#17974,
#17975,#17976,#17977,#17978,#17979,#17980,#17981,#17982,#17983,#17984,#17985,
#17986,#17987,#17988,#17989,#17990,#17991,#17992,#17993,#17994,#17995,#17996),
 .UNSPECIFIED.,.F.,.F.,(4,3,3,3,3,3,3,3,3,3,3,3,3,3,3,3,3,3,3,3,3,3,3,3,
3,3,3,4),(0.,0.0186015199696205,0.0384285452853753,0.0557771924366607,0.0644868184303834,
0.0684545239094671,0.0885116682009085,0.108922875654678,0.125996587364923,
0.133869848063827,0.13729599206672,0.15837046915706,0.177217722495659,0.197743653586137,
0.205657435667085,0.209130168295699,0.230133378785082,0.251624355328918,
0.268060631083225,0.278285981265797,0.284049584830416,0.30631850073898,
0.322980899082964,0.32816017304627,0.333181510713667,0.355702839506155,
0.372968094114918,0.376940817211647),.UNSPECIFIED.);
#610=B_SPLINE_CURVE_WITH_KNOTS('',3,(#17997,#17998,#17999,#18000,#18001,
#18002,#18003,#18004,#18005,#18006,#18007,#18008,#18009,#18010,#18011,#18012,
#18013,#18014,#18015,#18016,#18017,#18018,#18019,#18020,#18021,#18022,#18023,
#18024,#18025,#18026,#18027,#18028,#18029,#18030,#18031,#18032,#18033,#18034,
#18035,#18036,#18037,#18038,#18039,#18040,#18041,#18042,#18043,#18044,#18045,
#18046,#18047,#18048,#18049,#18050,#18051,#18052,#18053,#18054,#18055,#18056,
#18057,#18058,#18059,#18060,#18061,#18062,#18063,#18064,#18065,#18066,#18067,
#18068,#18069,#18070,#18071,#18072,#18073,#18074,#18075,#18076,#18077,#18078,
#18079,#18080,#18081),.UNSPECIFIED.,.F.,.F.,(4,3,3,3,3,3,3,3,3,3,3,3,3,
3,3,3,3,3,3,3,3,3,3,3,3,3,3,3,4),(0.,0.0219694385409994,0.0445472550060037,
0.0636258657308089,0.0720975699399068,0.0767547941890391,0.081048750870144,
0.102995315493856,0.124770640863841,0.142872015848992,0.150424952962073,
0.153924626711614,0.157567955733523,0.178337545849676,0.197176140804446,
0.219449333403668,0.224355603643841,0.22939466417526,0.250059795892085,
0.27072063316284,0.285680959700298,0.296899241720989,0.300624414579448,
0.320395459055512,0.334316170311313,0.338781431974271,0.357803977642483,
0.375361681598228,0.378621596831434),.UNSPECIFIED.);
#611=B_SPLINE_CURVE_WITH_KNOTS('',3,(#18082,#18083,#18084,#18085,#18086,
#18087,#18088,#18089,#18090,#18091,#18092,#18093,#18094,#18095,#18096,#18097,
#18098,#18099,#18100,#18101,#18102,#18103,#18104,#18105,#18106,#18107,#18108,
#18109,#18110,#18111,#18112,#18113,#18114,#18115,#18116,#18117,#18118,#18119,
#18120,#18121,#18122,#18123,#18124,#18125,#18126,#18127,#18128,#18129,#18130,
#18131,#18132,#18133,#18134,#18135,#18136,#18137,#18138,#18139,#18140,#18141,
#18142,#18143,#18144,#18145,#18146,#18147,#18148,#18149,#18150,#18151,#18152,
#18153,#18154,#18155,#18156,#18157,#18158,#18159,#18160,#18161,#18162,#18163),
 .UNSPECIFIED.,.F.,.F.,(4,3,3,3,3,3,3,3,3,3,3,3,3,3,3,3,3,3,3,3,3,3,3,3,
3,3,3,4),(0.,0.018600204466519,0.038427394220161,0.0557761852545977,0.0644850754051749,
0.0684540556698236,0.0885102722181696,0.108921095443401,0.125995252206464,
0.133867747385134,0.137294812185027,0.15836943940462,0.177217722495655,
0.197744337040097,0.205657828540059,0.209130458905613,0.230134476505945,
0.251625870842748,0.268060300584546,0.278285219324873,0.284049806324818,
0.306318768021798,0.322981099545082,0.328160607450733,0.33318172197419,
0.355703055296973,0.372968094114935,0.376940817211663),.UNSPECIFIED.);
#612=B_SPLINE_CURVE_WITH_KNOTS('',3,(#18164,#18165,#18166,#18167,#18168,
#18169,#18170,#18171,#18172,#18173,#18174,#18175,#18176,#18177,#18178,#18179,
#18180,#18181,#18182,#18183,#18184,#18185,#18186,#18187,#18188,#18189,#18190,
#18191,#18192,#18193,#18194,#18195,#18196,#18197,#18198,#18199,#18200,#18201,
#18202,#18203,#18204,#18205,#18206,#18207,#18208,#18209,#18210,#18211,#18212,
#18213,#18214,#18215,#18216,#18217,#18218,#18219,#18220,#18221,#18222,#18223,
#18224,#18225,#18226,#18227,#18228,#18229,#18230,#18231,#18232,#18233,#18234,
#18235,#18236,#18237,#18238,#18239,#18240,#18241,#18242,#18243,#18244,#18245,
#18246,#18247,#18248),.UNSPECIFIED.,.F.,.F.,(4,3,3,3,3,3,3,3,3,3,3,3,3,
3,3,3,3,3,3,3,3,3,3,3,3,3,3,3,4),(0.,0.0219683409631684,0.0445460655517802,
0.0636248249583637,0.072097257482619,0.0767541361007045,0.0810485743959753,
0.102995175329992,0.12477084801794,0.142872171214567,0.150424921213462,
0.153924364691053,0.157567862706471,0.178337796220599,0.197176140804448,
0.219449333403671,0.22435571360594,0.229394671377285,0.250059765996034,
0.270720669542518,0.285682117673062,0.296901143274792,0.30062495488633,
0.320396451682355,0.334317795053353,0.338783024009154,0.357806266628314,
0.375361681598234,0.378621596831442),.UNSPECIFIED.);
#613=B_SPLINE_CURVE_WITH_KNOTS('',3,(#18249,#18250,#18251,#18252,#18253,
#18254,#18255,#18256,#18257,#18258,#18259,#18260,#18261,#18262,#18263,#18264,
#18265,#18266,#18267,#18268,#18269,#18270,#18271,#18272,#18273,#18274,#18275,
#18276,#18277,#18278,#18279,#18280,#18281,#18282,#18283,#18284,#18285,#18286,
#18287,#18288,#18289,#18290,#18291,#18292,#18293,#18294,#18295,#18296,#18297,
#18298,#18299,#18300,#18301,#18302,#18303,#18304,#18305,#18306,#18307,#18308,
#18309,#18310,#18311,#18312,#18313,#18314,#18315,#18316,#18317,#18318,#18319,
#18320,#18321,#18322,#18323,#18324,#18325,#18326,#18327,#18328,#18329,#18330),
 .UNSPECIFIED.,.F.,.F.,(4,3,3,3,3,3,3,3,3,3,3,3,3,3,3,3,3,3,3,3,3,3,3,3,
3,3,3,4),(0.,0.0186001907792742,0.038427382243822,0.0557761747753014,0.0644850572668615,
0.0684540508226124,0.0885102576970811,0.108921076880434,0.12599523828424,
0.133867725471554,0.137294799923185,0.158369428652772,0.177217722495657,
0.197744344106603,0.205657832561129,0.209130461863518,0.230134487802555,
0.2516258864707,0.268060297103129,0.278285211269162,0.284049808656044,0.306318770835437,
0.322981101655306,0.328160611937884,0.333181724157587,0.355703057506827,
0.372968094114911,0.37694081721164),.UNSPECIFIED.);
#614=B_SPLINE_CURVE_WITH_KNOTS('',3,(#18331,#18332,#18333,#18334,#18335,
#18336,#18337,#18338,#18339,#18340,#18341,#18342,#18343,#18344,#18345,#18346,
#18347,#18348,#18349,#18350,#18351,#18352,#18353,#18354,#18355,#18356,#18357,
#18358,#18359,#18360,#18361,#18362,#18363,#18364,#18365,#18366,#18367,#18368,
#18369,#18370,#18371,#18372,#18373,#18374,#18375,#18376,#18377,#18378,#18379,
#18380,#18381,#18382,#18383,#18384,#18385,#18386,#18387,#18388,#18389,#18390,
#18391,#18392,#18393,#18394,#18395,#18396,#18397,#18398,#18399,#18400,#18401,
#18402,#18403,#18404,#18405,#18406,#18407,#18408,#18409,#18410,#18411,#18412,
#18413,#18414,#18415),.UNSPECIFIED.,.F.,.F.,(4,3,3,3,3,3,3,3,3,3,3,3,3,
3,3,3,3,3,3,3,3,3,3,3,3,3,3,3,4),(0.,0.0219683709854407,0.0445460981587792,
0.0636248534894874,0.072097266043815,0.0767541541408818,0.081048579219956,
0.102995179237638,0.124770842505169,0.142872167079988,0.150424922204377,
0.153924372310307,0.157567865343809,0.17833778952785,0.197176140804445,
0.219449333403668,0.224355710707975,0.22939467118653,0.250059766850232,
0.270720668728524,0.285682086788778,0.296901092711253,0.300624940447024,
0.320396425189903,0.334317751566157,0.338782981171434,0.357806205134696,
0.37536168159823,0.378621596831436),.UNSPECIFIED.);
#615=B_SPLINE_CURVE_WITH_KNOTS('',3,(#18416,#18417,#18418,#18419,#18420,
#18421,#18422,#18423,#18424,#18425,#18426,#18427,#18428,#18429,#18430,#18431,
#18432,#18433,#18434,#18435,#18436,#18437,#18438,#18439,#18440,#18441,#18442,
#18443,#18444,#18445,#18446,#18447,#18448,#18449,#18450,#18451,#18452,#18453,
#18454,#18455,#18456,#18457,#18458,#18459,#18460,#18461,#18462,#18463,#18464,
#18465,#18466,#18467,#18468,#18469,#18470,#18471,#18472,#18473,#18474,#18475,
#18476,#18477,#18478,#18479,#18480,#18481,#18482,#18483,#18484,#18485,#18486,
#18487,#18488,#18489,#18490,#18491,#18492,#18493,#18494,#18495,#18496,#18497),
 .UNSPECIFIED.,.F.,.F.,(4,3,3,3,3,3,3,3,3,3,3,3,3,3,3,3,3,3,3,3,3,3,3,3,
3,3,3,4),(0.,0.0186003183453442,0.0384274938641323,0.0557762724430719,0.0644852263207716,
0.0684540961551952,0.0885103931789726,0.108921249966764,0.125995368098985,
0.133867929791406,0.137294914321085,0.158369528934161,0.177217722495649,
0.197744278210295,0.205657795024413,0.209130434159067,0.230134382331693,
0.251625740618901,0.268060329554611,0.27828528633292,0.284049787030058,
0.306318744711886,0.322981082062645,0.328160569988902,0.33318170377015,
0.355703036857493,0.372968094114923,0.376940817211652),.UNSPECIFIED.);
#616=B_SPLINE_CURVE_WITH_KNOTS('',3,(#18498,#18499,#18500,#18501,#18502,
#18503,#18504,#18505,#18506,#18507,#18508,#18509,#18510,#18511,#18512,#18513,
#18514,#18515,#18516,#18517,#18518,#18519,#18520,#18521,#18522,#18523,#18524,
#18525,#18526,#18527,#18528,#18529,#18530,#18531,#18532,#18533,#18534,#18535,
#18536,#18537,#18538,#18539,#18540,#18541,#18542,#18543,#18544,#18545,#18546,
#18547,#18548,#18549,#18550,#18551,#18552,#18553,#18554,#18555,#18556,#18557,
#18558,#18559,#18560,#18561,#18562,#18563,#18564,#18565,#18566,#18567,#18568,
#18569,#18570,#18571,#18572,#18573,#18574,#18575,#18576,#18577,#18578,#18579,
#18580,#18581,#18582),.UNSPECIFIED.,.F.,.F.,(4,3,3,3,3,3,3,3,3,3,3,3,3,
3,3,3,3,3,3,3,3,3,3,3,3,3,3,3,4),(0.,0.0219684762434081,0.0445462124467126,
0.0636249534914295,0.0720972960542206,0.0767542173843102,0.0810485961878158,
0.102995192950798,0.124770823151871,0.142872152565015,0.150424925646171,
0.153924398800506,0.157567874542716,0.178337765989879,0.197176140804447,
0.219449333403671,0.224355700498473,0.229394670484164,0.250059769795147,
0.270720665759462,0.285681978064527,0.296900914659574,0.300624889644009,
0.320396331993549,0.334317598650336,0.338782830646777,0.357805989026366,
0.375361681598234,0.37862159683144),.UNSPECIFIED.);
#617=B_SPLINE_CURVE_WITH_KNOTS('',3,(#18591,#18592,#18593,#18594,#18595,
#18596,#18597),.UNSPECIFIED.,.F.,.F.,(4,3,4),(-0.000457154756746039,0.104542342765872,
0.244541672796029),.UNSPECIFIED.);
#618=B_SPLINE_CURVE_WITH_KNOTS('',3,(#18601,#18602,#18603,#18604),
 .UNSPECIFIED.,.F.,.F.,(4,4),(0.,0.0232332610844643),.UNSPECIFIED.);
#619=B_SPLINE_CURVE_WITH_KNOTS('',3,(#18606,#18607,#18608,#18609),
 .UNSPECIFIED.,.F.,.F.,(4,4),(0.0120180048418136,0.104990232004945),
 .UNSPECIFIED.);
#620=B_SPLINE_CURVE_WITH_KNOTS('',3,(#18613,#18614,#18615,#18616),
 .UNSPECIFIED.,.F.,.F.,(4,4),(0.,0.0929776635187143),.UNSPECIFIED.);
#621=B_SPLINE_CURVE_WITH_KNOTS('',3,(#18618,#18619,#18620,#18621),
 .UNSPECIFIED.,.F.,.F.,(4,4),(0.,0.0232332610844643),.UNSPECIFIED.);
#622=B_SPLINE_CURVE_WITH_KNOTS('',3,(#18625,#18626,#18627,#18628),
 .UNSPECIFIED.,.F.,.F.,(4,4),(0.,0.0724694769083724),.UNSPECIFIED.);
#623=B_SPLINE_CURVE_WITH_KNOTS('',3,(#18632,#18633,#18634,#18635),
 .UNSPECIFIED.,.F.,.F.,(4,4),(0.,0.0724694769083725),.UNSPECIFIED.);
#624=B_SPLINE_CURVE_WITH_KNOTS('',3,(#18639,#18640,#18641,#18642),
 .UNSPECIFIED.,.F.,.F.,(4,4),(0.,0.0232332610844642),.UNSPECIFIED.);
#625=B_SPLINE_CURVE_WITH_KNOTS('',3,(#18644,#18645,#18646,#18647),
 .UNSPECIFIED.,.F.,.F.,(4,4),(0.0120180048418136,0.104990232004945),
 .UNSPECIFIED.);
#626=B_SPLINE_CURVE_WITH_KNOTS('',3,(#18651,#18652,#18653,#18654),
 .UNSPECIFIED.,.F.,.F.,(4,4),(0.,0.0929776635187134),.UNSPECIFIED.);
#627=B_SPLINE_CURVE_WITH_KNOTS('',3,(#18656,#18657,#18658,#18659),
 .UNSPECIFIED.,.F.,.F.,(4,4),(0.,0.0232332610844643),.UNSPECIFIED.);
#628=B_SPLINE_CURVE_WITH_KNOTS('',3,(#18663,#18664,#18665,#18666,#18667,
#18668,#18669,#18670,#18671,#18672),.UNSPECIFIED.,.F.,.F.,(4,3,3,4),(0.,
0.104370494681066,0.173950824468443,0.24353115425582),.UNSPECIFIED.);
#629=B_SPLINE_CURVE_WITH_KNOTS('',3,(#18676,#18677,#18678,#18679,#18680,
#18681,#18682,#18683,#18684,#18685),.UNSPECIFIED.,.F.,.F.,(4,3,3,4),(-0.000455419873444116,
0.0695442616435351,0.139543943160514,0.244543465435983),.UNSPECIFIED.);
#630=B_SPLINE_CURVE_WITH_KNOTS('',3,(#18689,#18690,#18691,#18692),
 .UNSPECIFIED.,.F.,.F.,(4,4),(0.,0.0232332610844641),.UNSPECIFIED.);
#631=B_SPLINE_CURVE_WITH_KNOTS('',3,(#18694,#18695,#18696,#18697),
 .UNSPECIFIED.,.F.,.F.,(4,4),(0.0120180048418138,0.104990232004945),
 .UNSPECIFIED.);
#632=B_SPLINE_CURVE_WITH_KNOTS('',3,(#18701,#18702,#18703,#18704),
 .UNSPECIFIED.,.F.,.F.,(4,4),(0.,0.0929776635187139),.UNSPECIFIED.);
#633=B_SPLINE_CURVE_WITH_KNOTS('',3,(#18706,#18707,#18708,#18709),
 .UNSPECIFIED.,.F.,.F.,(4,4),(0.,0.0232332610844639),.UNSPECIFIED.);
#634=B_SPLINE_CURVE_WITH_KNOTS('',3,(#18713,#18714,#18715,#18716),
 .UNSPECIFIED.,.F.,.F.,(4,4),(0.,0.023233261084464),.UNSPECIFIED.);
#635=B_SPLINE_CURVE_WITH_KNOTS('',3,(#18718,#18719,#18720,#18721),
 .UNSPECIFIED.,.F.,.F.,(4,4),(0.0120180048418136,0.104990232004945),
 .UNSPECIFIED.);
#636=B_SPLINE_CURVE_WITH_KNOTS('',3,(#18725,#18726,#18727,#18728),
 .UNSPECIFIED.,.F.,.F.,(4,4),(0.,0.0929776635187144),.UNSPECIFIED.);
#637=B_SPLINE_CURVE_WITH_KNOTS('',3,(#18730,#18731,#18732,#18733),
 .UNSPECIFIED.,.F.,.F.,(4,4),(0.,0.0232332610844636),.UNSPECIFIED.);
#638=B_SPLINE_CURVE_WITH_KNOTS('',3,(#18736,#18737,#18738,#18739,#18740,
#18741,#18742),.UNSPECIFIED.,.F.,.F.,(4,3,4),(0.,0.139160655172976,0.243531146552709),
 .UNSPECIFIED.);
#639=B_SPLINE_CURVE_WITH_KNOTS('',3,(#18744,#18745,#18746,#18747,#18748,
#18749,#18750,#18751,#18752,#18753,#18754),.UNSPECIFIED.,.F.,.F.,(4,1,1,
1,1,1,1,1,4),(15.7079632679489,15.8521317542302,16.8497696917236,17.847407629217,
18.8450455667104,19.8426835042038,20.8403214416972,21.8379593791906,21.9911485751285),
 .UNSPECIFIED.);
#640=B_SPLINE_CURVE_WITH_KNOTS('',3,(#18755,#18756,#18757,#18758,#18759,
#18760,#18761,#18762,#18763,#18764),.UNSPECIFIED.,.F.,.F.,(4,1,1,1,1,1,
1,4),(15.7079632679489,16.3934168877637,17.3910548252571,18.3886927627505,
19.3863307002439,20.3839686377373,21.3816065752307,21.9911485751285),
 .UNSPECIFIED.);
#641=B_SPLINE_CURVE_WITH_KNOTS('',3,(#19037,#19038,#19039,#19040,#19041,
#19042,#19043,#19044,#19045,#19046,#19047,#19048,#19049,#19050,#19051,#19052,
#19053,#19054,#19055,#19056,#19057,#19058,#19059,#19060,#19061,#19062,#19063,
#19064,#19065,#19066,#19067,#19068,#19069,#19070,#19071,#19072,#19073,#19074,
#19075,#19076,#19077,#19078,#19079,#19080,#19081,#19082,#19083,#19084,#19085,
#19086,#19087,#19088,#19089,#19090,#19091,#19092,#19093,#19094,#19095,#19096,
#19097,#19098,#19099,#19100,#19101,#19102,#19103,#19104,#19105,#19106,#19107,
#19108,#19109,#19110,#19111,#19112,#19113,#19114,#19115,#19116,#19117,#19118),
 .UNSPECIFIED.,.F.,.F.,(4,3,3,3,3,3,3,3,3,3,3,3,3,3,3,3,3,3,3,3,3,3,3,3,
3,3,3,4),(0.,0.0186001955440291,0.0384273864129818,0.0557761784233154,0.0644850635806072,
0.0684540525148886,0.0885102627549338,0.108921083345179,0.125995243132797,
0.133867733103114,0.137294804201007,0.158369432404981,0.177217722495651,
0.197744341647606,0.205657831161379,0.209130460783893,0.230134483819633,
0.25162588097924,0.268060298342119,0.278285214154537,0.284049807821285,
0.306318769832978,0.322981100903462,0.328160610356412,0.333181723393864,
0.355703056733766,0.372968094114915,0.376940817211641),.UNSPECIFIED.);
#642=B_SPLINE_CURVE_WITH_KNOTS('',3,(#19119,#19120,#19121,#19122,#19123,
#19124,#19125,#19126,#19127,#19128,#19129,#19130,#19131,#19132,#19133,#19134,
#19135,#19136,#19137,#19138,#19139,#19140,#19141,#19142,#19143),
 .UNSPECIFIED.,.F.,.F.,(4,3,3,3,3,3,3,3,4),(-10.1295685708718,-9.97637937493389,
-8.9787414374405,-7.98110349994711,-6.98346556245372,-5.98582762496034,
-4.98818968746695,-3.99055174997356,-3.84638326369224),.UNSPECIFIED.);
#643=B_SPLINE_CURVE_WITH_KNOTS('',3,(#19416,#19417,#19418,#19419,#19420,
#19421,#19422,#19423,#19424,#19425,#19426,#19427,#19428,#19429,#19430,#19431,
#19432,#19433,#19434,#19435,#19436,#19437),.UNSPECIFIED.,.F.,.F.,(4,3,3,
3,3,3,3,4),(7.59300756235154,7.98110349994712,8.97874143744051,9.97637937493389,
10.9740173124273,11.9716552499207,12.9692931874141,13.8761928695311),
 .UNSPECIFIED.);
#644=B_SPLINE_CURVE_WITH_KNOTS('',3,(#19438,#19439,#19440,#19441,#19442,
#19443,#19444,#19445,#19446,#19447,#19448,#19449,#19450,#19451,#19452,#19453,
#19454,#19455,#19456,#19457,#19458,#19459,#19460,#19461,#19462,#19463,#19464,
#19465,#19466,#19467,#19468,#19469,#19470,#19471,#19472,#19473,#19474,#19475,
#19476,#19477,#19478,#19479,#19480,#19481,#19482,#19483,#19484,#19485,#19486,
#19487,#19488,#19489,#19490,#19491,#19492,#19493,#19494,#19495,#19496,#19497,
#19498,#19499,#19500,#19501,#19502,#19503,#19504,#19505,#19506,#19507,#19508,
#19509,#19510,#19511,#19512,#19513,#19514,#19515,#19516,#19517,#19518,#19519,
#19520,#19521,#19522),.UNSPECIFIED.,.F.,.F.,(4,3,3,3,3,3,3,3,3,3,3,3,3,
3,3,3,3,3,3,3,3,3,3,3,3,3,3,3,4),(0.,0.021968367039207,0.0445460938731798,
0.0636248497395869,0.0720972649186227,0.0767541517712494,0.081048578600775,
0.102995178737151,0.124770843242203,0.142872167632761,0.15042492208086,
0.153924371311917,0.157567864997241,0.178337790409045,0.197176140804436,
0.21944933340366,0.224355711089555,0.229394671220526,0.250059766746714,
0.270720668844819,0.285682090877926,0.296901099405143,0.300624942355926,
0.320396428685711,0.334317757300971,0.338782986789968,0.357806213209377,
0.375361681598227,0.378621596831429),.UNSPECIFIED.);
#645=B_SPLINE_CURVE_WITH_KNOTS('',3,(#19524,#19525,#19526,#19527,#19528,
#19529,#19530,#19531,#19532,#19533,#19534),.UNSPECIFIED.,.F.,.F.,(4,1,1,
1,1,1,1,1,4),(15.7079632679489,15.8521317542302,16.8497696917236,17.847407629217,
18.8450455667104,19.8426835042038,20.8403214416972,21.8379593791906,21.9911485751285),
 .UNSPECIFIED.);
#646=B_SPLINE_CURVE_WITH_KNOTS('',3,(#19535,#19536,#19537,#19538,#19539,
#19540,#19541,#19542,#19543,#19544),.UNSPECIFIED.,.F.,.F.,(4,1,1,1,1,1,
1,4),(15.7079632679489,16.3934168877637,17.3910548252571,18.3886927627505,
19.3863307002439,20.3839686377373,21.3816065752307,21.9911485751285),
 .UNSPECIFIED.);
#647=B_SPLINE_CURVE_WITH_KNOTS('',3,(#19817,#19818,#19819,#19820,#19821,
#19822,#19823,#19824,#19825,#19826,#19827,#19828,#19829,#19830,#19831,#19832,
#19833,#19834,#19835,#19836,#19837,#19838,#19839,#19840,#19841,#19842,#19843,
#19844,#19845,#19846,#19847,#19848,#19849,#19850,#19851,#19852,#19853,#19854,
#19855,#19856,#19857,#19858,#19859,#19860,#19861,#19862,#19863,#19864,#19865,
#19866,#19867,#19868,#19869,#19870,#19871,#19872,#19873,#19874,#19875,#19876,
#19877,#19878,#19879,#19880,#19881,#19882,#19883,#19884,#19885,#19886,#19887,
#19888,#19889,#19890,#19891,#19892,#19893,#19894,#19895,#19896,#19897,#19898),
 .UNSPECIFIED.,.F.,.F.,(4,3,3,3,3,3,3,3,3,3,3,3,3,3,3,3,3,3,3,3,3,3,3,3,
3,3,3,4),(0.,0.0186021264125186,0.0384290759229101,0.0557776567445027,0.0644876217404217,
0.0684547402312853,0.0885123107886399,0.108923692826401,0.125997200243713,
0.133870811794592,0.137296536048802,0.158370940690289,0.177217722495651,
0.19774333581199,0.205657250478794,0.209130030883427,0.230132865688644,
0.251623648731938,0.268060780242053,0.278286323291031,0.284049483842389,
0.306318379108798,0.322980807860325,0.328159971350525,0.333181412604332,
0.355702737969757,0.372968094114908,0.376940817211636),.UNSPECIFIED.);
#648=B_SPLINE_CURVE_WITH_KNOTS('',3,(#19899,#19900,#19901,#19902,#19903,
#19904,#19905,#19906,#19907,#19908,#19909,#19910,#19911,#19912,#19913,#19914,
#19915,#19916,#19917,#19918,#19919,#19920,#19921,#19922,#19923),
 .UNSPECIFIED.,.F.,.F.,(4,3,3,3,3,3,3,3,4),(-10.1295685708718,-9.9763793749339,
-8.97874143744051,-7.98110349994712,-6.98346556245373,-5.98582762496034,
-4.98818968746695,-3.99055174997356,-3.84638326369225),.UNSPECIFIED.);
#649=B_SPLINE_CURVE_WITH_KNOTS('',3,(#20196,#20197,#20198,#20199,#20200,
#20201,#20202,#20203,#20204,#20205,#20206,#20207,#20208,#20209,#20210,#20211,
#20212,#20213,#20214,#20215,#20216,#20217),.UNSPECIFIED.,.F.,.F.,(4,3,3,
3,3,3,3,4),(7.59300756235153,7.98110349994712,8.97874143744051,9.9763793749339,
10.9740173124273,11.9716552499207,12.9692931874141,13.8761928695311),
 .UNSPECIFIED.);
#650=B_SPLINE_CURVE_WITH_KNOTS('',3,(#20218,#20219,#20220,#20221,#20222,
#20223,#20224,#20225,#20226,#20227,#20228,#20229,#20230,#20231,#20232,#20233,
#20234,#20235,#20236,#20237,#20238,#20239,#20240,#20241,#20242,#20243,#20244,
#20245,#20246,#20247,#20248,#20249,#20250,#20251,#20252,#20253,#20254,#20255,
#20256,#20257,#20258,#20259,#20260,#20261,#20262,#20263,#20264,#20265,#20266,
#20267,#20268,#20269,#20270,#20271,#20272,#20273,#20274,#20275,#20276,#20277,
#20278,#20279,#20280,#20281,#20282,#20283,#20284,#20285,#20286,#20287,#20288,
#20289,#20290,#20291,#20292,#20293,#20294,#20295,#20296,#20297,#20298,#20299,
#20300,#20301,#20302),.UNSPECIFIED.,.F.,.F.,(4,3,3,3,3,3,3,3,3,3,3,3,3,
3,3,3,3,3,3,3,3,3,3,3,3,3,3,3,4),(0.,0.0219699876228651,0.0445478480627961,
0.063626384655501,0.0720977258394301,0.0767551222528037,0.081048838856351,
0.102995383259199,0.124770532738703,0.142871934755136,0.150424965344085,
0.153924745539011,0.157567999767288,0.178337416397304,0.197176140804435,
0.21944933340366,0.224355545593744,0.229394660500788,0.250059809985045,
0.270720610050177,0.285680358833126,0.296898250347477,0.300624134930505,
0.320394944095586,0.334315330906952,0.338780615268752,0.357802800782436,
0.37536168159823,0.378621596831432),.UNSPECIFIED.);
#651=B_SPLINE_CURVE_WITH_KNOTS('',3,(#20304,#20305,#20306,#20307,#20308,
#20309,#20310,#20311,#20312,#20313,#20314),.UNSPECIFIED.,.F.,.F.,(4,1,1,
1,1,1,1,1,4),(15.7079632679489,15.8521317542302,16.8497696917236,17.847407629217,
18.8450455667104,19.8426835042038,20.8403214416972,21.8379593791906,21.9911485751285),
 .UNSPECIFIED.);
#652=B_SPLINE_CURVE_WITH_KNOTS('',3,(#20315,#20316,#20317,#20318,#20319,
#20320,#20321,#20322,#20323,#20324),.UNSPECIFIED.,.F.,.F.,(4,1,1,1,1,1,
1,4),(15.7079632679489,16.3934168877637,17.3910548252571,18.3886927627505,
19.3863307002439,20.3839686377373,21.3816065752307,21.9911485751285),
 .UNSPECIFIED.);
#653=B_SPLINE_CURVE_WITH_KNOTS('',3,(#20597,#20598,#20599,#20600,#20601,
#20602,#20603,#20604,#20605,#20606,#20607,#20608,#20609,#20610,#20611,#20612,
#20613,#20614,#20615,#20616,#20617,#20618,#20619,#20620,#20621,#20622,#20623,
#20624,#20625,#20626,#20627,#20628,#20629,#20630,#20631,#20632,#20633,#20634,
#20635,#20636,#20637,#20638,#20639,#20640,#20641,#20642,#20643,#20644,#20645,
#20646,#20647,#20648,#20649,#20650,#20651,#20652,#20653,#20654,#20655,#20656,
#20657,#20658,#20659,#20660,#20661,#20662,#20663,#20664,#20665,#20666,#20667,
#20668,#20669,#20670,#20671,#20672,#20673,#20674,#20675,#20676,#20677,#20678),
 .UNSPECIFIED.,.F.,.F.,(4,3,3,3,3,3,3,3,3,3,3,3,3,3,3,3,3,3,3,3,3,3,3,3,
3,3,3,4),(0.,0.0186001593287853,0.038427354724643,0.0557761506960184,0.0644850155858926,
0.0684540396471726,0.0885102242859234,0.108921034188384,0.125995206265199,
0.133867675073225,0.13729477172277,0.158369403918174,0.177217722495646,
0.197744360341658,0.205657841797581,0.209130468630472,0.230134513725058,
0.251625922343422,0.268060289116985,0.278285192809447,0.284049813966147,
0.306318777256464,0.322981106471074,0.328160622250462,0.333181729176337,
0.355703062583805,0.372968094114904,0.376940817211631),.UNSPECIFIED.);
#654=B_SPLINE_CURVE_WITH_KNOTS('',3,(#20679,#20680,#20681,#20682,#20683,
#20684,#20685,#20686,#20687,#20688,#20689,#20690,#20691,#20692,#20693,#20694,
#20695,#20696,#20697,#20698,#20699,#20700,#20701,#20702,#20703),
 .UNSPECIFIED.,.F.,.F.,(4,3,3,3,3,3,3,3,4),(-10.1295685708718,-9.97637937493389,
-8.9787414374405,-7.98110349994711,-6.98346556245372,-5.98582762496033,
-4.98818968746695,-3.99055174997356,-3.84638326369224),.UNSPECIFIED.);
#655=B_SPLINE_CURVE_WITH_KNOTS('',3,(#20976,#20977,#20978,#20979,#20980,
#20981,#20982,#20983,#20984,#20985,#20986,#20987,#20988,#20989,#20990,#20991,
#20992,#20993,#20994,#20995,#20996,#20997),.UNSPECIFIED.,.F.,.F.,(4,3,3,
3,3,3,3,4),(7.59300756235153,7.98110349994712,8.9787414374405,9.9763793749339,
10.9740173124273,11.9716552499207,12.9692931874141,13.8761928695311),
 .UNSPECIFIED.);
#656=B_SPLINE_CURVE_WITH_KNOTS('',3,(#20998,#20999,#21000,#21001,#21002,
#21003,#21004,#21005,#21006,#21007,#21008,#21009,#21010,#21011,#21012,#21013,
#21014,#21015,#21016,#21017,#21018,#21019,#21020,#21021,#21022,#21023,#21024,
#21025,#21026,#21027,#21028,#21029,#21030,#21031,#21032,#21033,#21034,#21035,
#21036,#21037,#21038,#21039,#21040,#21041,#21042,#21043,#21044,#21045,#21046,
#21047,#21048,#21049,#21050,#21051,#21052,#21053,#21054,#21055,#21056,#21057,
#21058,#21059,#21060,#21061,#21062,#21063,#21064,#21065,#21066,#21067,#21068,
#21069,#21070,#21071,#21072,#21073,#21074,#21075,#21076,#21077,#21078,#21079,
#21080,#21081,#21082),.UNSPECIFIED.,.F.,.F.,(4,3,3,3,3,3,3,3,3,3,3,3,3,
3,3,3,3,3,3,3,3,3,3,3,3,3,3,3,4),(0.,0.0219683783865633,0.0445461061966063,
0.0636248605225854,0.0720972681544531,0.076754158590681,0.0810485804315956,
0.102995180219726,0.124770841163088,0.142872166073426,0.150424922457386,
0.153924374186846,0.157567865992902,0.17833778787771,0.197176140804439,
0.219449333403663,0.224355709992939,0.22939467114638,0.250059767066961,
0.270720668532703,0.285682079189432,0.296901080267923,0.300624936892629,
0.320396418663424,0.334317740851573,0.338782970593463,0.357806189956982,
0.375361681598234,0.378621596831438),.UNSPECIFIED.);
#657=B_SPLINE_CURVE_WITH_KNOTS('',3,(#21084,#21085,#21086,#21087,#21088,
#21089,#21090,#21091,#21092,#21093,#21094),.UNSPECIFIED.,.F.,.F.,(4,1,1,
1,1,1,1,1,4),(15.7079632679489,15.8521317542302,16.8497696917236,17.847407629217,
18.8450455667104,19.8426835042038,20.8403214416972,21.8379593791906,21.9911485751285),
 .UNSPECIFIED.);
#658=B_SPLINE_CURVE_WITH_KNOTS('',3,(#21095,#21096,#21097,#21098,#21099,
#21100,#21101,#21102,#21103,#21104),.UNSPECIFIED.,.F.,.F.,(4,1,1,1,1,1,
1,4),(15.7079632679489,16.3934168877637,17.3910548252571,18.3886927627505,
19.3863307002439,20.3839686377373,21.3816065752307,21.9911485751285),
 .UNSPECIFIED.);
#659=B_SPLINE_CURVE_WITH_KNOTS('',3,(#21377,#21378,#21379,#21380,#21381,
#21382,#21383,#21384,#21385,#21386,#21387,#21388,#21389,#21390,#21391,#21392,
#21393,#21394,#21395,#21396,#21397,#21398,#21399,#21400,#21401,#21402,#21403,
#21404,#21405,#21406,#21407,#21408,#21409,#21410,#21411,#21412,#21413,#21414,
#21415,#21416,#21417,#21418,#21419,#21420,#21421,#21422,#21423,#21424,#21425,
#21426,#21427,#21428,#21429,#21430,#21431,#21432,#21433,#21434,#21435,#21436,
#21437,#21438,#21439,#21440,#21441,#21442,#21443,#21444,#21445,#21446,#21447,
#21448,#21449,#21450,#21451,#21452,#21453,#21454,#21455,#21456,#21457,#21458),
 .UNSPECIFIED.,.F.,.F.,(4,3,3,3,3,3,3,3,3,3,3,3,3,3,3,3,3,3,3,3,3,3,3,3,
3,3,3,4),(0.,0.0186003225188305,0.0384274975159331,0.055776275638398,0.064485231851229,
0.0684540976406399,0.0885103976169496,0.108921255634199,0.125995372349562,
0.13386793648099,0.137294918074892,0.158369532224432,0.177217722495652,
0.197744276051976,0.205657793793726,0.209130433223682,0.230134378850311,
0.251625735815387,0.268060330628937,0.278285288823359,0.284049786311093,
0.306318743846474,0.322981081413583,0.328160568645752,0.333181703108591,
0.355703036188051,0.372968094114908,0.376940817211635),.UNSPECIFIED.);
#660=B_SPLINE_CURVE_WITH_KNOTS('',3,(#21459,#21460,#21461,#21462,#21463,
#21464,#21465,#21466,#21467,#21468,#21469,#21470,#21471,#21472,#21473,#21474,
#21475,#21476,#21477,#21478,#21479,#21480,#21481,#21482,#21483),
 .UNSPECIFIED.,.F.,.F.,(4,3,3,3,3,3,3,3,4),(-10.1295685708718,-9.97637937493389,
-8.9787414374405,-7.98110349994711,-6.98346556245372,-5.98582762496033,
-4.98818968746695,-3.99055174997356,-3.84638326369223),.UNSPECIFIED.);
#661=B_SPLINE_CURVE_WITH_KNOTS('',3,(#21756,#21757,#21758,#21759,#21760,
#21761,#21762,#21763,#21764,#21765,#21766,#21767,#21768,#21769,#21770,#21771,
#21772,#21773,#21774,#21775,#21776,#21777),.UNSPECIFIED.,.F.,.F.,(4,3,3,
3,3,3,3,4),(7.59300756235153,7.98110349994712,8.9787414374405,9.9763793749339,
10.9740173124273,11.9716552499207,12.9692931874141,13.8761928695311),
 .UNSPECIFIED.);
#662=B_SPLINE_CURVE_WITH_KNOTS('',3,(#21778,#21779,#21780,#21781,#21782,
#21783,#21784,#21785,#21786,#21787,#21788,#21789,#21790,#21791,#21792,#21793,
#21794,#21795,#21796,#21797,#21798,#21799,#21800,#21801,#21802,#21803,#21804,
#21805,#21806,#21807,#21808,#21809,#21810,#21811,#21812,#21813,#21814,#21815,
#21816,#21817,#21818,#21819,#21820,#21821,#21822,#21823,#21824,#21825,#21826,
#21827,#21828,#21829,#21830,#21831,#21832,#21833,#21834,#21835,#21836,#21837,
#21838,#21839,#21840,#21841,#21842,#21843,#21844,#21845,#21846,#21847,#21848,
#21849,#21850,#21851,#21852,#21853,#21854,#21855,#21856,#21857,#21858,#21859,
#21860,#21861,#21862),.UNSPECIFIED.,.F.,.F.,(4,3,3,3,3,3,3,3,3,3,3,3,3,
3,3,3,3,3,3,3,3,3,3,3,3,3,3,3,4),(0.,0.0219684727831994,0.0445462086907792,
0.0636249502049861,0.0720972950677938,0.0767542153058977,0.0810485956323239,
0.102995192501071,0.124770823787709,0.14287215304189,0.150424925533504,
0.153924397930068,0.157567874241077,0.178337766764892,0.197176140804434,
0.219449333403657,0.224355700835494,0.229394670533905,0.25005976972559,
0.270720665885406,0.285681981717074,0.296900920633034,0.300624891340717,
0.32039633508698,0.334317603718878,0.338782835699966,0.357805996239019,
0.375361681598221,0.378621596831425),.UNSPECIFIED.);
#663=B_SPLINE_CURVE_WITH_KNOTS('',3,(#21864,#21865,#21866,#21867,#21868,
#21869,#21870,#21871,#21872,#21873,#21874),.UNSPECIFIED.,.F.,.F.,(4,1,1,
1,1,1,1,1,4),(15.7079632679489,15.8521317542302,16.8497696917236,17.847407629217,
18.8450455667104,19.8426835042038,20.8403214416972,21.8379593791906,21.9911485751285),
 .UNSPECIFIED.);
#664=B_SPLINE_CURVE_WITH_KNOTS('',3,(#21875,#21876,#21877,#21878,#21879,
#21880,#21881,#21882,#21883,#21884),.UNSPECIFIED.,.F.,.F.,(4,1,1,1,1,1,
1,4),(15.7079632679489,16.3934168877637,17.3910548252571,18.3886927627505,
19.3863307002439,20.3839686377373,21.3816065752307,21.9911485751285),
 .UNSPECIFIED.);
#665=B_SPLINE_CURVE_WITH_KNOTS('',3,(#22157,#22158,#22159,#22160,#22161,
#22162,#22163,#22164,#22165,#22166,#22167,#22168,#22169,#22170,#22171,#22172,
#22173,#22174,#22175,#22176,#22177,#22178,#22179,#22180,#22181,#22182,#22183,
#22184,#22185,#22186,#22187,#22188,#22189,#22190,#22191,#22192,#22193,#22194,
#22195,#22196,#22197,#22198,#22199,#22200,#22201,#22202,#22203,#22204,#22205,
#22206,#22207,#22208,#22209,#22210,#22211,#22212,#22213,#22214,#22215,#22216,
#22217,#22218,#22219,#22220,#22221,#22222,#22223,#22224,#22225,#22226,#22227,
#22228,#22229,#22230,#22231,#22232,#22233,#22234,#22235,#22236,#22237,#22238),
 .UNSPECIFIED.,.F.,.F.,(4,3,3,3,3,3,3,3,3,3,3,3,3,3,3,3,3,3,3,3,3,3,3,3,
3,3,3,4),(0.,0.0186014846577496,0.038428514387487,0.0557771654010072,0.0644867716513231,
0.0684545112987941,0.0885116307421842,0.10892282798046,0.125996551609257,
0.133869791829133,0.137295960384279,0.158370441632034,0.177217722495649,
0.197743672040111,0.205657446374183,0.209130176279143,0.230133408578187,
0.251624396374422,0.268060622305675,0.278285961088466,0.284049590723894,
0.306318507843825,0.322980904411595,0.328160184788546,0.33318151641816,
0.355702845383631,0.372968094114904,0.376940817211632),.UNSPECIFIED.);
#666=B_SPLINE_CURVE_WITH_KNOTS('',3,(#22239,#22240,#22241,#22242,#22243,
#22244,#22245,#22246,#22247,#22248,#22249,#22250,#22251,#22252,#22253,#22254,
#22255,#22256,#22257,#22258,#22259,#22260,#22261,#22262,#22263),
 .UNSPECIFIED.,.F.,.F.,(4,3,3,3,3,3,3,3,4),(-10.1295685708718,-9.9763793749339,
-8.97874143744051,-7.98110349994712,-6.98346556245373,-5.98582762496034,
-4.98818968746695,-3.99055174997356,-3.84638326369224),.UNSPECIFIED.);
#667=B_SPLINE_CURVE_WITH_KNOTS('',3,(#22536,#22537,#22538,#22539,#22540,
#22541,#22542,#22543,#22544,#22545,#22546,#22547,#22548,#22549,#22550,#22551,
#22552,#22553,#22554,#22555,#22556,#22557),.UNSPECIFIED.,.F.,.F.,(4,3,3,
3,3,3,3,4),(7.59300756235153,7.98110349994712,8.97874143744051,9.9763793749339,
10.9740173124273,11.9716552499207,12.9692931874141,13.8761928695311),
 .UNSPECIFIED.);
#668=B_SPLINE_CURVE_WITH_KNOTS('',3,(#22558,#22559,#22560,#22561,#22562,
#22563,#22564,#22565,#22566,#22567,#22568,#22569,#22570,#22571,#22572,#22573,
#22574,#22575,#22576,#22577,#22578,#22579,#22580,#22581,#22582,#22583,#22584,
#22585,#22586,#22587,#22588,#22589,#22590,#22591,#22592,#22593,#22594,#22595,
#22596,#22597,#22598,#22599,#22600,#22601,#22602,#22603,#22604,#22605,#22606,
#22607,#22608,#22609,#22610,#22611,#22612,#22613,#22614,#22615,#22616,#22617,
#22618,#22619,#22620,#22621,#22622,#22623,#22624,#22625,#22626,#22627,#22628,
#22629,#22630,#22631,#22632,#22633,#22634,#22635,#22636,#22637,#22638,#22639,
#22640,#22641,#22642),.UNSPECIFIED.,.F.,.F.,(4,3,3,3,3,3,3,3,3,3,3,3,3,
3,3,3,3,3,3,3,3,3,3,3,3,3,3,3,4),(0.,0.0219694677513561,0.0445472865885517,
0.063625893365537,0.072097578240407,0.0767548116596636,0.0810487555375798,
0.102995319120348,0.124770635170688,0.142872011579124,0.150424953669656,
0.153924633210219,0.157567958114044,0.178337539028175,0.197176140804434,
0.219449333403659,0.224355600605759,0.229394663995212,0.250059796670154,
0.270720632029166,0.285680928134077,0.296899189715326,0.30062439987216,
0.320395431980684,0.334316126118409,0.338781388898732,0.357803915598534,
0.375361681598229,0.378621596831431),.UNSPECIFIED.);
#669=B_SPLINE_CURVE_WITH_KNOTS('',3,(#22644,#22645,#22646,#22647,#22648,
#22649,#22650,#22651,#22652,#22653,#22654),.UNSPECIFIED.,.F.,.F.,(4,1,1,
1,1,1,1,1,4),(15.7079632679489,15.8521317542302,16.8497696917236,17.847407629217,
18.8450455667104,19.8426835042038,20.8403214416972,21.8379593791906,21.9911485751285),
 .UNSPECIFIED.);
#670=B_SPLINE_CURVE_WITH_KNOTS('',3,(#22655,#22656,#22657,#22658,#22659,
#22660,#22661,#22662,#22663,#22664),.UNSPECIFIED.,.F.,.F.,(4,1,1,1,1,1,
1,4),(15.7079632679489,16.3934168877637,17.3910548252571,18.3886927627505,
19.3863307002439,20.3839686377373,21.3816065752307,21.9911485751285),
 .UNSPECIFIED.);
#671=B_SPLINE_CURVE_WITH_KNOTS('',3,(#22937,#22938,#22939,#22940,#22941,
#22942,#22943,#22944,#22945,#22946,#22947,#22948,#22949,#22950,#22951,#22952,
#22953,#22954,#22955,#22956,#22957,#22958,#22959,#22960,#22961,#22962,#22963,
#22964,#22965,#22966,#22967,#22968,#22969,#22970,#22971,#22972,#22973,#22974,
#22975,#22976,#22977,#22978,#22979,#22980,#22981,#22982,#22983,#22984,#22985,
#22986,#22987,#22988,#22989,#22990,#22991,#22992,#22993,#22994,#22995,#22996,
#22997,#22998,#22999,#23000,#23001,#23002,#23003,#23004,#23005,#23006,#23007,
#23008,#23009,#23010,#23011,#23012,#23013,#23014,#23015,#23016,#23017,#23018),
 .UNSPECIFIED.,.F.,.F.,(4,3,3,3,3,3,3,3,3,3,3,3,3,3,3,3,3,3,3,3,3,3,3,3,
3,3,3,4),(0.,0.0186014969432099,0.0384285251372648,0.0557771748070628,0.0644867879264312,
0.068454515682969,0.0885116437724692,0.108922844565445,0.125996564047996,
0.133869811392223,0.137295971404081,0.158370451206621,0.177217722495649,
0.197743665621452,0.205657442650787,0.209130173515864,0.230133398228635,
0.251624382110561,0.268060625352095,0.27828596808805,0.284049588666246,
0.306318505364336,0.322980902551978,0.328160180707467,0.333181514434269,
0.355702843339616,0.372968094114905,0.376940817211631),.UNSPECIFIED.);
#672=B_SPLINE_CURVE_WITH_KNOTS('',3,(#23019,#23020,#23021,#23022,#23023,
#23024,#23025,#23026,#23027,#23028,#23029,#23030,#23031,#23032,#23033,#23034,
#23035,#23036,#23037,#23038,#23039,#23040,#23041,#23042,#23043),
 .UNSPECIFIED.,.F.,.F.,(4,3,3,3,3,3,3,3,4),(-10.1295685708718,-9.97637937493389,
-8.9787414374405,-7.98110349994711,-6.98346556245372,-5.98582762496033,
-4.98818968746695,-3.99055174997356,-3.84638326369223),.UNSPECIFIED.);
#673=B_SPLINE_CURVE_WITH_KNOTS('',3,(#23316,#23317,#23318,#23319,#23320,
#23321,#23322,#23323,#23324,#23325,#23326,#23327,#23328,#23329,#23330,#23331,
#23332,#23333,#23334,#23335,#23336,#23337),.UNSPECIFIED.,.F.,.F.,(4,3,3,
3,3,3,3,4),(7.59300756235153,7.98110349994712,8.9787414374405,9.9763793749339,
10.9740173124273,11.9716552499207,12.9692931874141,13.8761928695311),
 .UNSPECIFIED.);
#674=B_SPLINE_CURVE_WITH_KNOTS('',3,(#23338,#23339,#23340,#23341,#23342,
#23343,#23344,#23345,#23346,#23347,#23348,#23349,#23350,#23351,#23352,#23353,
#23354,#23355,#23356,#23357,#23358,#23359,#23360,#23361,#23362,#23363,#23364,
#23365,#23366,#23367,#23368,#23369,#23370,#23371,#23372,#23373,#23374,#23375,
#23376,#23377,#23378,#23379,#23380,#23381,#23382,#23383,#23384,#23385,#23386,
#23387,#23388,#23389,#23390,#23391,#23392,#23393,#23394,#23395,#23396,#23397,
#23398,#23399,#23400,#23401,#23402,#23403,#23404,#23405,#23406,#23407,#23408,
#23409,#23410,#23411,#23412,#23413,#23414,#23415,#23416,#23417,#23418,#23419,
#23420,#23421,#23422),.UNSPECIFIED.,.F.,.F.,(4,3,3,3,3,3,3,3,3,3,3,3,3,
3,3,3,3,3,3,3,3,3,3,3,3,3,3,3,4),(0.,0.0219694560859251,0.0445472739761223,
0.0636258823296613,0.0720975749255662,0.076754804682567,0.0810487536671704,
0.102995317666388,0.124770637440215,0.14287201328127,0.150424953384956,
0.153924630606345,0.157567957162413,0.178337541751859,0.197176140804434,
0.219449333403657,0.224355601819614,0.229394664073233,0.250059796365692,
0.270720632489092,0.285680940763268,0.296899210520994,0.300624405753833,
0.3203954428033,0.334316143781929,0.338781406113623,0.357803940391243,0.375361681598218,
0.378621596831422),.UNSPECIFIED.);
#675=B_SPLINE_CURVE_WITH_KNOTS('',3,(#23521,#23522,#23523,#23524,#23525,
#23526,#23527,#23528,#23529,#23530,#23531,#23532,#23533,#23534,#23535,#23536,
#23537,#23538),.UNSPECIFIED.,.F.,.F.,(4,2,2,2,2,2,2,2,4),(-0.0402528496673053,
-0.0390162586805868,-0.0360329228780941,-0.0331487692614042,-0.0303420859131354,
-0.0275354025648669,-0.0246512489481771,-0.0216679131456843,-0.0204313221589658),
 .UNSPECIFIED.);
#676=B_SPLINE_CURVE_WITH_KNOTS('',3,(#23546,#23547,#23548,#23549,#23550,
#23551,#23552,#23553,#23554,#23555,#23556,#23557,#23558,#23559,#23560,#23561,
#23562,#23563),.UNSPECIFIED.,.F.,.F.,(4,2,2,2,2,2,2,2,4),(-0.0402528496265602,
-0.0390162586411043,-0.0360329228416578,-0.0331487692279131,-0.0303420858825104,
-0.0275354025371077,-0.024651248923363,-0.0216679131239164,-0.0204313221384605),
 .UNSPECIFIED.);
#677=B_SPLINE_CURVE_WITH_KNOTS('',3,(#23594,#23595,#23596,#23597),
 .UNSPECIFIED.,.F.,.F.,(4,4),(-4.50415301416424,-4.42010575562947),
 .UNSPECIFIED.);
#678=B_SPLINE_CURVE_WITH_KNOTS('',3,(#23600,#23601,#23602,#23603),
 .UNSPECIFIED.,.F.,.F.,(4,4),(4.42010575731827,4.50415301416424),
 .UNSPECIFIED.);
#679=B_SPLINE_CURVE_WITH_KNOTS('',3,(#23607,#23608,#23609,#23610),
 .UNSPECIFIED.,.F.,.F.,(4,4),(4.33605702956344,4.42010574979593),
 .UNSPECIFIED.);
#680=B_SPLINE_CURVE_WITH_KNOTS('',3,(#23629,#23630,#23631,#23632),
 .UNSPECIFIED.,.F.,.F.,(4,4),(-4.42010575148473,-4.33605702956344),
 .UNSPECIFIED.);
#681=B_SPLINE_CURVE_WITH_KNOTS('',3,(#23650,#23651,#23652,#23653),
 .UNSPECIFIED.,.F.,.F.,(4,4),(-6.28334201717915,-6.28327565125668),
 .UNSPECIFIED.);
#682=B_SPLINE_CURVE_WITH_KNOTS('',3,(#23656,#23657,#23658,#23659),
 .UNSPECIFIED.,.F.,.F.,(4,4),(6.28318913103521,6.28334201717915),
 .UNSPECIFIED.);
#683=B_SPLINE_CURVE_WITH_KNOTS('',3,(#23670,#23671,#23672,#23673,#23674,
#23675,#23676,#23677,#23678,#23679,#23680),.UNSPECIFIED.,.F.,.F.,(4,1,1,
1,1,1,1,1,4),(-2.49239000021166,-2.403379717037,-2.31436942506812,-2.13634884113038,
-1.95832825719263,-1.60228708931714,-1.42426650537939,-1.33525621341051,
-1.24624592144164),.UNSPECIFIED.);
#684=B_SPLINE_CURVE_WITH_KNOTS('',3,(#23681,#23682,#23683,#23684,#23685,
#23686,#23687,#23688,#23689,#23690,#23691),.UNSPECIFIED.,.F.,.F.,(4,1,1,
1,1,1,1,1,4),(-1.2462459390605,-1.15722837135618,-1.06821080365186,-0.890175668243208,
-0.712140532834561,-0.356070262017267,-0.17803512660862,-0.089017558904297,
-5.09301510414236E-5),.UNSPECIFIED.);
#685=B_SPLINE_CURVE_WITH_KNOTS('',3,(#23736,#23737,#23738,#23739,#23740,
#23741,#23742,#23743,#23744,#23745,#23746,#23747,#23748),.UNSPECIFIED.,
 .F.,.F.,(4,1,1,1,1,1,1,1,1,1,4),(-6.28318915035511,-6.17098522215475,-6.05878129395438,
-5.83437343755365,-5.38555772475219,-4.93674201195073,-4.0391105863478,
-3.59029487354634,-3.36588701714561,-3.25368308894525,-3.14147916074488),
 .UNSPECIFIED.);
#686=B_SPLINE_CURVE_WITH_KNOTS('',3,(#23801,#23802,#23803,#23804,#23805,
#23806,#23807,#23808,#23809,#23810,#23811,#23812,#23813),.UNSPECIFIED.,
 .F.,.F.,(4,1,1,1,1,1,1,1,1,1,4),(3.14147916168988,3.25368308894525,3.36588701714561,
3.59029487354634,4.0391105863478,4.93674201195073,5.38555772475219,5.83437343755365,
6.05878129395438,6.17098522215475,6.28318914939259),.UNSPECIFIED.);
#687=B_SPLINE_CURVE_WITH_KNOTS('',3,(#23825,#23826,#23827,#23828),
 .UNSPECIFIED.,.F.,.F.,(4,4),(6.2831891310352,6.28334201717915),
 .UNSPECIFIED.);
#688=B_SPLINE_CURVE_WITH_KNOTS('',3,(#23829,#23830,#23831,#23832,#23833,
#23834,#23835,#23836,#23837,#23838,#23839,#23840,#23841),.UNSPECIFIED.,
 .F.,.F.,(4,1,1,1,1,1,1,1,1,1,4),(0.000156709999566837,0.112346798249194,
0.22453688649882,0.448917062998074,0.89767741599658,1.79519812199359,2.2439584749921,
2.69271882799061,2.91709900448986,3.02928909273949,3.14147918004412),
 .UNSPECIFIED.);
#689=B_SPLINE_CURVE_WITH_KNOTS('',3,(#23843,#23844,#23845,#23846,#23847,
#23848),.UNSPECIFIED.,.F.,.F.,(4,1,1,4),(-0.380192301146874,-0.271565929390624,
-0.162939557634375,-0.140517188847002),.UNSPECIFIED.);
#690=B_SPLINE_CURVE_WITH_KNOTS('',3,(#23850,#23851,#23852,#23853,#23854),
 .UNSPECIFIED.,.F.,.F.,(4,1,4),(-0.140517188847002,-0.0543131858781248,
-0.0520889781979187),.UNSPECIFIED.);
#691=B_SPLINE_CURVE_WITH_KNOTS('',3,(#23856,#23857,#23858,#23859,#23860),
 .UNSPECIFIED.,.F.,.F.,(4,1,4),(-0.0521449953188991,-0.0271565929390624,
0.),.UNSPECIFIED.);
#692=B_SPLINE_CURVE_WITH_KNOTS('',3,(#23864,#23865,#23866,#23867),
 .UNSPECIFIED.,.F.,.F.,(4,4),(-0.380195294373854,-0.328022747535723),
 .UNSPECIFIED.);
#693=B_SPLINE_CURVE_WITH_KNOTS('',3,(#23869,#23870,#23871,#23872,#23873,
#23874),.UNSPECIFIED.,.F.,.F.,(4,1,1,4),(-0.328022747535723,-0.325881680891875,
-0.271568067409896,-0.239933140338346),.UNSPECIFIED.);
#694=B_SPLINE_CURVE_WITH_KNOTS('',3,(#23875,#23876,#23877,#23878,#23879),
 .UNSPECIFIED.,.F.,.F.,(4,1,4),(-0.239933140338346,-0.162940840445937,0.),
 .UNSPECIFIED.);
#695=B_SPLINE_CURVE_WITH_KNOTS('',3,(#23897,#23898,#23899,#23900),
 .UNSPECIFIED.,.F.,.F.,(4,4),(-6.28334201717915,-6.28327565125667),
 .UNSPECIFIED.);
#696=B_SPLINE_CURVE_WITH_KNOTS('',3,(#23954,#23955,#23956,#23957,#23958,
#23959,#23960,#23961,#23962,#23963,#23964,#23965,#23966),.UNSPECIFIED.,
 .F.,.F.,(4,1,1,1,1,1,1,1,1,1,4),(-3.14147918098911,-3.02928909273949,-2.91709900448986,
-2.69271882799061,-2.2439584749921,-1.79519812199359,-0.89767741599658,
-0.448917062998074,-0.22453688649882,-0.112346798249194,-0.000156709999566837),
 .UNSPECIFIED.);
#697=B_SPLINE_CURVE_WITH_KNOTS('',3,(#23992,#23993,#23994,#23995),
 .UNSPECIFIED.,.F.,.F.,(4,4),(-1.,-0.499999984192183),.UNSPECIFIED.);
#698=B_SPLINE_CURVE_WITH_KNOTS('',3,(#24041,#24042,#24043,#24044,#24045,
#24046,#24047,#24048,#24049,#24050,#24051),.UNSPECIFIED.,.F.,.F.,(4,1,1,
1,1,1,1,1,4),(-1.2462459390605,-1.15722837135618,-1.06821080365186,-0.890175668243208,
-0.712140532834561,-0.356070262017267,-0.17803512660862,-0.089017558904297,
-5.09301510408777E-5),.UNSPECIFIED.);
#699=B_SPLINE_CURVE_WITH_KNOTS('',3,(#24053,#24054,#24055,#24056,#24057,
#24058,#24059,#24060,#24061,#24062,#24063,#24064),.UNSPECIFIED.,.F.,.F.,
(4,1,1,1,1,1,1,1,1,4),(-2.97143990740952,-2.75919518610281,-2.5469504647961,
-2.12246102218269,-0.424503251729027,1.27345451872463,2.12243340395147,
2.54692284656488,2.75916756787159,2.9714122891783),.UNSPECIFIED.);
#700=B_SPLINE_CURVE_WITH_KNOTS('',3,(#24075,#24076,#24077,#24078,#24079,
#24080,#24081,#24082,#24083,#24084,#24085),.UNSPECIFIED.,.F.,.F.,(4,1,1,
1,1,1,1,1,4),(-2.49239000021166,-2.403379717037,-2.31436942506812,-2.13634884113038,
-1.95832825719263,-1.60228708931714,-1.42426650537939,-1.33525621341051,
-1.24624592144164),.UNSPECIFIED.);
#701=B_SPLINE_CURVE_WITH_KNOTS('',3,(#24112,#24113,#24114,#24115),
 .UNSPECIFIED.,.F.,.F.,(4,4),(-0.500000015807816,0.),.UNSPECIFIED.);
#702=B_SPLINE_CURVE_WITH_KNOTS('',3,(#24160,#24161,#24162,#24163,#24164,
#24165,#24166,#24167,#24168,#24169,#24170,#24171,#24172),.UNSPECIFIED.,
 .F.,.F.,(4,1,1,1,1,1,1,1,1,1,4),(-6.28318915035511,-6.17098522215475,-6.05878129395438,
-5.83437343755365,-5.38555772475219,-4.93674201195072,-4.0391105863478,
-3.59029487354633,-3.3658870171456,-3.25368308894524,-3.14147916074487),
 .UNSPECIFIED.);
#703=B_SPLINE_CURVE_WITH_KNOTS('',3,(#24183,#24184,#24185,#24186,#24187,
#24188,#24189,#24190,#24191,#24192,#24193,#24194,#24195),.UNSPECIFIED.,
 .F.,.F.,(4,1,1,1,1,1,1,1,1,1,4),(3.14147916168987,3.25368308894524,3.3658870171456,
3.59029487354633,4.0391105863478,4.93674201195072,5.38555772475219,5.83437343755365,
6.05878129395438,6.17098522215475,6.28318914939259),.UNSPECIFIED.);
#704=B_SPLINE_CURVE_WITH_KNOTS('',3,(#24196,#24197,#24198,#24199,#24200,
#24201,#24202,#24203,#24204,#24205,#24206,#24207),.UNSPECIFIED.,.F.,.F.,
(4,1,1,1,1,1,1,1,1,4),(-2.9714122891783,-2.75916756787159,-2.54692284656488,
-2.12243340395147,-1.27345451872463,0.424503251729027,2.12246102218269,
2.5469504647961,2.75919518610281,2.97143990740952),.UNSPECIFIED.);
#705=B_SPLINE_CURVE_WITH_KNOTS('',3,(#24292,#24293,#24294,#24295,#24296,
#24297,#24298,#24299),.UNSPECIFIED.,.F.,.F.,(4,1,1,1,1,4),(0.,0.0271565929390624,
0.0543131858781248,0.162939557634375,0.271565929390624,0.380192301146874),
 .UNSPECIFIED.);
#706=B_SPLINE_CURVE_WITH_KNOTS('',3,(#24330,#24331,#24332,#24333,#24334,
#24335,#24336),.UNSPECIFIED.,.F.,.F.,(4,1,1,1,4),(0.,0.162940840445937,
0.271568067409896,0.325881680891875,0.380195294373854),.UNSPECIFIED.);
#707=B_SPLINE_CURVE_WITH_KNOTS('',3,(#24391,#24392,#24393,#24394,#24395,
#24396,#24397,#24398,#24399,#24400,#24401,#24402,#24403),.UNSPECIFIED.,
 .F.,.F.,(4,1,1,1,1,1,1,1,1,1,4),(0.000156709999567873,0.112346798249193,
0.224536886498819,0.448917062998069,0.89767741599657,1.79519812199357,2.24395847499207,
2.69271882799058,2.91709900448983,3.02928909273945,3.14147918004408),
 .UNSPECIFIED.);
#708=B_SPLINE_CURVE_WITH_KNOTS('',3,(#24404,#24405,#24406,#24407,#24408,
#24409,#24410,#24411,#24412,#24413,#24414,#24415,#24416),.UNSPECIFIED.,
 .F.,.F.,(4,1,1,1,1,1,1,1,1,1,4),(-3.14147918098908,-3.02928909273945,-2.91709900448983,
-2.69271882799058,-2.24395847499207,-1.79519812199357,-0.89767741599657,
-0.448917062998069,-0.224536886498819,-0.112346798249193,-0.000156709999567873),
 .UNSPECIFIED.);
#709=B_SPLINE_CURVE_WITH_KNOTS('',3,(#24472,#24473,#24474,#24475,#24476),
 .UNSPECIFIED.,.F.,.F.,(4,1,4),(0.499999984192183,0.714282635084885,1.),
 .UNSPECIFIED.);
#710=B_SPLINE_CURVE_WITH_KNOTS('',3,(#24478,#24479,#24480,#24481,#24482,
#24483,#24484,#24485,#24486,#24487,#24488,#24489),.UNSPECIFIED.,.F.,.F.,
(4,1,1,1,1,1,1,1,1,4),(-2.97143990740952,-2.75919518610281,-2.54695046479611,
-2.12246102218269,-1.27348213695586,0.424475633497802,2.12243340395146,
2.54692284656488,2.75916756787159,2.9714122891783),.UNSPECIFIED.);
#711=B_SPLINE_CURVE_WITH_KNOTS('',3,(#24490,#24491,#24492,#24493,#24494),
 .UNSPECIFIED.,.F.,.F.,(4,1,4),(0.,0.214288014926059,0.500000015807817),
 .UNSPECIFIED.);
#712=B_SPLINE_CURVE_WITH_KNOTS('',3,(#24616,#24617,#24618,#24619,#24620,
#24621,#24622,#24623,#24624,#24625,#24626,#24627),.UNSPECIFIED.,.F.,.F.,
(4,1,1,1,1,1,1,1,1,4),(-2.9714122891783,-2.75916756787159,-2.54692284656488,
-2.12243340395146,-0.424475633497802,1.27348213695586,2.12246102218269,
2.54695046479611,2.75919518610281,2.97143990740952),.UNSPECIFIED.);
#713=B_SPLINE_CURVE_WITH_KNOTS('',3,(#24697,#24698,#24699,#24700),
 .UNSPECIFIED.,.F.,.F.,(4,4),(-4.50415301416424,-4.42010575562947),
 .UNSPECIFIED.);
#714=B_SPLINE_CURVE_WITH_KNOTS('',3,(#24703,#24704,#24705,#24706),
 .UNSPECIFIED.,.F.,.F.,(4,4),(4.42010575731827,4.50415301416424),
 .UNSPECIFIED.);
#715=B_SPLINE_CURVE_WITH_KNOTS('',3,(#24710,#24711,#24712,#24713),
 .UNSPECIFIED.,.F.,.F.,(4,4),(4.33605702956344,4.42010574979593),
 .UNSPECIFIED.);
#716=B_SPLINE_CURVE_WITH_KNOTS('',3,(#24732,#24733,#24734,#24735),
 .UNSPECIFIED.,.F.,.F.,(4,4),(-4.42010575148473,-4.33605702956344),
 .UNSPECIFIED.);
#717=B_SPLINE_CURVE_WITH_KNOTS('',3,(#24753,#24754,#24755,#24756),
 .UNSPECIFIED.,.F.,.F.,(4,4),(-6.28334201717915,-6.28327565125668),
 .UNSPECIFIED.);
#718=B_SPLINE_CURVE_WITH_KNOTS('',3,(#24759,#24760,#24761,#24762),
 .UNSPECIFIED.,.F.,.F.,(4,4),(6.28318913103521,6.28334201717915),
 .UNSPECIFIED.);
#719=B_SPLINE_CURVE_WITH_KNOTS('',3,(#24773,#24774,#24775,#24776,#24777,
#24778,#24779,#24780,#24781,#24782,#24783),.UNSPECIFIED.,.F.,.F.,(4,1,1,
1,1,1,1,1,4),(-2.49239000021166,-2.403379717037,-2.31436942506813,-2.13634884113038,
-1.95832825719263,-1.60228708931714,-1.42426650537939,-1.33525621341051,
-1.24624592144164),.UNSPECIFIED.);
#720=B_SPLINE_CURVE_WITH_KNOTS('',3,(#24784,#24785,#24786,#24787,#24788,
#24789,#24790,#24791,#24792,#24793,#24794),.UNSPECIFIED.,.F.,.F.,(4,1,1,
1,1,1,1,1,4),(-1.2462459390605,-1.15722837135618,-1.06821080365185,-0.890175668243208,
-0.712140532834561,-0.356070262017267,-0.17803512660862,-0.089017558904297,
-5.09301510415123E-5),.UNSPECIFIED.);
#721=B_SPLINE_CURVE_WITH_KNOTS('',3,(#24839,#24840,#24841,#24842,#24843,
#24844,#24845,#24846,#24847,#24848,#24849,#24850,#24851),.UNSPECIFIED.,
 .F.,.F.,(4,1,1,1,1,1,1,1,1,1,4),(-6.28318915035511,-6.17098522215475,-6.05878129395438,
-5.83437343755365,-5.38555772475219,-4.93674201195073,-4.0391105863478,
-3.59029487354634,-3.36588701714561,-3.25368308894525,-3.14147916074488),
 .UNSPECIFIED.);
#722=B_SPLINE_CURVE_WITH_KNOTS('',3,(#24904,#24905,#24906,#24907,#24908,
#24909,#24910,#24911,#24912,#24913,#24914,#24915,#24916),.UNSPECIFIED.,
 .F.,.F.,(4,1,1,1,1,1,1,1,1,1,4),(3.14147916168988,3.25368308894525,3.36588701714561,
3.59029487354634,4.0391105863478,4.93674201195073,5.38555772475219,5.83437343755365,
6.05878129395438,6.17098522215475,6.28318914939259),.UNSPECIFIED.);
#723=B_SPLINE_CURVE_WITH_KNOTS('',3,(#24928,#24929,#24930,#24931),
 .UNSPECIFIED.,.F.,.F.,(4,4),(6.2831891310352,6.28334201717915),
 .UNSPECIFIED.);
#724=B_SPLINE_CURVE_WITH_KNOTS('',3,(#24932,#24933,#24934,#24935,#24936,
#24937,#24938,#24939,#24940,#24941,#24942,#24943,#24944),.UNSPECIFIED.,
 .F.,.F.,(4,1,1,1,1,1,1,1,1,1,4),(0.000156709999566837,0.112346798249194,
0.22453688649882,0.448917062998074,0.89767741599658,1.79519812199359,2.2439584749921,
2.69271882799061,2.91709900448986,3.02928909273949,3.14147918004412),
 .UNSPECIFIED.);
#725=B_SPLINE_CURVE_WITH_KNOTS('',3,(#24946,#24947,#24948,#24949,#24950,
#24951),.UNSPECIFIED.,.F.,.F.,(4,1,1,4),(-0.380192301146874,-0.271565929390624,
-0.162939557634375,-0.140507713638546),.UNSPECIFIED.);
#726=B_SPLINE_CURVE_WITH_KNOTS('',3,(#24953,#24954,#24955,#24956,#24957),
 .UNSPECIFIED.,.F.,.F.,(4,1,4),(-0.140507713638546,-0.0543131858781248,
-0.0520880699196605),.UNSPECIFIED.);
#727=B_SPLINE_CURVE_WITH_KNOTS('',3,(#24959,#24960,#24961,#24962,#24963),
 .UNSPECIFIED.,.F.,.F.,(4,1,4),(-0.0521449953188991,-0.0271565929390624,
0.),.UNSPECIFIED.);
#728=B_SPLINE_CURVE_WITH_KNOTS('',3,(#24967,#24968,#24969,#24970),
 .UNSPECIFIED.,.F.,.F.,(4,4),(-0.380195294373854,-0.328024281842041),
 .UNSPECIFIED.);
#729=B_SPLINE_CURVE_WITH_KNOTS('',3,(#24972,#24973,#24974,#24975,#24976,
#24977),.UNSPECIFIED.,.F.,.F.,(4,1,1,4),(-0.328024281842041,-0.325881680891875,
-0.271568067409896,-0.239933067021646),.UNSPECIFIED.);
#730=B_SPLINE_CURVE_WITH_KNOTS('',3,(#24978,#24979,#24980,#24981,#24982),
 .UNSPECIFIED.,.F.,.F.,(4,1,4),(-0.239933067021646,-0.162940840445937,0.),
 .UNSPECIFIED.);
#731=B_SPLINE_CURVE_WITH_KNOTS('',3,(#25000,#25001,#25002,#25003),
 .UNSPECIFIED.,.F.,.F.,(4,4),(-6.28334201717915,-6.28327565125667),
 .UNSPECIFIED.);
#732=B_SPLINE_CURVE_WITH_KNOTS('',3,(#25057,#25058,#25059,#25060,#25061,
#25062,#25063,#25064,#25065,#25066,#25067,#25068,#25069),.UNSPECIFIED.,
 .F.,.F.,(4,1,1,1,1,1,1,1,1,1,4),(-3.14147918098911,-3.02928909273949,-2.91709900448986,
-2.69271882799061,-2.2439584749921,-1.79519812199359,-0.89767741599658,
-0.448917062998074,-0.22453688649882,-0.112346798249194,-0.000156709999566837),
 .UNSPECIFIED.);
#733=B_SPLINE_CURVE_WITH_KNOTS('',3,(#25095,#25096,#25097,#25098),
 .UNSPECIFIED.,.F.,.F.,(4,4),(-1.,-0.499999984192183),.UNSPECIFIED.);
#734=B_SPLINE_CURVE_WITH_KNOTS('',3,(#25144,#25145,#25146,#25147,#25148,
#25149,#25150,#25151,#25152,#25153,#25154),.UNSPECIFIED.,.F.,.F.,(4,1,1,
1,1,1,1,1,4),(-1.2462459390605,-1.15722837135618,-1.06821080365186,-0.890175668243208,
-0.712140532834561,-0.356070262017268,-0.178035126608621,-0.0890175589042974,
-5.09301510408819E-5),.UNSPECIFIED.);
#735=B_SPLINE_CURVE_WITH_KNOTS('',3,(#25156,#25157,#25158,#25159,#25160,
#25161,#25162,#25163,#25164,#25165,#25166,#25167),.UNSPECIFIED.,.F.,.F.,
(4,1,1,1,1,1,1,1,1,4),(-2.97143990740952,-2.75919518610281,-2.5469504647961,
-2.12246102218269,-0.424503251729027,1.27345451872463,2.12243340395147,
2.54692284656488,2.75916756787159,2.9714122891783),.UNSPECIFIED.);
#736=B_SPLINE_CURVE_WITH_KNOTS('',3,(#25178,#25179,#25180,#25181,#25182,
#25183,#25184,#25185,#25186,#25187,#25188),.UNSPECIFIED.,.F.,.F.,(4,1,1,
1,1,1,1,1,4),(-2.49239000021166,-2.403379717037,-2.31436942506813,-2.13634884113038,
-1.95832825719263,-1.60228708931714,-1.42426650537939,-1.33525621341051,
-1.24624592144164),.UNSPECIFIED.);
#737=B_SPLINE_CURVE_WITH_KNOTS('',3,(#25215,#25216,#25217,#25218),
 .UNSPECIFIED.,.F.,.F.,(4,4),(-0.500000015807816,0.),.UNSPECIFIED.);
#738=B_SPLINE_CURVE_WITH_KNOTS('',3,(#25263,#25264,#25265,#25266,#25267,
#25268,#25269,#25270,#25271,#25272,#25273,#25274,#25275),.UNSPECIFIED.,
 .F.,.F.,(4,1,1,1,1,1,1,1,1,1,4),(-6.28318915035511,-6.17098522215475,-6.05878129395438,
-5.83437343755365,-5.38555772475219,-4.93674201195072,-4.0391105863478,
-3.59029487354633,-3.3658870171456,-3.25368308894524,-3.14147916074487),
 .UNSPECIFIED.);
#739=B_SPLINE_CURVE_WITH_KNOTS('',3,(#25286,#25287,#25288,#25289,#25290,
#25291,#25292,#25293,#25294,#25295,#25296,#25297,#25298),.UNSPECIFIED.,
 .F.,.F.,(4,1,1,1,1,1,1,1,1,1,4),(3.14147916168987,3.25368308894524,3.3658870171456,
3.59029487354633,4.0391105863478,4.93674201195072,5.38555772475219,5.83437343755365,
6.05878129395438,6.17098522215475,6.28318914939259),.UNSPECIFIED.);
#740=B_SPLINE_CURVE_WITH_KNOTS('',3,(#25299,#25300,#25301,#25302,#25303,
#25304,#25305,#25306,#25307,#25308,#25309,#25310),.UNSPECIFIED.,.F.,.F.,
(4,1,1,1,1,1,1,1,1,4),(-2.9714122891783,-2.75916756787159,-2.54692284656488,
-2.12243340395147,-1.27345451872463,0.424503251729027,2.12246102218269,
2.5469504647961,2.75919518610281,2.97143990740952),.UNSPECIFIED.);
#741=B_SPLINE_CURVE_WITH_KNOTS('',3,(#25395,#25396,#25397,#25398,#25399,
#25400,#25401,#25402),.UNSPECIFIED.,.F.,.F.,(4,1,1,1,1,4),(0.,0.0271565929390624,
0.0543131858781248,0.162939557634375,0.271565929390624,0.380192301146874),
 .UNSPECIFIED.);
#742=B_SPLINE_CURVE_WITH_KNOTS('',3,(#25433,#25434,#25435,#25436,#25437,
#25438,#25439),.UNSPECIFIED.,.F.,.F.,(4,1,1,1,4),(0.,0.162940840445937,
0.271568067409896,0.325881680891875,0.380195294373854),.UNSPECIFIED.);
#743=B_SPLINE_CURVE_WITH_KNOTS('',3,(#25494,#25495,#25496,#25497,#25498,
#25499,#25500,#25501,#25502,#25503,#25504,#25505,#25506),.UNSPECIFIED.,
 .F.,.F.,(4,1,1,1,1,1,1,1,1,1,4),(0.000156709999567873,0.112346798249193,
0.224536886498819,0.448917062998069,0.89767741599657,1.79519812199357,2.24395847499207,
2.69271882799058,2.91709900448983,3.02928909273945,3.14147918004408),
 .UNSPECIFIED.);
#744=B_SPLINE_CURVE_WITH_KNOTS('',3,(#25507,#25508,#25509,#25510,#25511,
#25512,#25513,#25514,#25515,#25516,#25517,#25518,#25519),.UNSPECIFIED.,
 .F.,.F.,(4,1,1,1,1,1,1,1,1,1,4),(-3.14147918098908,-3.02928909273945,-2.91709900448983,
-2.69271882799058,-2.24395847499207,-1.79519812199357,-0.89767741599657,
-0.448917062998069,-0.224536886498819,-0.112346798249193,-0.000156709999567873),
 .UNSPECIFIED.);
#745=B_SPLINE_CURVE_WITH_KNOTS('',3,(#25575,#25576,#25577,#25578,#25579),
 .UNSPECIFIED.,.F.,.F.,(4,1,4),(0.499999984192183,0.714282646765247,1.),
 .UNSPECIFIED.);
#746=B_SPLINE_CURVE_WITH_KNOTS('',3,(#25581,#25582,#25583,#25584,#25585,
#25586,#25587,#25588,#25589,#25590,#25591,#25592),.UNSPECIFIED.,.F.,.F.,
(4,1,1,1,1,1,1,1,1,4),(-2.97143990740952,-2.75919518610281,-2.54695046479611,
-2.12246102218269,-1.27348213695586,0.424475633497802,2.12243340395146,
2.54692284656488,2.75916756787159,2.9714122891783),.UNSPECIFIED.);
#747=B_SPLINE_CURVE_WITH_KNOTS('',3,(#25593,#25594,#25595,#25596,#25597),
 .UNSPECIFIED.,.F.,.F.,(4,1,4),(0.,0.285717353234727,0.500000015807817),
 .UNSPECIFIED.);
#748=B_SPLINE_CURVE_WITH_KNOTS('',3,(#25719,#25720,#25721,#25722,#25723,
#25724,#25725,#25726,#25727,#25728,#25729,#25730),.UNSPECIFIED.,.F.,.F.,
(4,1,1,1,1,1,1,1,1,4),(-2.9714122891783,-2.75916756787159,-2.54692284656488,
-2.12243340395146,-0.424475633497802,1.27348213695586,2.12246102218269,
2.54695046479611,2.75919518610281,2.97143990740952),.UNSPECIFIED.);
#749=CYLINDRICAL_SURFACE('',#7015,2.2);
#750=CYLINDRICAL_SURFACE('',#7017,2.2);
#751=CYLINDRICAL_SURFACE('',#7019,2.2);
#752=CYLINDRICAL_SURFACE('',#7021,2.2);
#753=CYLINDRICAL_SURFACE('',#7023,2.2);
#754=CYLINDRICAL_SURFACE('',#7025,2.2);
#755=CYLINDRICAL_SURFACE('',#7027,2.2);
#756=CYLINDRICAL_SURFACE('',#7029,0.2);
#757=CYLINDRICAL_SURFACE('',#7042,0.2);
#758=CYLINDRICAL_SURFACE('',#7045,2.05);
#759=CYLINDRICAL_SURFACE('',#7069,2.);
#760=CYLINDRICAL_SURFACE('',#7072,2.);
#761=CYLINDRICAL_SURFACE('',#7076,3.5);
#762=CYLINDRICAL_SURFACE('',#7078,3.5);
#763=CYLINDRICAL_SURFACE('',#7079,2.);
#764=CYLINDRICAL_SURFACE('',#7081,2.);
#765=CYLINDRICAL_SURFACE('',#7088,0.700000000000001);
#766=CYLINDRICAL_SURFACE('',#7094,0.7);
#767=CYLINDRICAL_SURFACE('',#7106,1.);
#768=CYLINDRICAL_SURFACE('',#7109,3.);
#769=CYLINDRICAL_SURFACE('',#7117,1.);
#770=CYLINDRICAL_SURFACE('',#7120,3.);
#771=CYLINDRICAL_SURFACE('',#7122,1.666);
#772=CYLINDRICAL_SURFACE('',#7124,1.666);
#773=CYLINDRICAL_SURFACE('',#7125,1.666);
#774=CYLINDRICAL_SURFACE('',#7126,1.666);
#775=CYLINDRICAL_SURFACE('',#7127,1.666);
#776=CYLINDRICAL_SURFACE('',#7128,1.666);
#777=CYLINDRICAL_SURFACE('',#7129,1.666);
#778=CYLINDRICAL_SURFACE('',#7130,1.666);
#779=CYLINDRICAL_SURFACE('',#7131,1.666);
#780=CYLINDRICAL_SURFACE('',#7132,1.666);
#781=CYLINDRICAL_SURFACE('',#7134,1.666);
#782=CYLINDRICAL_SURFACE('',#7136,1.666);
#783=CYLINDRICAL_SURFACE('',#7137,1.666);
#784=CYLINDRICAL_SURFACE('',#7138,1.666);
#785=CYLINDRICAL_SURFACE('',#7139,1.666);
#786=CYLINDRICAL_SURFACE('',#7140,1.666);
#787=CYLINDRICAL_SURFACE('',#7141,1.666);
#788=CYLINDRICAL_SURFACE('',#7142,1.666);
#789=CYLINDRICAL_SURFACE('',#7143,1.666);
#790=CYLINDRICAL_SURFACE('',#7144,1.666);
#791=CYLINDRICAL_SURFACE('',#7146,1.666);
#792=CYLINDRICAL_SURFACE('',#7148,1.666);
#793=CYLINDRICAL_SURFACE('',#7149,1.666);
#794=CYLINDRICAL_SURFACE('',#7150,1.666);
#795=CYLINDRICAL_SURFACE('',#7151,1.666);
#796=CYLINDRICAL_SURFACE('',#7152,1.666);
#797=CYLINDRICAL_SURFACE('',#7153,1.666);
#798=CYLINDRICAL_SURFACE('',#7154,1.666);
#799=CYLINDRICAL_SURFACE('',#7155,1.666);
#800=CYLINDRICAL_SURFACE('',#7156,1.666);
#801=CYLINDRICAL_SURFACE('',#7158,1.666);
#802=CYLINDRICAL_SURFACE('',#7160,1.666);
#803=CYLINDRICAL_SURFACE('',#7161,1.666);
#804=CYLINDRICAL_SURFACE('',#7162,1.666);
#805=CYLINDRICAL_SURFACE('',#7163,1.666);
#806=CYLINDRICAL_SURFACE('',#7164,1.666);
#807=CYLINDRICAL_SURFACE('',#7165,1.666);
#808=CYLINDRICAL_SURFACE('',#7166,1.666);
#809=CYLINDRICAL_SURFACE('',#7167,1.666);
#810=CYLINDRICAL_SURFACE('',#7168,1.666);
#811=CYLINDRICAL_SURFACE('',#7170,1.666);
#812=CYLINDRICAL_SURFACE('',#7172,1.666);
#813=CYLINDRICAL_SURFACE('',#7173,1.666);
#814=CYLINDRICAL_SURFACE('',#7174,1.666);
#815=CYLINDRICAL_SURFACE('',#7175,1.666);
#816=CYLINDRICAL_SURFACE('',#7176,1.666);
#817=CYLINDRICAL_SURFACE('',#7177,1.666);
#818=CYLINDRICAL_SURFACE('',#7178,1.666);
#819=CYLINDRICAL_SURFACE('',#7179,1.666);
#820=CYLINDRICAL_SURFACE('',#7180,1.666);
#821=CYLINDRICAL_SURFACE('',#7182,1.666);
#822=CYLINDRICAL_SURFACE('',#7184,1.666);
#823=CYLINDRICAL_SURFACE('',#7185,1.666);
#824=CYLINDRICAL_SURFACE('',#7186,1.666);
#825=CYLINDRICAL_SURFACE('',#7187,1.666);
#826=CYLINDRICAL_SURFACE('',#7188,1.666);
#827=CYLINDRICAL_SURFACE('',#7189,1.666);
#828=CYLINDRICAL_SURFACE('',#7190,1.666);
#829=CYLINDRICAL_SURFACE('',#7191,1.666);
#830=CYLINDRICAL_SURFACE('',#7192,1.666);
#831=CYLINDRICAL_SURFACE('',#7194,1.666);
#832=CYLINDRICAL_SURFACE('',#7196,1.666);
#833=CYLINDRICAL_SURFACE('',#7197,1.666);
#834=CYLINDRICAL_SURFACE('',#7198,1.666);
#835=CYLINDRICAL_SURFACE('',#7199,1.666);
#836=CYLINDRICAL_SURFACE('',#7200,1.666);
#837=CYLINDRICAL_SURFACE('',#7201,1.666);
#838=CYLINDRICAL_SURFACE('',#7202,1.666);
#839=CYLINDRICAL_SURFACE('',#7203,1.666);
#840=CYLINDRICAL_SURFACE('',#7204,1.666);
#841=CYLINDRICAL_SURFACE('',#7206,2.05475);
#842=CYLINDRICAL_SURFACE('',#7208,2.05475);
#843=CYLINDRICAL_SURFACE('',#7209,2.05475);
#844=CYLINDRICAL_SURFACE('',#7210,2.05475);
#845=CYLINDRICAL_SURFACE('',#7211,2.05475);
#846=CYLINDRICAL_SURFACE('',#7212,2.05475);
#847=CYLINDRICAL_SURFACE('',#7213,2.05475);
#848=CYLINDRICAL_SURFACE('',#7214,2.05475);
#849=CYLINDRICAL_SURFACE('',#7215,2.05475);
#850=CYLINDRICAL_SURFACE('',#7216,2.05475);
#851=CYLINDRICAL_SURFACE('',#7218,2.05475);
#852=CYLINDRICAL_SURFACE('',#7220,2.05475);
#853=CYLINDRICAL_SURFACE('',#7221,2.05475);
#854=CYLINDRICAL_SURFACE('',#7222,2.05475);
#855=CYLINDRICAL_SURFACE('',#7223,2.05475);
#856=CYLINDRICAL_SURFACE('',#7224,2.05475);
#857=CYLINDRICAL_SURFACE('',#7225,2.05475);
#858=CYLINDRICAL_SURFACE('',#7226,2.05475);
#859=CYLINDRICAL_SURFACE('',#7227,2.05475);
#860=CYLINDRICAL_SURFACE('',#7228,2.05475);
#861=CYLINDRICAL_SURFACE('',#7230,2.05475);
#862=CYLINDRICAL_SURFACE('',#7232,2.05475);
#863=CYLINDRICAL_SURFACE('',#7233,2.05475);
#864=CYLINDRICAL_SURFACE('',#7234,2.05475);
#865=CYLINDRICAL_SURFACE('',#7235,2.05475);
#866=CYLINDRICAL_SURFACE('',#7236,2.05475);
#867=CYLINDRICAL_SURFACE('',#7237,2.05475);
#868=CYLINDRICAL_SURFACE('',#7238,2.05475);
#869=CYLINDRICAL_SURFACE('',#7239,2.05475);
#870=CYLINDRICAL_SURFACE('',#7240,2.05475);
#871=CYLINDRICAL_SURFACE('',#7242,2.05475);
#872=CYLINDRICAL_SURFACE('',#7244,2.05475);
#873=CYLINDRICAL_SURFACE('',#7245,2.05475);
#874=CYLINDRICAL_SURFACE('',#7246,2.05475);
#875=CYLINDRICAL_SURFACE('',#7247,2.05475);
#876=CYLINDRICAL_SURFACE('',#7248,2.05475);
#877=CYLINDRICAL_SURFACE('',#7249,2.05475);
#878=CYLINDRICAL_SURFACE('',#7250,2.05475);
#879=CYLINDRICAL_SURFACE('',#7251,2.05475);
#880=CYLINDRICAL_SURFACE('',#7252,2.05475);
#881=CYLINDRICAL_SURFACE('',#7254,2.05475);
#882=CYLINDRICAL_SURFACE('',#7256,2.05475);
#883=CYLINDRICAL_SURFACE('',#7257,2.05475);
#884=CYLINDRICAL_SURFACE('',#7258,2.05475);
#885=CYLINDRICAL_SURFACE('',#7259,2.05475);
#886=CYLINDRICAL_SURFACE('',#7260,2.05475);
#887=CYLINDRICAL_SURFACE('',#7261,2.05475);
#888=CYLINDRICAL_SURFACE('',#7262,2.05475);
#889=CYLINDRICAL_SURFACE('',#7263,2.05475);
#890=CYLINDRICAL_SURFACE('',#7264,2.05475);
#891=CYLINDRICAL_SURFACE('',#7266,2.05475000000001);
#892=CYLINDRICAL_SURFACE('',#7268,2.05475000000001);
#893=CYLINDRICAL_SURFACE('',#7269,2.05475000000001);
#894=CYLINDRICAL_SURFACE('',#7270,2.05475000000001);
#895=CYLINDRICAL_SURFACE('',#7271,2.05475000000001);
#896=CYLINDRICAL_SURFACE('',#7272,2.05475000000001);
#897=CYLINDRICAL_SURFACE('',#7273,2.05475000000001);
#898=CYLINDRICAL_SURFACE('',#7274,2.05475000000001);
#899=CYLINDRICAL_SURFACE('',#7275,2.05475000000001);
#900=CYLINDRICAL_SURFACE('',#7276,2.05475000000001);
#901=CYLINDRICAL_SURFACE('',#7278,2.05475);
#902=CYLINDRICAL_SURFACE('',#7280,2.05475);
#903=CYLINDRICAL_SURFACE('',#7281,2.05475);
#904=CYLINDRICAL_SURFACE('',#7282,2.05475);
#905=CYLINDRICAL_SURFACE('',#7283,2.05475);
#906=CYLINDRICAL_SURFACE('',#7284,2.05475);
#907=CYLINDRICAL_SURFACE('',#7285,2.05475);
#908=CYLINDRICAL_SURFACE('',#7286,2.05475);
#909=CYLINDRICAL_SURFACE('',#7287,2.05475);
#910=CYLINDRICAL_SURFACE('',#7288,2.05475);
#911=CYLINDRICAL_SURFACE('',#7290,2.05475);
#912=CYLINDRICAL_SURFACE('',#7298,2.05475000000001);
#913=CYLINDRICAL_SURFACE('',#7299,2.05475);
#914=CYLINDRICAL_SURFACE('',#7300,2.05475);
#915=CYLINDRICAL_SURFACE('',#7301,2.05475);
#916=CYLINDRICAL_SURFACE('',#7302,2.05475);
#917=CYLINDRICAL_SURFACE('',#7303,2.05475);
#918=CYLINDRICAL_SURFACE('',#7304,2.);
#919=CYLINDRICAL_SURFACE('',#7307,2.);
#920=CYLINDRICAL_SURFACE('',#7317,1.666);
#921=CYLINDRICAL_SURFACE('',#7318,1.666);
#922=CYLINDRICAL_SURFACE('',#7319,1.666);
#923=CYLINDRICAL_SURFACE('',#7320,1.666);
#924=CYLINDRICAL_SURFACE('',#7321,1.666);
#925=CYLINDRICAL_SURFACE('',#7322,1.666);
#926=CYLINDRICAL_SURFACE('',#7323,1.666);
#927=CYLINDRICAL_SURFACE('',#7328,2.);
#928=CYLINDRICAL_SURFACE('',#7333,2.);
#929=CYLINDRICAL_SURFACE('',#7338,2.075);
#930=CYLINDRICAL_SURFACE('',#7339,2.075);
#931=CYLINDRICAL_SURFACE('',#7344,0.700000000000001);
#932=CYLINDRICAL_SURFACE('',#7347,0.7);
#933=CYLINDRICAL_SURFACE('',#7357,3.);
#934=CYLINDRICAL_SURFACE('',#7367,1.);
#935=CYLINDRICAL_SURFACE('',#7373,3.);
#936=CYLINDRICAL_SURFACE('',#7383,1.);
#937=CYLINDRICAL_SURFACE('',#7393,0.7);
#938=CYLINDRICAL_SURFACE('',#7399,0.700000000000001);
#939=FACE_BOUND('',#1492,.T.);
#940=FACE_BOUND('',#1493,.T.);
#941=FACE_BOUND('',#1494,.T.);
#942=FACE_BOUND('',#1495,.T.);
#943=FACE_BOUND('',#1496,.T.);
#944=FACE_BOUND('',#1497,.T.);
#945=FACE_BOUND('',#1498,.T.);
#946=FACE_BOUND('',#1499,.T.);
#947=FACE_BOUND('',#1500,.T.);
#948=FACE_BOUND('',#1501,.T.);
#949=FACE_BOUND('',#1516,.T.);
#950=FACE_BOUND('',#1517,.T.);
#951=FACE_BOUND('',#1518,.T.);
#952=FACE_BOUND('',#1519,.T.);
#953=FACE_BOUND('',#1520,.T.);
#954=FACE_BOUND('',#1521,.T.);
#955=FACE_BOUND('',#1540,.T.);
#956=FACE_BOUND('',#1541,.T.);
#957=FACE_BOUND('',#1542,.T.);
#958=FACE_BOUND('',#1765,.T.);
#959=FACE_BOUND('',#1766,.T.);
#960=FACE_BOUND('',#1767,.T.);
#961=FACE_BOUND('',#1768,.T.);
#962=FACE_BOUND('',#1769,.T.);
#963=FACE_BOUND('',#1770,.T.);
#964=FACE_BOUND('',#1771,.T.);
#965=FACE_BOUND('',#1772,.T.);
#966=FACE_BOUND('',#1773,.T.);
#967=FACE_BOUND('',#1774,.T.);
#968=FACE_BOUND('',#1775,.T.);
#969=FACE_BOUND('',#1799,.T.);
#970=FACE_BOUND('',#1800,.T.);
#971=FACE_BOUND('',#1801,.T.);
#972=FACE_BOUND('',#1802,.T.);
#973=FACE_BOUND('',#1803,.T.);
#974=FACE_BOUND('',#1804,.T.);
#975=FACE_BOUND('',#1805,.T.);
#976=FACE_BOUND('',#1806,.T.);
#977=FACE_BOUND('',#1807,.T.);
#978=FACE_BOUND('',#1825,.T.);
#979=FACE_BOUND('',#1828,.T.);
#980=CIRCLE('',#7001,2.2);
#981=CIRCLE('',#7002,2.2);
#982=CIRCLE('',#7003,2.2);
#983=CIRCLE('',#7004,2.2);
#984=CIRCLE('',#7005,2.2);
#985=CIRCLE('',#7006,2.2);
#986=CIRCLE('',#7007,2.2);
#987=CIRCLE('',#7008,2.05);
#988=CIRCLE('',#7009,0.700000000000001);
#989=CIRCLE('',#7010,0.7);
#990=CIRCLE('',#7016,2.2);
#991=CIRCLE('',#7018,2.2);
#992=CIRCLE('',#7020,2.2);
#993=CIRCLE('',#7022,2.2);
#994=CIRCLE('',#7024,2.2);
#995=CIRCLE('',#7026,2.2);
#996=CIRCLE('',#7028,2.2);
#997=CIRCLE('',#7030,0.2);
#998=CIRCLE('',#7031,0.2);
#999=CIRCLE('',#7034,2.05);
#1000=CIRCLE('',#7035,2.05);
#1001=CIRCLE('',#7036,0.2);
#1002=CIRCLE('',#7037,3.5);
#1003=CIRCLE('',#7038,3.);
#1004=CIRCLE('',#7039,3.5);
#1005=CIRCLE('',#7040,2.);
#1006=CIRCLE('',#7041,2.);
#1007=CIRCLE('',#7043,0.2);
#1008=CIRCLE('',#7046,2.05);
#1009=CIRCLE('',#7048,3.5);
#1010=CIRCLE('',#7049,2.);
#1011=CIRCLE('',#7050,2.);
#1012=CIRCLE('',#7051,3.5);
#1013=CIRCLE('',#7066,2.);
#1014=CIRCLE('',#7067,2.);
#1015=CIRCLE('',#7068,3.);
#1016=CIRCLE('',#7070,2.);
#1017=CIRCLE('',#7073,2.);
#1018=CIRCLE('',#7089,0.700000000000001);
#1019=CIRCLE('',#7090,0.700000000000001);
#1020=CIRCLE('',#7092,2.);
#1021=CIRCLE('',#7093,2.);
#1022=CIRCLE('',#7095,0.7);
#1023=CIRCLE('',#7096,0.7);
#1024=CIRCLE('',#7098,2.);
#1025=CIRCLE('',#7099,2.);
#1026=CIRCLE('',#7100,0.25);
#1027=CIRCLE('',#7101,0.25);
#1028=CIRCLE('',#7102,1.);
#1029=CIRCLE('',#7103,1.);
#1030=CIRCLE('',#7104,1.);
#1031=CIRCLE('',#7105,1.);
#1032=CIRCLE('',#7108,3.);
#1033=CIRCLE('',#7110,0.25);
#1034=CIRCLE('',#7112,0.25);
#1035=CIRCLE('',#7113,1.);
#1036=CIRCLE('',#7114,1.);
#1037=CIRCLE('',#7115,1.);
#1038=CIRCLE('',#7116,1.);
#1039=CIRCLE('',#7119,3.);
#1040=CIRCLE('',#7123,1.666);
#1041=CIRCLE('',#7133,1.666);
#1042=CIRCLE('',#7135,1.666);
#1043=CIRCLE('',#7145,1.666);
#1044=CIRCLE('',#7147,1.666);
#1045=CIRCLE('',#7157,1.666);
#1046=CIRCLE('',#7159,1.666);
#1047=CIRCLE('',#7169,1.666);
#1048=CIRCLE('',#7171,1.666);
#1049=CIRCLE('',#7181,1.666);
#1050=CIRCLE('',#7183,1.666);
#1051=CIRCLE('',#7193,1.666);
#1052=CIRCLE('',#7195,1.666);
#1053=CIRCLE('',#7205,1.666);
#1054=CIRCLE('',#7207,2.05475);
#1055=CIRCLE('',#7217,2.05475);
#1056=CIRCLE('',#7219,2.05475);
#1057=CIRCLE('',#7229,2.05475);
#1058=CIRCLE('',#7231,2.05475);
#1059=CIRCLE('',#7241,2.05475);
#1060=CIRCLE('',#7243,2.05474999999999);
#1061=CIRCLE('',#7253,2.05475);
#1062=CIRCLE('',#7255,2.05475);
#1063=CIRCLE('',#7265,2.05475);
#1064=CIRCLE('',#7267,2.05475000000001);
#1065=CIRCLE('',#7277,2.05475000000001);
#1066=CIRCLE('',#7279,2.05474999999999);
#1067=CIRCLE('',#7289,2.05475);
#1068=CIRCLE('',#7292,2.);
#1069=CIRCLE('',#7293,2.);
#1070=CIRCLE('',#7294,3.);
#1071=CIRCLE('',#7295,2.075);
#1072=CIRCLE('',#7296,2.075);
#1073=CIRCLE('',#7297,3.);
#1074=CIRCLE('',#7305,2.);
#1075=CIRCLE('',#7308,2.);
#1076=CIRCLE('',#7311,0.700000000000001);
#1077=CIRCLE('',#7312,0.7);
#1078=CIRCLE('',#7329,2.);
#1079=CIRCLE('',#7330,2.);
#1080=CIRCLE('',#7332,2.075);
#1081=CIRCLE('',#7334,2.);
#1082=CIRCLE('',#7335,2.);
#1083=CIRCLE('',#7337,2.075);
#1084=CIRCLE('',#7345,0.700000000000001);
#1085=CIRCLE('',#7346,0.700000000000001);
#1086=CIRCLE('',#7348,0.7);
#1087=CIRCLE('',#7349,0.7);
#1088=CIRCLE('',#7351,2.);
#1089=CIRCLE('',#7352,2.);
#1090=CIRCLE('',#7354,2.);
#1091=CIRCLE('',#7355,2.);
#1092=CIRCLE('',#7356,0.999999999999997);
#1093=CIRCLE('',#7358,3.);
#1094=CIRCLE('',#7359,0.999999999999999);
#1095=CIRCLE('',#7360,0.25);
#1096=CIRCLE('',#7361,0.25);
#1097=CIRCLE('',#7362,1.5);
#1098=CIRCLE('',#7364,1.5);
#1099=CIRCLE('',#7365,1.);
#1100=CIRCLE('',#7366,1.);
#1101=CIRCLE('',#7369,1.5);
#1102=CIRCLE('',#7370,1.5);
#1103=CIRCLE('',#7372,0.999999999999997);
#1104=CIRCLE('',#7374,3.);
#1105=CIRCLE('',#7375,0.999999999999999);
#1106=CIRCLE('',#7376,0.25);
#1107=CIRCLE('',#7377,0.25);
#1108=CIRCLE('',#7378,1.5);
#1109=CIRCLE('',#7380,1.5);
#1110=CIRCLE('',#7381,1.);
#1111=CIRCLE('',#7382,1.);
#1112=CIRCLE('',#7385,1.5);
#1113=CIRCLE('',#7386,1.5);
#1114=CIRCLE('',#7390,0.7);
#1115=CIRCLE('',#7392,0.7);
#1116=CIRCLE('',#7396,0.700000000000001);
#1117=CIRCLE('',#7398,0.700000000000001);
#1118=FACE_OUTER_BOUND('',#1491,.T.);
#1119=FACE_OUTER_BOUND('',#1502,.T.);
#1120=FACE_OUTER_BOUND('',#1503,.T.);
#1121=FACE_OUTER_BOUND('',#1504,.T.);
#1122=FACE_OUTER_BOUND('',#1505,.T.);
#1123=FACE_OUTER_BOUND('',#1506,.T.);
#1124=FACE_OUTER_BOUND('',#1507,.T.);
#1125=FACE_OUTER_BOUND('',#1508,.T.);
#1126=FACE_OUTER_BOUND('',#1509,.T.);
#1127=FACE_OUTER_BOUND('',#1510,.T.);
#1128=FACE_OUTER_BOUND('',#1511,.T.);
#1129=FACE_OUTER_BOUND('',#1512,.T.);
#1130=FACE_OUTER_BOUND('',#1513,.T.);
#1131=FACE_OUTER_BOUND('',#1514,.T.);
#1132=FACE_OUTER_BOUND('',#1515,.T.);
#1133=FACE_OUTER_BOUND('',#1522,.T.);
#1134=FACE_OUTER_BOUND('',#1523,.T.);
#1135=FACE_OUTER_BOUND('',#1524,.T.);
#1136=FACE_OUTER_BOUND('',#1525,.T.);
#1137=FACE_OUTER_BOUND('',#1526,.T.);
#1138=FACE_OUTER_BOUND('',#1527,.T.);
#1139=FACE_OUTER_BOUND('',#1528,.T.);
#1140=FACE_OUTER_BOUND('',#1529,.T.);
#1141=FACE_OUTER_BOUND('',#1530,.T.);
#1142=FACE_OUTER_BOUND('',#1531,.T.);
#1143=FACE_OUTER_BOUND('',#1532,.T.);
#1144=FACE_OUTER_BOUND('',#1533,.T.);
#1145=FACE_OUTER_BOUND('',#1534,.T.);
#1146=FACE_OUTER_BOUND('',#1535,.T.);
#1147=FACE_OUTER_BOUND('',#1536,.T.);
#1148=FACE_OUTER_BOUND('',#1537,.T.);
#1149=FACE_OUTER_BOUND('',#1538,.T.);
#1150=FACE_OUTER_BOUND('',#1539,.T.);
#1151=FACE_OUTER_BOUND('',#1543,.T.);
#1152=FACE_OUTER_BOUND('',#1544,.T.);
#1153=FACE_OUTER_BOUND('',#1545,.T.);
#1154=FACE_OUTER_BOUND('',#1546,.T.);
#1155=FACE_OUTER_BOUND('',#1547,.T.);
#1156=FACE_OUTER_BOUND('',#1548,.T.);
#1157=FACE_OUTER_BOUND('',#1549,.T.);
#1158=FACE_OUTER_BOUND('',#1550,.T.);
#1159=FACE_OUTER_BOUND('',#1551,.T.);
#1160=FACE_OUTER_BOUND('',#1552,.T.);
#1161=FACE_OUTER_BOUND('',#1553,.T.);
#1162=FACE_OUTER_BOUND('',#1554,.T.);
#1163=FACE_OUTER_BOUND('',#1555,.T.);
#1164=FACE_OUTER_BOUND('',#1556,.T.);
#1165=FACE_OUTER_BOUND('',#1557,.T.);
#1166=FACE_OUTER_BOUND('',#1558,.T.);
#1167=FACE_OUTER_BOUND('',#1559,.T.);
#1168=FACE_OUTER_BOUND('',#1560,.T.);
#1169=FACE_OUTER_BOUND('',#1561,.T.);
#1170=FACE_OUTER_BOUND('',#1562,.T.);
#1171=FACE_OUTER_BOUND('',#1563,.T.);
#1172=FACE_OUTER_BOUND('',#1564,.T.);
#1173=FACE_OUTER_BOUND('',#1565,.T.);
#1174=FACE_OUTER_BOUND('',#1566,.T.);
#1175=FACE_OUTER_BOUND('',#1567,.T.);
#1176=FACE_OUTER_BOUND('',#1568,.T.);
#1177=FACE_OUTER_BOUND('',#1569,.T.);
#1178=FACE_OUTER_BOUND('',#1570,.T.);
#1179=FACE_OUTER_BOUND('',#1571,.T.);
#1180=FACE_OUTER_BOUND('',#1572,.T.);
#1181=FACE_OUTER_BOUND('',#1573,.T.);
#1182=FACE_OUTER_BOUND('',#1574,.T.);
#1183=FACE_OUTER_BOUND('',#1575,.T.);
#1184=FACE_OUTER_BOUND('',#1576,.T.);
#1185=FACE_OUTER_BOUND('',#1577,.T.);
#1186=FACE_OUTER_BOUND('',#1578,.T.);
#1187=FACE_OUTER_BOUND('',#1579,.T.);
#1188=FACE_OUTER_BOUND('',#1580,.T.);
#1189=FACE_OUTER_BOUND('',#1581,.T.);
#1190=FACE_OUTER_BOUND('',#1582,.T.);
#1191=FACE_OUTER_BOUND('',#1583,.T.);
#1192=FACE_OUTER_BOUND('',#1584,.T.);
#1193=FACE_OUTER_BOUND('',#1585,.T.);
#1194=FACE_OUTER_BOUND('',#1586,.T.);
#1195=FACE_OUTER_BOUND('',#1587,.T.);
#1196=FACE_OUTER_BOUND('',#1588,.T.);
#1197=FACE_OUTER_BOUND('',#1589,.T.);
#1198=FACE_OUTER_BOUND('',#1590,.T.);
#1199=FACE_OUTER_BOUND('',#1591,.T.);
#1200=FACE_OUTER_BOUND('',#1592,.T.);
#1201=FACE_OUTER_BOUND('',#1593,.T.);
#1202=FACE_OUTER_BOUND('',#1594,.T.);
#1203=FACE_OUTER_BOUND('',#1595,.T.);
#1204=FACE_OUTER_BOUND('',#1596,.T.);
#1205=FACE_OUTER_BOUND('',#1597,.T.);
#1206=FACE_OUTER_BOUND('',#1598,.T.);
#1207=FACE_OUTER_BOUND('',#1599,.T.);
#1208=FACE_OUTER_BOUND('',#1600,.T.);
#1209=FACE_OUTER_BOUND('',#1601,.T.);
#1210=FACE_OUTER_BOUND('',#1602,.T.);
#1211=FACE_OUTER_BOUND('',#1603,.T.);
#1212=FACE_OUTER_BOUND('',#1604,.T.);
#1213=FACE_OUTER_BOUND('',#1605,.T.);
#1214=FACE_OUTER_BOUND('',#1606,.T.);
#1215=FACE_OUTER_BOUND('',#1607,.T.);
#1216=FACE_OUTER_BOUND('',#1608,.T.);
#1217=FACE_OUTER_BOUND('',#1609,.T.);
#1218=FACE_OUTER_BOUND('',#1610,.T.);
#1219=FACE_OUTER_BOUND('',#1611,.T.);
#1220=FACE_OUTER_BOUND('',#1612,.T.);
#1221=FACE_OUTER_BOUND('',#1613,.T.);
#1222=FACE_OUTER_BOUND('',#1614,.T.);
#1223=FACE_OUTER_BOUND('',#1615,.T.);
#1224=FACE_OUTER_BOUND('',#1616,.T.);
#1225=FACE_OUTER_BOUND('',#1617,.T.);
#1226=FACE_OUTER_BOUND('',#1618,.T.);
#1227=FACE_OUTER_BOUND('',#1619,.T.);
#1228=FACE_OUTER_BOUND('',#1620,.T.);
#1229=FACE_OUTER_BOUND('',#1621,.T.);
#1230=FACE_OUTER_BOUND('',#1622,.T.);
#1231=FACE_OUTER_BOUND('',#1623,.T.);
#1232=FACE_OUTER_BOUND('',#1624,.T.);
#1233=FACE_OUTER_BOUND('',#1625,.T.);
#1234=FACE_OUTER_BOUND('',#1626,.T.);
#1235=FACE_OUTER_BOUND('',#1627,.T.);
#1236=FACE_OUTER_BOUND('',#1628,.T.);
#1237=FACE_OUTER_BOUND('',#1629,.T.);
#1238=FACE_OUTER_BOUND('',#1630,.T.);
#1239=FACE_OUTER_BOUND('',#1631,.T.);
#1240=FACE_OUTER_BOUND('',#1632,.T.);
#1241=FACE_OUTER_BOUND('',#1633,.T.);
#1242=FACE_OUTER_BOUND('',#1634,.T.);
#1243=FACE_OUTER_BOUND('',#1635,.T.);
#1244=FACE_OUTER_BOUND('',#1636,.T.);
#1245=FACE_OUTER_BOUND('',#1637,.T.);
#1246=FACE_OUTER_BOUND('',#1638,.T.);
#1247=FACE_OUTER_BOUND('',#1639,.T.);
#1248=FACE_OUTER_BOUND('',#1640,.T.);
#1249=FACE_OUTER_BOUND('',#1641,.T.);
#1250=FACE_OUTER_BOUND('',#1642,.T.);
#1251=FACE_OUTER_BOUND('',#1643,.T.);
#1252=FACE_OUTER_BOUND('',#1644,.T.);
#1253=FACE_OUTER_BOUND('',#1645,.T.);
#1254=FACE_OUTER_BOUND('',#1646,.T.);
#1255=FACE_OUTER_BOUND('',#1647,.T.);
#1256=FACE_OUTER_BOUND('',#1648,.T.);
#1257=FACE_OUTER_BOUND('',#1649,.T.);
#1258=FACE_OUTER_BOUND('',#1650,.T.);
#1259=FACE_OUTER_BOUND('',#1651,.T.);
#1260=FACE_OUTER_BOUND('',#1652,.T.);
#1261=FACE_OUTER_BOUND('',#1653,.T.);
#1262=FACE_OUTER_BOUND('',#1654,.T.);
#1263=FACE_OUTER_BOUND('',#1655,.T.);
#1264=FACE_OUTER_BOUND('',#1656,.T.);
#1265=FACE_OUTER_BOUND('',#1657,.T.);
#1266=FACE_OUTER_BOUND('',#1658,.T.);
#1267=FACE_OUTER_BOUND('',#1659,.T.);
#1268=FACE_OUTER_BOUND('',#1660,.T.);
#1269=FACE_OUTER_BOUND('',#1661,.T.);
#1270=FACE_OUTER_BOUND('',#1662,.T.);
#1271=FACE_OUTER_BOUND('',#1663,.T.);
#1272=FACE_OUTER_BOUND('',#1664,.T.);
#1273=FACE_OUTER_BOUND('',#1665,.T.);
#1274=FACE_OUTER_BOUND('',#1666,.T.);
#1275=FACE_OUTER_BOUND('',#1667,.T.);
#1276=FACE_OUTER_BOUND('',#1668,.T.);
#1277=FACE_OUTER_BOUND('',#1669,.T.);
#1278=FACE_OUTER_BOUND('',#1670,.T.);
#1279=FACE_OUTER_BOUND('',#1671,.T.);
#1280=FACE_OUTER_BOUND('',#1672,.T.);
#1281=FACE_OUTER_BOUND('',#1673,.T.);
#1282=FACE_OUTER_BOUND('',#1674,.T.);
#1283=FACE_OUTER_BOUND('',#1675,.T.);
#1284=FACE_OUTER_BOUND('',#1676,.T.);
#1285=FACE_OUTER_BOUND('',#1677,.T.);
#1286=FACE_OUTER_BOUND('',#1678,.T.);
#1287=FACE_OUTER_BOUND('',#1679,.T.);
#1288=FACE_OUTER_BOUND('',#1680,.T.);
#1289=FACE_OUTER_BOUND('',#1681,.T.);
#1290=FACE_OUTER_BOUND('',#1682,.T.);
#1291=FACE_OUTER_BOUND('',#1683,.T.);
#1292=FACE_OUTER_BOUND('',#1684,.T.);
#1293=FACE_OUTER_BOUND('',#1685,.T.);
#1294=FACE_OUTER_BOUND('',#1686,.T.);
#1295=FACE_OUTER_BOUND('',#1687,.T.);
#1296=FACE_OUTER_BOUND('',#1688,.T.);
#1297=FACE_OUTER_BOUND('',#1689,.T.);
#1298=FACE_OUTER_BOUND('',#1690,.T.);
#1299=FACE_OUTER_BOUND('',#1691,.T.);
#1300=FACE_OUTER_BOUND('',#1692,.T.);
#1301=FACE_OUTER_BOUND('',#1693,.T.);
#1302=FACE_OUTER_BOUND('',#1694,.T.);
#1303=FACE_OUTER_BOUND('',#1695,.T.);
#1304=FACE_OUTER_BOUND('',#1696,.T.);
#1305=FACE_OUTER_BOUND('',#1697,.T.);
#1306=FACE_OUTER_BOUND('',#1698,.T.);
#1307=FACE_OUTER_BOUND('',#1699,.T.);
#1308=FACE_OUTER_BOUND('',#1700,.T.);
#1309=FACE_OUTER_BOUND('',#1701,.T.);
#1310=FACE_OUTER_BOUND('',#1702,.T.);
#1311=FACE_OUTER_BOUND('',#1703,.T.);
#1312=FACE_OUTER_BOUND('',#1704,.T.);
#1313=FACE_OUTER_BOUND('',#1705,.T.);
#1314=FACE_OUTER_BOUND('',#1706,.T.);
#1315=FACE_OUTER_BOUND('',#1707,.T.);
#1316=FACE_OUTER_BOUND('',#1708,.T.);
#1317=FACE_OUTER_BOUND('',#1709,.T.);
#1318=FACE_OUTER_BOUND('',#1710,.T.);
#1319=FACE_OUTER_BOUND('',#1711,.T.);
#1320=FACE_OUTER_BOUND('',#1712,.T.);
#1321=FACE_OUTER_BOUND('',#1713,.T.);
#1322=FACE_OUTER_BOUND('',#1714,.T.);
#1323=FACE_OUTER_BOUND('',#1715,.T.);
#1324=FACE_OUTER_BOUND('',#1716,.T.);
#1325=FACE_OUTER_BOUND('',#1717,.T.);
#1326=FACE_OUTER_BOUND('',#1718,.T.);
#1327=FACE_OUTER_BOUND('',#1719,.T.);
#1328=FACE_OUTER_BOUND('',#1720,.T.);
#1329=FACE_OUTER_BOUND('',#1721,.T.);
#1330=FACE_OUTER_BOUND('',#1722,.T.);
#1331=FACE_OUTER_BOUND('',#1723,.T.);
#1332=FACE_OUTER_BOUND('',#1724,.T.);
#1333=FACE_OUTER_BOUND('',#1725,.T.);
#1334=FACE_OUTER_BOUND('',#1726,.T.);
#1335=FACE_OUTER_BOUND('',#1727,.T.);
#1336=FACE_OUTER_BOUND('',#1728,.T.);
#1337=FACE_OUTER_BOUND('',#1729,.T.);
#1338=FACE_OUTER_BOUND('',#1730,.T.);
#1339=FACE_OUTER_BOUND('',#1731,.T.);
#1340=FACE_OUTER_BOUND('',#1732,.T.);
#1341=FACE_OUTER_BOUND('',#1733,.T.);
#1342=FACE_OUTER_BOUND('',#1734,.T.);
#1343=FACE_OUTER_BOUND('',#1735,.T.);
#1344=FACE_OUTER_BOUND('',#1736,.T.);
#1345=FACE_OUTER_BOUND('',#1737,.T.);
#1346=FACE_OUTER_BOUND('',#1738,.T.);
#1347=FACE_OUTER_BOUND('',#1739,.T.);
#1348=FACE_OUTER_BOUND('',#1740,.T.);
#1349=FACE_OUTER_BOUND('',#1741,.T.);
#1350=FACE_OUTER_BOUND('',#1742,.T.);
#1351=FACE_OUTER_BOUND('',#1743,.T.);
#1352=FACE_OUTER_BOUND('',#1744,.T.);
#1353=FACE_OUTER_BOUND('',#1745,.T.);
#1354=FACE_OUTER_BOUND('',#1746,.T.);
#1355=FACE_OUTER_BOUND('',#1747,.T.);
#1356=FACE_OUTER_BOUND('',#1748,.T.);
#1357=FACE_OUTER_BOUND('',#1749,.T.);
#1358=FACE_OUTER_BOUND('',#1750,.T.);
#1359=FACE_OUTER_BOUND('',#1751,.T.);
#1360=FACE_OUTER_BOUND('',#1752,.T.);
#1361=FACE_OUTER_BOUND('',#1753,.T.);
#1362=FACE_OUTER_BOUND('',#1754,.T.);
#1363=FACE_OUTER_BOUND('',#1755,.T.);
#1364=FACE_OUTER_BOUND('',#1756,.T.);
#1365=FACE_OUTER_BOUND('',#1757,.T.);
#1366=FACE_OUTER_BOUND('',#1758,.T.);
#1367=FACE_OUTER_BOUND('',#1759,.T.);
#1368=FACE_OUTER_BOUND('',#1760,.T.);
#1369=FACE_OUTER_BOUND('',#1761,.T.);
#1370=FACE_OUTER_BOUND('',#1762,.T.);
#1371=FACE_OUTER_BOUND('',#1763,.T.);
#1372=FACE_OUTER_BOUND('',#1764,.T.);
#1373=FACE_OUTER_BOUND('',#1776,.T.);
#1374=FACE_OUTER_BOUND('',#1777,.T.);
#1375=FACE_OUTER_BOUND('',#1778,.T.);
#1376=FACE_OUTER_BOUND('',#1779,.T.);
#1377=FACE_OUTER_BOUND('',#1780,.T.);
#1378=FACE_OUTER_BOUND('',#1781,.T.);
#1379=FACE_OUTER_BOUND('',#1782,.T.);
#1380=FACE_OUTER_BOUND('',#1783,.T.);
#1381=FACE_OUTER_BOUND('',#1784,.T.);
#1382=FACE_OUTER_BOUND('',#1785,.T.);
#1383=FACE_OUTER_BOUND('',#1786,.T.);
#1384=FACE_OUTER_BOUND('',#1787,.T.);
#1385=FACE_OUTER_BOUND('',#1788,.T.);
#1386=FACE_OUTER_BOUND('',#1789,.T.);
#1387=FACE_OUTER_BOUND('',#1790,.T.);
#1388=FACE_OUTER_BOUND('',#1791,.T.);
#1389=FACE_OUTER_BOUND('',#1792,.T.);
#1390=FACE_OUTER_BOUND('',#1793,.T.);
#1391=FACE_OUTER_BOUND('',#1794,.T.);
#1392=FACE_OUTER_BOUND('',#1795,.T.);
#1393=FACE_OUTER_BOUND('',#1796,.T.);
#1394=FACE_OUTER_BOUND('',#1797,.T.);
#1395=FACE_OUTER_BOUND('',#1798,.T.);
#1396=FACE_OUTER_BOUND('',#1808,.T.);
#1397=FACE_OUTER_BOUND('',#1809,.T.);
#1398=FACE_OUTER_BOUND('',#1810,.T.);
#1399=FACE_OUTER_BOUND('',#1811,.T.);
#1400=FACE_OUTER_BOUND('',#1812,.T.);
#1401=FACE_OUTER_BOUND('',#1813,.T.);
#1402=FACE_OUTER_BOUND('',#1814,.T.);
#1403=FACE_OUTER_BOUND('',#1815,.T.);
#1404=FACE_OUTER_BOUND('',#1816,.T.);
#1405=FACE_OUTER_BOUND('',#1817,.T.);
#1406=FACE_OUTER_BOUND('',#1818,.T.);
#1407=FACE_OUTER_BOUND('',#1819,.T.);
#1408=FACE_OUTER_BOUND('',#1820,.T.);
#1409=FACE_OUTER_BOUND('',#1821,.T.);
#1410=FACE_OUTER_BOUND('',#1822,.T.);
#1411=FACE_OUTER_BOUND('',#1823,.T.);
#1412=FACE_OUTER_BOUND('',#1824,.T.);
#1413=FACE_OUTER_BOUND('',#1826,.T.);
#1414=FACE_OUTER_BOUND('',#1827,.T.);
#1415=FACE_OUTER_BOUND('',#1829,.T.);
#1416=FACE_OUTER_BOUND('',#1830,.T.);
#1417=FACE_OUTER_BOUND('',#1831,.T.);
#1418=FACE_OUTER_BOUND('',#1832,.T.);
#1419=FACE_OUTER_BOUND('',#1833,.T.);
#1420=FACE_OUTER_BOUND('',#1834,.T.);
#1421=FACE_OUTER_BOUND('',#1835,.T.);
#1422=FACE_OUTER_BOUND('',#1836,.T.);
#1423=FACE_OUTER_BOUND('',#1837,.T.);
#1424=FACE_OUTER_BOUND('',#1838,.T.);
#1425=FACE_OUTER_BOUND('',#1839,.T.);
#1426=FACE_OUTER_BOUND('',#1840,.T.);
#1427=FACE_OUTER_BOUND('',#1841,.T.);
#1428=FACE_OUTER_BOUND('',#1842,.T.);
#1429=FACE_OUTER_BOUND('',#1843,.T.);
#1430=FACE_OUTER_BOUND('',#1844,.T.);
#1431=FACE_OUTER_BOUND('',#1845,.T.);
#1432=FACE_OUTER_BOUND('',#1846,.T.);
#1433=FACE_OUTER_BOUND('',#1847,.T.);
#1434=FACE_OUTER_BOUND('',#1848,.T.);
#1435=FACE_OUTER_BOUND('',#1849,.T.);
#1436=FACE_OUTER_BOUND('',#1850,.T.);
#1437=FACE_OUTER_BOUND('',#1851,.T.);
#1438=FACE_OUTER_BOUND('',#1852,.T.);
#1439=FACE_OUTER_BOUND('',#1853,.T.);
#1440=FACE_OUTER_BOUND('',#1854,.T.);
#1441=FACE_OUTER_BOUND('',#1855,.T.);
#1442=FACE_OUTER_BOUND('',#1856,.T.);
#1443=FACE_OUTER_BOUND('',#1857,.T.);
#1444=FACE_OUTER_BOUND('',#1858,.T.);
#1445=FACE_OUTER_BOUND('',#1859,.T.);
#1446=FACE_OUTER_BOUND('',#1860,.T.);
#1447=FACE_OUTER_BOUND('',#1861,.T.);
#1448=FACE_OUTER_BOUND('',#1862,.T.);
#1449=FACE_OUTER_BOUND('',#1863,.T.);
#1450=FACE_OUTER_BOUND('',#1864,.T.);
#1451=FACE_OUTER_BOUND('',#1865,.T.);
#1452=FACE_OUTER_BOUND('',#1866,.T.);
#1453=FACE_OUTER_BOUND('',#1867,.T.);
#1454=FACE_OUTER_BOUND('',#1868,.T.);
#1455=FACE_OUTER_BOUND('',#1869,.T.);
#1456=FACE_OUTER_BOUND('',#1870,.T.);
#1457=FACE_OUTER_BOUND('',#1871,.T.);
#1458=FACE_OUTER_BOUND('',#1872,.T.);
#1459=FACE_OUTER_BOUND('',#1873,.T.);
#1460=FACE_OUTER_BOUND('',#1874,.T.);
#1461=FACE_OUTER_BOUND('',#1875,.T.);
#1462=FACE_OUTER_BOUND('',#1876,.T.);
#1463=FACE_OUTER_BOUND('',#1877,.T.);
#1464=FACE_OUTER_BOUND('',#1878,.T.);
#1465=FACE_OUTER_BOUND('',#1879,.T.);
#1466=FACE_OUTER_BOUND('',#1880,.T.);
#1467=FACE_OUTER_BOUND('',#1881,.T.);
#1468=FACE_OUTER_BOUND('',#1882,.T.);
#1469=FACE_OUTER_BOUND('',#1883,.T.);
#1470=FACE_OUTER_BOUND('',#1884,.T.);
#1471=FACE_OUTER_BOUND('',#1885,.T.);
#1472=FACE_OUTER_BOUND('',#1886,.T.);
#1473=FACE_OUTER_BOUND('',#1887,.T.);
#1474=FACE_OUTER_BOUND('',#1888,.T.);
#1475=FACE_OUTER_BOUND('',#1889,.T.);
#1476=FACE_OUTER_BOUND('',#1890,.T.);
#1477=FACE_OUTER_BOUND('',#1891,.T.);
#1478=FACE_OUTER_BOUND('',#1892,.T.);
#1479=FACE_OUTER_BOUND('',#1893,.T.);
#1480=FACE_OUTER_BOUND('',#1894,.T.);
#1481=FACE_OUTER_BOUND('',#1895,.T.);
#1482=FACE_OUTER_BOUND('',#1896,.T.);
#1483=FACE_OUTER_BOUND('',#1897,.T.);
#1484=FACE_OUTER_BOUND('',#1898,.T.);
#1485=FACE_OUTER_BOUND('',#1899,.T.);
#1486=FACE_OUTER_BOUND('',#1900,.T.);
#1487=FACE_OUTER_BOUND('',#1901,.T.);
#1488=FACE_OUTER_BOUND('',#1902,.T.);
#1489=FACE_OUTER_BOUND('',#1903,.T.);
#1490=FACE_OUTER_BOUND('',#1904,.T.);
#1491=EDGE_LOOP('',(#4371,#4372,#4373,#4374,#4375,#4376,#4377,#4378));
#1492=EDGE_LOOP('',(#4379));
#1493=EDGE_LOOP('',(#4380));
#1494=EDGE_LOOP('',(#4381));
#1495=EDGE_LOOP('',(#4382));
#1496=EDGE_LOOP('',(#4383));
#1497=EDGE_LOOP('',(#4384));
#1498=EDGE_LOOP('',(#4385));
#1499=EDGE_LOOP('',(#4386));
#1500=EDGE_LOOP('',(#4387));
#1501=EDGE_LOOP('',(#4388));
#1502=EDGE_LOOP('',(#4389,#4390,#4391,#4392));
#1503=EDGE_LOOP('',(#4393,#4394,#4395,#4396));
#1504=EDGE_LOOP('',(#4397,#4398,#4399,#4400));
#1505=EDGE_LOOP('',(#4401,#4402,#4403,#4404));
#1506=EDGE_LOOP('',(#4405,#4406,#4407,#4408));
#1507=EDGE_LOOP('',(#4409,#4410,#4411,#4412));
#1508=EDGE_LOOP('',(#4413,#4414,#4415,#4416));
#1509=EDGE_LOOP('',(#4417,#4418,#4419,#4420));
#1510=EDGE_LOOP('',(#4421,#4422,#4423,#4424));
#1511=EDGE_LOOP('',(#4425,#4426,#4427,#4428));
#1512=EDGE_LOOP('',(#4429,#4430,#4431,#4432));
#1513=EDGE_LOOP('',(#4433,#4434,#4435,#4436));
#1514=EDGE_LOOP('',(#4437,#4438,#4439,#4440));
#1515=EDGE_LOOP('',(#4441,#4442,#4443,#4444,#4445,#4446,#4447,#4448,#4449,
#4450,#4451,#4452,#4453,#4454,#4455,#4456,#4457,#4458,#4459,#4460,#4461,
#4462,#4463,#4464,#4465,#4466,#4467,#4468,#4469,#4470,#4471,#4472,#4473,
#4474,#4475,#4476,#4477,#4478,#4479,#4480,#4481,#4482,#4483,#4484,#4485,
#4486,#4487,#4488,#4489,#4490,#4491,#4492,#4493,#4494,#4495,#4496,#4497,
#4498,#4499,#4500,#4501));
#1516=EDGE_LOOP('',(#4502));
#1517=EDGE_LOOP('',(#4503));
#1518=EDGE_LOOP('',(#4504));
#1519=EDGE_LOOP('',(#4505));
#1520=EDGE_LOOP('',(#4506));
#1521=EDGE_LOOP('',(#4507));
#1522=EDGE_LOOP('',(#4508,#4509,#4510,#4511));
#1523=EDGE_LOOP('',(#4512,#4513,#4514,#4515));
#1524=EDGE_LOOP('',(#4516,#4517,#4518,#4519,#4520,#4521,#4522,#4523));
#1525=EDGE_LOOP('',(#4524,#4525,#4526,#4527,#4528,#4529,#4530,#4531,#4532,
#4533,#4534,#4535,#4536,#4537,#4538,#4539,#4540,#4541));
#1526=EDGE_LOOP('',(#4542,#4543,#4544,#4545));
#1527=EDGE_LOOP('',(#4546,#4547,#4548,#4549,#4550,#4551,#4552,#4553,#4554,
#4555,#4556,#4557));
#1528=EDGE_LOOP('',(#4558,#4559,#4560,#4561));
#1529=EDGE_LOOP('',(#4562,#4563,#4564,#4565));
#1530=EDGE_LOOP('',(#4566,#4567,#4568,#4569));
#1531=EDGE_LOOP('',(#4570,#4571,#4572,#4573));
#1532=EDGE_LOOP('',(#4574,#4575,#4576,#4577));
#1533=EDGE_LOOP('',(#4578,#4579,#4580,#4581));
#1534=EDGE_LOOP('',(#4582,#4583,#4584,#4585));
#1535=EDGE_LOOP('',(#4586,#4587,#4588,#4589));
#1536=EDGE_LOOP('',(#4590,#4591,#4592,#4593));
#1537=EDGE_LOOP('',(#4594,#4595,#4596,#4597,#4598,#4599));
#1538=EDGE_LOOP('',(#4600,#4601,#4602,#4603,#4604,#4605));
#1539=EDGE_LOOP('',(#4606,#4607,#4608,#4609,#4610,#4611,#4612,#4613,#4614,
#4615,#4616,#4617,#4618,#4619,#4620,#4621,#4622,#4623,#4624,#4625,#4626,
#4627,#4628,#4629,#4630,#4631,#4632,#4633,#4634,#4635,#4636,#4637,#4638,
#4639,#4640,#4641,#4642,#4643,#4644,#4645,#4646,#4647,#4648,#4649,#4650,
#4651));
#1540=EDGE_LOOP('',(#4652));
#1541=EDGE_LOOP('',(#4653));
#1542=EDGE_LOOP('',(#4654));
#1543=EDGE_LOOP('',(#4655,#4656,#4657,#4658));
#1544=EDGE_LOOP('',(#4659));
#1545=EDGE_LOOP('',(#4660,#4661,#4662,#4663));
#1546=EDGE_LOOP('',(#4664));
#1547=EDGE_LOOP('',(#4665,#4666,#4667,#4668));
#1548=EDGE_LOOP('',(#4669,#4670,#4671,#4672));
#1549=EDGE_LOOP('',(#4673,#4674,#4675,#4676,#4677));
#1550=EDGE_LOOP('',(#4678,#4679,#4680,#4681));
#1551=EDGE_LOOP('',(#4682,#4683,#4684,#4685));
#1552=EDGE_LOOP('',(#4686,#4687,#4688,#4689,#4690));
#1553=EDGE_LOOP('',(#4691,#4692,#4693,#4694));
#1554=EDGE_LOOP('',(#4695,#4696,#4697,#4698,#4699));
#1555=EDGE_LOOP('',(#4700,#4701,#4702,#4703,#4704));
#1556=EDGE_LOOP('',(#4705,#4706,#4707,#4708));
#1557=EDGE_LOOP('',(#4709,#4710,#4711));
#1558=EDGE_LOOP('',(#4712,#4713,#4714));
#1559=EDGE_LOOP('',(#4715,#4716,#4717));
#1560=EDGE_LOOP('',(#4718,#4719,#4720,#4721,#4722,#4723));
#1561=EDGE_LOOP('',(#4724,#4725,#4726,#4727,#4728));
#1562=EDGE_LOOP('',(#4729,#4730,#4731,#4732,#4733,#4734));
#1563=EDGE_LOOP('',(#4735,#4736,#4737,#4738,#4739));
#1564=EDGE_LOOP('',(#4740,#4741,#4742));
#1565=EDGE_LOOP('',(#4743,#4744,#4745,#4746,#4747,#4748));
#1566=EDGE_LOOP('',(#4749,#4750,#4751,#4752));
#1567=EDGE_LOOP('',(#4753,#4754,#4755,#4756));
#1568=EDGE_LOOP('',(#4757,#4758,#4759,#4760));
#1569=EDGE_LOOP('',(#4761,#4762,#4763,#4764,#4765));
#1570=EDGE_LOOP('',(#4766,#4767,#4768,#4769));
#1571=EDGE_LOOP('',(#4770,#4771,#4772,#4773));
#1572=EDGE_LOOP('',(#4774,#4775,#4776,#4777,#4778,#4779,#4780,#4781,#4782,
#4783,#4784,#4785,#4786,#4787,#4788));
#1573=EDGE_LOOP('',(#4789,#4790,#4791,#4792));
#1574=EDGE_LOOP('',(#4793,#4794,#4795));
#1575=EDGE_LOOP('',(#4796,#4797,#4798,#4799));
#1576=EDGE_LOOP('',(#4800,#4801,#4802,#4803));
#1577=EDGE_LOOP('',(#4804,#4805,#4806));
#1578=EDGE_LOOP('',(#4807,#4808,#4809,#4810,#4811));
#1579=EDGE_LOOP('',(#4812,#4813,#4814,#4815,#4816,#4817,#4818));
#1580=EDGE_LOOP('',(#4819,#4820,#4821,#4822));
#1581=EDGE_LOOP('',(#4823,#4824,#4825,#4826));
#1582=EDGE_LOOP('',(#4827,#4828,#4829,#4830,#4831,#4832));
#1583=EDGE_LOOP('',(#4833,#4834,#4835,#4836));
#1584=EDGE_LOOP('',(#4837,#4838,#4839,#4840,#4841,#4842));
#1585=EDGE_LOOP('',(#4843,#4844,#4845,#4846));
#1586=EDGE_LOOP('',(#4847,#4848,#4849,#4850));
#1587=EDGE_LOOP('',(#4851,#4852,#4853,#4854,#4855,#4856));
#1588=EDGE_LOOP('',(#4857,#4858,#4859,#4860));
#1589=EDGE_LOOP('',(#4861,#4862,#4863,#4864,#4865,#4866,#4867,#4868));
#1590=EDGE_LOOP('',(#4869,#4870,#4871,#4872));
#1591=EDGE_LOOP('',(#4873,#4874,#4875));
#1592=EDGE_LOOP('',(#4876,#4877,#4878));
#1593=EDGE_LOOP('',(#4879,#4880,#4881,#4882,#4883,#4884));
#1594=EDGE_LOOP('',(#4885,#4886,#4887,#4888));
#1595=EDGE_LOOP('',(#4889,#4890,#4891,#4892));
#1596=EDGE_LOOP('',(#4893,#4894,#4895,#4896));
#1597=EDGE_LOOP('',(#4897,#4898,#4899,#4900,#4901));
#1598=EDGE_LOOP('',(#4902,#4903,#4904,#4905));
#1599=EDGE_LOOP('',(#4906,#4907,#4908,#4909));
#1600=EDGE_LOOP('',(#4910,#4911,#4912,#4913,#4914,#4915,#4916,#4917,#4918,
#4919,#4920,#4921,#4922,#4923,#4924));
#1601=EDGE_LOOP('',(#4925,#4926,#4927,#4928));
#1602=EDGE_LOOP('',(#4929,#4930,#4931));
#1603=EDGE_LOOP('',(#4932,#4933,#4934,#4935));
#1604=EDGE_LOOP('',(#4936,#4937,#4938));
#1605=EDGE_LOOP('',(#4939,#4940,#4941,#4942));
#1606=EDGE_LOOP('',(#4943,#4944,#4945));
#1607=EDGE_LOOP('',(#4946,#4947,#4948,#4949,#4950));
#1608=EDGE_LOOP('',(#4951,#4952,#4953,#4954,#4955,#4956,#4957));
#1609=EDGE_LOOP('',(#4958,#4959,#4960,#4961));
#1610=EDGE_LOOP('',(#4962,#4963,#4964,#4965));
#1611=EDGE_LOOP('',(#4966,#4967,#4968,#4969,#4970,#4971));
#1612=EDGE_LOOP('',(#4972,#4973,#4974,#4975));
#1613=EDGE_LOOP('',(#4976,#4977,#4978,#4979,#4980,#4981));
#1614=EDGE_LOOP('',(#4982,#4983,#4984,#4985));
#1615=EDGE_LOOP('',(#4986,#4987,#4988,#4989));
#1616=EDGE_LOOP('',(#4990,#4991,#4992,#4993,#4994,#4995));
#1617=EDGE_LOOP('',(#4996,#4997,#4998,#4999));
#1618=EDGE_LOOP('',(#5000,#5001,#5002,#5003,#5004,#5005,#5006,#5007));
#1619=EDGE_LOOP('',(#5008,#5009,#5010,#5011));
#1620=EDGE_LOOP('',(#5012,#5013,#5014));
#1621=EDGE_LOOP('',(#5015,#5016,#5017,#5018));
#1622=EDGE_LOOP('',(#5019,#5020,#5021,#5022));
#1623=EDGE_LOOP('',(#5023,#5024,#5025,#5026));
#1624=EDGE_LOOP('',(#5027,#5028,#5029,#5030));
#1625=EDGE_LOOP('',(#5031,#5032,#5033,#5034));
#1626=EDGE_LOOP('',(#5035,#5036,#5037,#5038));
#1627=EDGE_LOOP('',(#5039,#5040,#5041,#5042));
#1628=EDGE_LOOP('',(#5043,#5044,#5045,#5046));
#1629=EDGE_LOOP('',(#5047,#5048,#5049,#5050));
#1630=EDGE_LOOP('',(#5051,#5052,#5053,#5054));
#1631=EDGE_LOOP('',(#5055,#5056,#5057,#5058));
#1632=EDGE_LOOP('',(#5059,#5060,#5061,#5062));
#1633=EDGE_LOOP('',(#5063,#5064,#5065,#5066));
#1634=EDGE_LOOP('',(#5067,#5068,#5069,#5070));
#1635=EDGE_LOOP('',(#5071,#5072,#5073,#5074));
#1636=EDGE_LOOP('',(#5075,#5076,#5077,#5078));
#1637=EDGE_LOOP('',(#5079,#5080,#5081,#5082));
#1638=EDGE_LOOP('',(#5083,#5084,#5085,#5086));
#1639=EDGE_LOOP('',(#5087,#5088,#5089,#5090));
#1640=EDGE_LOOP('',(#5091,#5092,#5093,#5094));
#1641=EDGE_LOOP('',(#5095,#5096,#5097,#5098));
#1642=EDGE_LOOP('',(#5099,#5100,#5101,#5102));
#1643=EDGE_LOOP('',(#5103,#5104,#5105,#5106));
#1644=EDGE_LOOP('',(#5107,#5108,#5109,#5110));
#1645=EDGE_LOOP('',(#5111,#5112,#5113,#5114));
#1646=EDGE_LOOP('',(#5115,#5116,#5117,#5118));
#1647=EDGE_LOOP('',(#5119,#5120,#5121,#5122));
#1648=EDGE_LOOP('',(#5123,#5124,#5125,#5126));
#1649=EDGE_LOOP('',(#5127,#5128,#5129,#5130));
#1650=EDGE_LOOP('',(#5131,#5132,#5133,#5134));
#1651=EDGE_LOOP('',(#5135,#5136,#5137,#5138));
#1652=EDGE_LOOP('',(#5139,#5140,#5141,#5142));
#1653=EDGE_LOOP('',(#5143,#5144,#5145,#5146));
#1654=EDGE_LOOP('',(#5147,#5148,#5149,#5150));
#1655=EDGE_LOOP('',(#5151,#5152,#5153,#5154));
#1656=EDGE_LOOP('',(#5155,#5156,#5157,#5158));
#1657=EDGE_LOOP('',(#5159,#5160,#5161,#5162));
#1658=EDGE_LOOP('',(#5163,#5164,#5165,#5166));
#1659=EDGE_LOOP('',(#5167,#5168,#5169,#5170));
#1660=EDGE_LOOP('',(#5171,#5172,#5173,#5174));
#1661=EDGE_LOOP('',(#5175,#5176,#5177,#5178));
#1662=EDGE_LOOP('',(#5179,#5180,#5181,#5182));
#1663=EDGE_LOOP('',(#5183,#5184,#5185,#5186));
#1664=EDGE_LOOP('',(#5187,#5188,#5189,#5190));
#1665=EDGE_LOOP('',(#5191,#5192,#5193,#5194));
#1666=EDGE_LOOP('',(#5195,#5196,#5197,#5198));
#1667=EDGE_LOOP('',(#5199,#5200,#5201,#5202));
#1668=EDGE_LOOP('',(#5203,#5204,#5205,#5206));
#1669=EDGE_LOOP('',(#5207,#5208,#5209,#5210));
#1670=EDGE_LOOP('',(#5211,#5212,#5213,#5214));
#1671=EDGE_LOOP('',(#5215,#5216,#5217,#5218));
#1672=EDGE_LOOP('',(#5219,#5220,#5221,#5222));
#1673=EDGE_LOOP('',(#5223,#5224,#5225,#5226));
#1674=EDGE_LOOP('',(#5227,#5228,#5229,#5230));
#1675=EDGE_LOOP('',(#5231,#5232,#5233,#5234));
#1676=EDGE_LOOP('',(#5235,#5236,#5237,#5238));
#1677=EDGE_LOOP('',(#5239,#5240,#5241,#5242));
#1678=EDGE_LOOP('',(#5243,#5244,#5245,#5246));
#1679=EDGE_LOOP('',(#5247,#5248,#5249,#5250));
#1680=EDGE_LOOP('',(#5251,#5252,#5253,#5254));
#1681=EDGE_LOOP('',(#5255,#5256,#5257,#5258));
#1682=EDGE_LOOP('',(#5259,#5260,#5261,#5262));
#1683=EDGE_LOOP('',(#5263,#5264,#5265,#5266));
#1684=EDGE_LOOP('',(#5267,#5268,#5269,#5270));
#1685=EDGE_LOOP('',(#5271,#5272,#5273,#5274));
#1686=EDGE_LOOP('',(#5275,#5276,#5277,#5278));
#1687=EDGE_LOOP('',(#5279,#5280,#5281,#5282));
#1688=EDGE_LOOP('',(#5283,#5284,#5285,#5286));
#1689=EDGE_LOOP('',(#5287,#5288,#5289,#5290));
#1690=EDGE_LOOP('',(#5291,#5292,#5293,#5294));
#1691=EDGE_LOOP('',(#5295,#5296,#5297,#5298));
#1692=EDGE_LOOP('',(#5299,#5300,#5301,#5302));
#1693=EDGE_LOOP('',(#5303,#5304,#5305,#5306));
#1694=EDGE_LOOP('',(#5307,#5308,#5309,#5310));
#1695=EDGE_LOOP('',(#5311,#5312,#5313,#5314));
#1696=EDGE_LOOP('',(#5315,#5316,#5317,#5318));
#1697=EDGE_LOOP('',(#5319,#5320,#5321,#5322));
#1698=EDGE_LOOP('',(#5323,#5324,#5325,#5326));
#1699=EDGE_LOOP('',(#5327,#5328,#5329,#5330));
#1700=EDGE_LOOP('',(#5331,#5332,#5333,#5334));
#1701=EDGE_LOOP('',(#5335,#5336,#5337,#5338));
#1702=EDGE_LOOP('',(#5339,#5340,#5341,#5342));
#1703=EDGE_LOOP('',(#5343,#5344,#5345,#5346));
#1704=EDGE_LOOP('',(#5347,#5348,#5349,#5350));
#1705=EDGE_LOOP('',(#5351,#5352,#5353,#5354));
#1706=EDGE_LOOP('',(#5355,#5356,#5357,#5358));
#1707=EDGE_LOOP('',(#5359,#5360,#5361,#5362));
#1708=EDGE_LOOP('',(#5363,#5364,#5365,#5366));
#1709=EDGE_LOOP('',(#5367,#5368,#5369,#5370));
#1710=EDGE_LOOP('',(#5371,#5372,#5373,#5374));
#1711=EDGE_LOOP('',(#5375,#5376,#5377,#5378));
#1712=EDGE_LOOP('',(#5379,#5380,#5381,#5382));
#1713=EDGE_LOOP('',(#5383,#5384,#5385,#5386));
#1714=EDGE_LOOP('',(#5387,#5388,#5389,#5390));
#1715=EDGE_LOOP('',(#5391,#5392,#5393,#5394));
#1716=EDGE_LOOP('',(#5395,#5396,#5397,#5398));
#1717=EDGE_LOOP('',(#5399,#5400,#5401,#5402));
#1718=EDGE_LOOP('',(#5403,#5404,#5405,#5406));
#1719=EDGE_LOOP('',(#5407,#5408,#5409,#5410));
#1720=EDGE_LOOP('',(#5411,#5412,#5413,#5414));
#1721=EDGE_LOOP('',(#5415,#5416,#5417,#5418));
#1722=EDGE_LOOP('',(#5419,#5420,#5421,#5422));
#1723=EDGE_LOOP('',(#5423,#5424,#5425,#5426));
#1724=EDGE_LOOP('',(#5427,#5428,#5429,#5430));
#1725=EDGE_LOOP('',(#5431,#5432,#5433,#5434));
#1726=EDGE_LOOP('',(#5435,#5436,#5437,#5438));
#1727=EDGE_LOOP('',(#5439,#5440,#5441,#5442));
#1728=EDGE_LOOP('',(#5443,#5444,#5445,#5446));
#1729=EDGE_LOOP('',(#5447,#5448,#5449,#5450));
#1730=EDGE_LOOP('',(#5451,#5452,#5453,#5454));
#1731=EDGE_LOOP('',(#5455,#5456,#5457,#5458));
#1732=EDGE_LOOP('',(#5459,#5460,#5461,#5462));
#1733=EDGE_LOOP('',(#5463,#5464,#5465,#5466));
#1734=EDGE_LOOP('',(#5467,#5468,#5469,#5470));
#1735=EDGE_LOOP('',(#5471,#5472,#5473,#5474));
#1736=EDGE_LOOP('',(#5475,#5476,#5477,#5478));
#1737=EDGE_LOOP('',(#5479,#5480,#5481,#5482));
#1738=EDGE_LOOP('',(#5483,#5484,#5485,#5486));
#1739=EDGE_LOOP('',(#5487,#5488,#5489,#5490));
#1740=EDGE_LOOP('',(#5491,#5492,#5493,#5494));
#1741=EDGE_LOOP('',(#5495,#5496,#5497,#5498));
#1742=EDGE_LOOP('',(#5499,#5500,#5501,#5502));
#1743=EDGE_LOOP('',(#5503,#5504,#5505,#5506));
#1744=EDGE_LOOP('',(#5507,#5508,#5509,#5510));
#1745=EDGE_LOOP('',(#5511,#5512,#5513,#5514));
#1746=EDGE_LOOP('',(#5515,#5516,#5517,#5518));
#1747=EDGE_LOOP('',(#5519,#5520,#5521,#5522));
#1748=EDGE_LOOP('',(#5523,#5524,#5525,#5526));
#1749=EDGE_LOOP('',(#5527,#5528,#5529,#5530));
#1750=EDGE_LOOP('',(#5531,#5532,#5533,#5534));
#1751=EDGE_LOOP('',(#5535,#5536,#5537,#5538));
#1752=EDGE_LOOP('',(#5539,#5540,#5541,#5542));
#1753=EDGE_LOOP('',(#5543,#5544,#5545,#5546));
#1754=EDGE_LOOP('',(#5547,#5548,#5549,#5550));
#1755=EDGE_LOOP('',(#5551,#5552,#5553,#5554));
#1756=EDGE_LOOP('',(#5555,#5556,#5557,#5558));
#1757=EDGE_LOOP('',(#5559,#5560,#5561,#5562));
#1758=EDGE_LOOP('',(#5563,#5564,#5565,#5566));
#1759=EDGE_LOOP('',(#5567,#5568,#5569,#5570));
#1760=EDGE_LOOP('',(#5571,#5572,#5573,#5574));
#1761=EDGE_LOOP('',(#5575,#5576,#5577,#5578));
#1762=EDGE_LOOP('',(#5579,#5580,#5581,#5582,#5583,#5584,#5585,#5586,#5587,
#5588,#5589,#5590,#5591,#5592,#5593,#5594,#5595,#5596,#5597,#5598,#5599,
#5600,#5601,#5602));
#1763=EDGE_LOOP('',(#5603,#5604,#5605,#5606,#5607,#5608,#5609,#5610,#5611,
#5612,#5613,#5614,#5615,#5616,#5617,#5618,#5619,#5620,#5621,#5622,#5623,
#5624,#5625,#5626));
#1764=EDGE_LOOP('',(#5627,#5628,#5629,#5630,#5631,#5632,#5633,#5634,#5635,
#5636,#5637,#5638,#5639,#5640));
#1765=EDGE_LOOP('',(#5641,#5642,#5643,#5644,#5645,#5646,#5647,#5648,#5649,
#5650,#5651,#5652,#5653,#5654,#5655,#5656,#5657,#5658,#5659,#5660,#5661,
#5662,#5663,#5664,#5665,#5666,#5667,#5668,#5669,#5670,#5671,#5672,#5673,
#5674,#5675,#5676));
#1766=EDGE_LOOP('',(#5677,#5678,#5679,#5680));
#1767=EDGE_LOOP('',(#5681,#5682,#5683,#5684));
#1768=EDGE_LOOP('',(#5685,#5686,#5687,#5688));
#1769=EDGE_LOOP('',(#5689,#5690,#5691,#5692));
#1770=EDGE_LOOP('',(#5693,#5694,#5695,#5696));
#1771=EDGE_LOOP('',(#5697,#5698,#5699,#5700));
#1772=EDGE_LOOP('',(#5701,#5702,#5703,#5704));
#1773=EDGE_LOOP('',(#5705));
#1774=EDGE_LOOP('',(#5706));
#1775=EDGE_LOOP('',(#5707,#5708,#5709,#5710,#5711,#5712,#5713,#5714,#5715,
#5716,#5717,#5718,#5719,#5720,#5721,#5722,#5723,#5724,#5725,#5726,#5727,
#5728,#5729,#5730,#5731,#5732,#5733,#5734,#5735,#5736,#5737,#5738,#5739,
#5740,#5741,#5742));
#1776=EDGE_LOOP('',(#5743,#5744,#5745,#5746));
#1777=EDGE_LOOP('',(#5747,#5748,#5749,#5750,#5751,#5752,#5753,#5754,#5755,
#5756,#5757,#5758,#5759,#5760,#5761,#5762,#5763,#5764,#5765,#5766,#5767,
#5768,#5769,#5770));
#1778=EDGE_LOOP('',(#5771,#5772,#5773,#5774,#5775,#5776,#5777,#5778,#5779,
#5780,#5781,#5782,#5783,#5784,#5785,#5786,#5787,#5788,#5789,#5790,#5791,
#5792,#5793,#5794));
#1779=EDGE_LOOP('',(#5795,#5796,#5797,#5798));
#1780=EDGE_LOOP('',(#5799,#5800,#5801,#5802,#5803,#5804,#5805,#5806,#5807,
#5808,#5809,#5810,#5811,#5812,#5813,#5814,#5815,#5816,#5817,#5818,#5819,
#5820,#5821,#5822));
#1781=EDGE_LOOP('',(#5823,#5824,#5825,#5826,#5827,#5828,#5829,#5830,#5831,
#5832,#5833,#5834,#5835,#5836,#5837,#5838,#5839,#5840,#5841,#5842,#5843,
#5844,#5845,#5846));
#1782=EDGE_LOOP('',(#5847,#5848,#5849,#5850));
#1783=EDGE_LOOP('',(#5851,#5852,#5853,#5854,#5855,#5856,#5857,#5858,#5859,
#5860,#5861,#5862,#5863,#5864,#5865,#5866,#5867,#5868,#5869,#5870,#5871,
#5872,#5873,#5874));
#1784=EDGE_LOOP('',(#5875,#5876,#5877,#5878,#5879,#5880,#5881,#5882,#5883,
#5884,#5885,#5886,#5887,#5888,#5889,#5890,#5891,#5892,#5893,#5894,#5895,
#5896,#5897,#5898));
#1785=EDGE_LOOP('',(#5899,#5900,#5901,#5902));
#1786=EDGE_LOOP('',(#5903,#5904,#5905,#5906,#5907,#5908,#5909,#5910,#5911,
#5912,#5913,#5914,#5915,#5916,#5917,#5918,#5919,#5920,#5921,#5922,#5923,
#5924,#5925,#5926));
#1787=EDGE_LOOP('',(#5927,#5928,#5929,#5930,#5931,#5932,#5933,#5934,#5935,
#5936,#5937,#5938,#5939,#5940,#5941,#5942,#5943,#5944,#5945,#5946,#5947,
#5948,#5949,#5950));
#1788=EDGE_LOOP('',(#5951,#5952,#5953,#5954));
#1789=EDGE_LOOP('',(#5955,#5956,#5957,#5958,#5959,#5960,#5961,#5962,#5963,
#5964,#5965,#5966,#5967,#5968,#5969,#5970,#5971,#5972,#5973,#5974,#5975,
#5976,#5977,#5978));
#1790=EDGE_LOOP('',(#5979,#5980,#5981,#5982,#5983,#5984,#5985,#5986,#5987,
#5988,#5989,#5990,#5991,#5992,#5993,#5994,#5995,#5996,#5997,#5998,#5999,
#6000,#6001,#6002));
#1791=EDGE_LOOP('',(#6003,#6004,#6005,#6006));
#1792=EDGE_LOOP('',(#6007,#6008,#6009,#6010,#6011,#6012,#6013,#6014,#6015,
#6016,#6017,#6018,#6019,#6020,#6021,#6022,#6023,#6024,#6025,#6026,#6027,
#6028,#6029,#6030));
#1793=EDGE_LOOP('',(#6031,#6032,#6033,#6034,#6035,#6036,#6037,#6038,#6039,
#6040,#6041,#6042,#6043,#6044,#6045,#6046,#6047,#6048,#6049,#6050,#6051,
#6052,#6053,#6054));
#1794=EDGE_LOOP('',(#6055,#6056,#6057,#6058));
#1795=EDGE_LOOP('',(#6059,#6060,#6061,#6062));
#1796=EDGE_LOOP('',(#6063,#6064,#6065,#6066));
#1797=EDGE_LOOP('',(#6067,#6068,#6069,#6070,#6071,#6072));
#1798=EDGE_LOOP('',(#6073,#6074,#6075,#6076,#6077,#6078,#6079,#6080));
#1799=EDGE_LOOP('',(#6081,#6082,#6083,#6084));
#1800=EDGE_LOOP('',(#6085,#6086,#6087,#6088));
#1801=EDGE_LOOP('',(#6089,#6090,#6091,#6092));
#1802=EDGE_LOOP('',(#6093,#6094,#6095,#6096));
#1803=EDGE_LOOP('',(#6097,#6098,#6099,#6100));
#1804=EDGE_LOOP('',(#6101,#6102,#6103,#6104));
#1805=EDGE_LOOP('',(#6105,#6106,#6107,#6108));
#1806=EDGE_LOOP('',(#6109));
#1807=EDGE_LOOP('',(#6110));
#1808=EDGE_LOOP('',(#6111,#6112,#6113,#6114));
#1809=EDGE_LOOP('',(#6115,#6116,#6117,#6118));
#1810=EDGE_LOOP('',(#6119,#6120,#6121,#6122,#6123,#6124,#6125,#6126));
#1811=EDGE_LOOP('',(#6127,#6128,#6129,#6130));
#1812=EDGE_LOOP('',(#6131,#6132,#6133,#6134));
#1813=EDGE_LOOP('',(#6135,#6136,#6137,#6138));
#1814=EDGE_LOOP('',(#6139,#6140,#6141,#6142));
#1815=EDGE_LOOP('',(#6143,#6144,#6145,#6146));
#1816=EDGE_LOOP('',(#6147,#6148,#6149,#6150));
#1817=EDGE_LOOP('',(#6151,#6152,#6153,#6154));
#1818=EDGE_LOOP('',(#6155,#6156,#6157,#6158));
#1819=EDGE_LOOP('',(#6159,#6160,#6161,#6162));
#1820=EDGE_LOOP('',(#6163,#6164,#6165,#6166));
#1821=EDGE_LOOP('',(#6167,#6168,#6169,#6170));
#1822=EDGE_LOOP('',(#6171,#6172,#6173,#6174));
#1823=EDGE_LOOP('',(#6175,#6176,#6177,#6178));
#1824=EDGE_LOOP('',(#6179));
#1825=EDGE_LOOP('',(#6180));
#1826=EDGE_LOOP('',(#6181,#6182,#6183,#6184));
#1827=EDGE_LOOP('',(#6185));
#1828=EDGE_LOOP('',(#6186));
#1829=EDGE_LOOP('',(#6187,#6188,#6189,#6190));
#1830=EDGE_LOOP('',(#6191,#6192,#6193,#6194));
#1831=EDGE_LOOP('',(#6195,#6196,#6197,#6198));
#1832=EDGE_LOOP('',(#6199,#6200,#6201,#6202));
#1833=EDGE_LOOP('',(#6203));
#1834=EDGE_LOOP('',(#6204));
#1835=EDGE_LOOP('',(#6205,#6206,#6207,#6208,#6209,#6210));
#1836=EDGE_LOOP('',(#6211,#6212,#6213,#6214,#6215,#6216));
#1837=EDGE_LOOP('',(#6217,#6218,#6219,#6220,#6221));
#1838=EDGE_LOOP('',(#6222,#6223,#6224,#6225,#6226));
#1839=EDGE_LOOP('',(#6227,#6228,#6229,#6230));
#1840=EDGE_LOOP('',(#6231,#6232,#6233,#6234));
#1841=EDGE_LOOP('',(#6235,#6236,#6237,#6238));
#1842=EDGE_LOOP('',(#6239,#6240,#6241,#6242));
#1843=EDGE_LOOP('',(#6243,#6244,#6245,#6246));
#1844=EDGE_LOOP('',(#6247,#6248,#6249,#6250));
#1845=EDGE_LOOP('',(#6251,#6252,#6253,#6254));
#1846=EDGE_LOOP('',(#6255,#6256,#6257,#6258,#6259,#6260,#6261,#6262,#6263,
#6264,#6265,#6266,#6267,#6268,#6269));
#1847=EDGE_LOOP('',(#6270,#6271,#6272,#6273));
#1848=EDGE_LOOP('',(#6274,#6275,#6276,#6277));
#1849=EDGE_LOOP('',(#6278,#6279,#6280));
#1850=EDGE_LOOP('',(#6281,#6282,#6283,#6284,#6285));
#1851=EDGE_LOOP('',(#6286,#6287));
#1852=EDGE_LOOP('',(#6288,#6289,#6290,#6291));
#1853=EDGE_LOOP('',(#6292,#6293,#6294));
#1854=EDGE_LOOP('',(#6295,#6296,#6297,#6298));
#1855=EDGE_LOOP('',(#6299,#6300,#6301,#6302,#6303,#6304));
#1856=EDGE_LOOP('',(#6305,#6306,#6307,#6308));
#1857=EDGE_LOOP('',(#6309,#6310,#6311,#6312,#6313,#6314));
#1858=EDGE_LOOP('',(#6315,#6316,#6317,#6318,#6319,#6320));
#1859=EDGE_LOOP('',(#6321,#6322,#6323,#6324));
#1860=EDGE_LOOP('',(#6325,#6326,#6327,#6328,#6329,#6330));
#1861=EDGE_LOOP('',(#6331,#6332,#6333,#6334));
#1862=EDGE_LOOP('',(#6335,#6336,#6337,#6338,#6339));
#1863=EDGE_LOOP('',(#6340,#6341,#6342,#6343,#6344,#6345,#6346));
#1864=EDGE_LOOP('',(#6347,#6348,#6349,#6350));
#1865=EDGE_LOOP('',(#6351,#6352,#6353,#6354));
#1866=EDGE_LOOP('',(#6355,#6356,#6357));
#1867=EDGE_LOOP('',(#6358,#6359,#6360));
#1868=EDGE_LOOP('',(#6361,#6362));
#1869=EDGE_LOOP('',(#6363,#6364,#6365,#6366));
#1870=EDGE_LOOP('',(#6367,#6368,#6369,#6370));
#1871=EDGE_LOOP('',(#6371,#6372,#6373,#6374));
#1872=EDGE_LOOP('',(#6375,#6376,#6377,#6378));
#1873=EDGE_LOOP('',(#6379,#6380,#6381,#6382));
#1874=EDGE_LOOP('',(#6383,#6384,#6385,#6386));
#1875=EDGE_LOOP('',(#6387,#6388,#6389,#6390));
#1876=EDGE_LOOP('',(#6391,#6392,#6393,#6394,#6395,#6396,#6397,#6398,#6399,
#6400,#6401,#6402,#6403,#6404,#6405));
#1877=EDGE_LOOP('',(#6406,#6407,#6408,#6409));
#1878=EDGE_LOOP('',(#6410,#6411,#6412,#6413));
#1879=EDGE_LOOP('',(#6414,#6415,#6416));
#1880=EDGE_LOOP('',(#6417,#6418,#6419,#6420,#6421));
#1881=EDGE_LOOP('',(#6422,#6423));
#1882=EDGE_LOOP('',(#6424,#6425,#6426,#6427));
#1883=EDGE_LOOP('',(#6428,#6429,#6430));
#1884=EDGE_LOOP('',(#6431,#6432,#6433,#6434));
#1885=EDGE_LOOP('',(#6435,#6436,#6437,#6438,#6439,#6440));
#1886=EDGE_LOOP('',(#6441,#6442,#6443,#6444));
#1887=EDGE_LOOP('',(#6445,#6446,#6447,#6448,#6449,#6450));
#1888=EDGE_LOOP('',(#6451,#6452,#6453,#6454,#6455,#6456));
#1889=EDGE_LOOP('',(#6457,#6458,#6459,#6460));
#1890=EDGE_LOOP('',(#6461,#6462,#6463,#6464,#6465,#6466));
#1891=EDGE_LOOP('',(#6467,#6468,#6469,#6470));
#1892=EDGE_LOOP('',(#6471,#6472,#6473,#6474,#6475));
#1893=EDGE_LOOP('',(#6476,#6477,#6478,#6479,#6480,#6481,#6482));
#1894=EDGE_LOOP('',(#6483,#6484,#6485,#6486));
#1895=EDGE_LOOP('',(#6487,#6488,#6489,#6490));
#1896=EDGE_LOOP('',(#6491,#6492,#6493));
#1897=EDGE_LOOP('',(#6494,#6495,#6496));
#1898=EDGE_LOOP('',(#6497,#6498));
#1899=EDGE_LOOP('',(#6499));
#1900=EDGE_LOOP('',(#6500));
#1901=EDGE_LOOP('',(#6501,#6502,#6503,#6504));
#1902=EDGE_LOOP('',(#6505));
#1903=EDGE_LOOP('',(#6506));
#1904=EDGE_LOOP('',(#6507,#6508,#6509,#6510));
#1905=LINE('',#8565,#2249);
#1906=LINE('',#8567,#2250);
#1907=LINE('',#8569,#2251);
#1908=LINE('',#8571,#2252);
#1909=LINE('',#8573,#2253);
#1910=LINE('',#8575,#2254);
#1911=LINE('',#8577,#2255);
#1912=LINE('',#8578,#2256);
#1913=LINE('',#8601,#2257);
#1914=LINE('',#8603,#2258);
#1915=LINE('',#8604,#2259);
#1916=LINE('',#8607,#2260);
#1917=LINE('',#8608,#2261);
#1918=LINE('',#8611,#2262);
#1919=LINE('',#8612,#2263);
#1920=LINE('',#8615,#2264);
#1921=LINE('',#8616,#2265);
#1922=LINE('',#8620,#2266);
#1923=LINE('',#8624,#2267);
#1924=LINE('',#8628,#2268);
#1925=LINE('',#8632,#2269);
#1926=LINE('',#8636,#2270);
#1927=LINE('',#8640,#2271);
#1928=LINE('',#8644,#2272);
#1929=LINE('',#8650,#2273);
#1930=LINE('',#8653,#2274);
#1931=LINE('',#8656,#2275);
#1932=LINE('',#8658,#2276);
#1933=LINE('',#8659,#2277);
#1934=LINE('',#8662,#2278);
#1935=LINE('',#8668,#2279);
#1936=LINE('',#8672,#2280);
#1937=LINE('',#8676,#2281);
#1938=LINE('',#8678,#2282);
#1939=LINE('',#8691,#2283);
#1940=LINE('',#8703,#2284);
#1941=LINE('',#8715,#2285);
#1942=LINE('',#8729,#2286);
#1943=LINE('',#8741,#2287);
#1944=LINE('',#8753,#2288);
#1945=LINE('',#8766,#2289);
#1946=LINE('',#8768,#2290);
#1947=LINE('',#8770,#2291);
#1948=LINE('',#8772,#2292);
#1949=LINE('',#8774,#2293);
#1950=LINE('',#8775,#2294);
#1951=LINE('',#8777,#2295);
#1952=LINE('',#8779,#2296);
#1953=LINE('',#8781,#2297);
#1954=LINE('',#8794,#2298);
#1955=LINE('',#8806,#2299);
#1956=LINE('',#8818,#2300);
#1957=LINE('',#8830,#2301);
#1958=LINE('',#8842,#2302);
#1959=LINE('',#8855,#2303);
#1960=LINE('',#8857,#2304);
#1961=LINE('',#8865,#2305);
#1962=LINE('',#8868,#2306);
#1963=LINE('',#8871,#2307);
#1964=LINE('',#8872,#2308);
#1965=LINE('',#8874,#2309);
#1966=LINE('',#8876,#2310);
#1967=LINE('',#8879,#2311);
#1968=LINE('',#8883,#2312);
#1969=LINE('',#8894,#2313);
#1970=LINE('',#8898,#2314);
#1971=LINE('',#8902,#2315);
#1972=LINE('',#8913,#2316);
#1973=LINE('',#8916,#2317);
#1974=LINE('',#8919,#2318);
#1975=LINE('',#8921,#2319);
#1976=LINE('',#8923,#2320);
#1977=LINE('',#8925,#2321);
#1978=LINE('',#8927,#2322);
#1979=LINE('',#8929,#2323);
#1980=LINE('',#8931,#2324);
#1981=LINE('',#8932,#2325);
#1982=LINE('',#8934,#2326);
#1983=LINE('',#8936,#2327);
#1984=LINE('',#8940,#2328);
#1985=LINE('',#8942,#2329);
#1986=LINE('',#8943,#2330);
#1987=LINE('',#8946,#2331);
#1988=LINE('',#8947,#2332);
#1989=LINE('',#8949,#2333);
#1990=LINE('',#8952,#2334);
#1991=LINE('',#8953,#2335);
#1992=LINE('',#8956,#2336);
#1993=LINE('',#8958,#2337);
#1994=LINE('',#8959,#2338);
#1995=LINE('',#8961,#2339);
#1996=LINE('',#8964,#2340);
#1997=LINE('',#8993,#2341);
#1998=LINE('',#9007,#2342);
#1999=LINE('',#9019,#2343);
#2000=LINE('',#9031,#2344);
#2001=LINE('',#9043,#2345);
#2002=LINE('',#9055,#2346);
#2003=LINE('',#9068,#2347);
#2004=LINE('',#9070,#2348);
#2005=LINE('',#9074,#2349);
#2006=LINE('',#9078,#2350);
#2007=LINE('',#9080,#2351);
#2008=LINE('',#9093,#2352);
#2009=LINE('',#9105,#2353);
#2010=LINE('',#9117,#2354);
#2011=LINE('',#9131,#2355);
#2012=LINE('',#9143,#2356);
#2013=LINE('',#9155,#2357);
#2014=LINE('',#9169,#2358);
#2015=LINE('',#9174,#2359);
#2016=LINE('',#9177,#2360);
#2017=LINE('',#9179,#2361);
#2018=LINE('',#9182,#2362);
#2019=LINE('',#9194,#2363);
#2020=LINE('',#9196,#2364);
#2021=LINE('',#9197,#2365);
#2022=LINE('',#9200,#2366);
#2023=LINE('',#9212,#2367);
#2024=LINE('',#9213,#2368);
#2025=LINE('',#9226,#2369);
#2026=LINE('',#9239,#2370);
#2027=LINE('',#9270,#2371);
#2028=LINE('',#9297,#2372);
#2029=LINE('',#9301,#2373);
#2030=LINE('',#9328,#2374);
#2031=LINE('',#9730,#2375);
#2032=LINE('',#10846,#2376);
#2033=LINE('',#11580,#2377);
#2034=LINE('',#11601,#2378);
#2035=LINE('',#11652,#2379);
#2036=LINE('',#11703,#2380);
#2037=LINE('',#11751,#2381);
#2038=LINE('',#11799,#2382);
#2039=LINE('',#11850,#2383);
#2040=LINE('',#11901,#2384);
#2041=LINE('',#11949,#2385);
#2042=LINE('',#12000,#2386);
#2043=LINE('',#12039,#2387);
#2044=LINE('',#12060,#2388);
#2045=LINE('',#12111,#2389);
#2046=LINE('',#12162,#2390);
#2047=LINE('',#12210,#2391);
#2048=LINE('',#12258,#2392);
#2049=LINE('',#12309,#2393);
#2050=LINE('',#12360,#2394);
#2051=LINE('',#12408,#2395);
#2052=LINE('',#12459,#2396);
#2053=LINE('',#12498,#2397);
#2054=LINE('',#12519,#2398);
#2055=LINE('',#12570,#2399);
#2056=LINE('',#12621,#2400);
#2057=LINE('',#12669,#2401);
#2058=LINE('',#12717,#2402);
#2059=LINE('',#12768,#2403);
#2060=LINE('',#12819,#2404);
#2061=LINE('',#12867,#2405);
#2062=LINE('',#12918,#2406);
#2063=LINE('',#12957,#2407);
#2064=LINE('',#12978,#2408);
#2065=LINE('',#13029,#2409);
#2066=LINE('',#13080,#2410);
#2067=LINE('',#13128,#2411);
#2068=LINE('',#13176,#2412);
#2069=LINE('',#13227,#2413);
#2070=LINE('',#13278,#2414);
#2071=LINE('',#13326,#2415);
#2072=LINE('',#13377,#2416);
#2073=LINE('',#13416,#2417);
#2074=LINE('',#13437,#2418);
#2075=LINE('',#13488,#2419);
#2076=LINE('',#13539,#2420);
#2077=LINE('',#13587,#2421);
#2078=LINE('',#13635,#2422);
#2079=LINE('',#13686,#2423);
#2080=LINE('',#13737,#2424);
#2081=LINE('',#13785,#2425);
#2082=LINE('',#13836,#2426);
#2083=LINE('',#13875,#2427);
#2084=LINE('',#13896,#2428);
#2085=LINE('',#13947,#2429);
#2086=LINE('',#13998,#2430);
#2087=LINE('',#14046,#2431);
#2088=LINE('',#14094,#2432);
#2089=LINE('',#14145,#2433);
#2090=LINE('',#14196,#2434);
#2091=LINE('',#14244,#2435);
#2092=LINE('',#14295,#2436);
#2093=LINE('',#14334,#2437);
#2094=LINE('',#14355,#2438);
#2095=LINE('',#14406,#2439);
#2096=LINE('',#14457,#2440);
#2097=LINE('',#14505,#2441);
#2098=LINE('',#14553,#2442);
#2099=LINE('',#14604,#2443);
#2100=LINE('',#14655,#2444);
#2101=LINE('',#14703,#2445);
#2102=LINE('',#14754,#2446);
#2103=LINE('',#14793,#2447);
#2104=LINE('',#14817,#2448);
#2105=LINE('',#14841,#2449);
#2106=LINE('',#14866,#2450);
#2107=LINE('',#14890,#2451);
#2108=LINE('',#14915,#2452);
#2109=LINE('',#14939,#2453);
#2110=LINE('',#14964,#2454);
#2111=LINE('',#14989,#2455);
#2112=LINE('',#15013,#2456);
#2113=LINE('',#15030,#2457);
#2114=LINE('',#15054,#2458);
#2115=LINE('',#15078,#2459);
#2116=LINE('',#15103,#2460);
#2117=LINE('',#15127,#2461);
#2118=LINE('',#15152,#2462);
#2119=LINE('',#15176,#2463);
#2120=LINE('',#15201,#2464);
#2121=LINE('',#15226,#2465);
#2122=LINE('',#15250,#2466);
#2123=LINE('',#15267,#2467);
#2124=LINE('',#15291,#2468);
#2125=LINE('',#15315,#2469);
#2126=LINE('',#15340,#2470);
#2127=LINE('',#15364,#2471);
#2128=LINE('',#15389,#2472);
#2129=LINE('',#15413,#2473);
#2130=LINE('',#15438,#2474);
#2131=LINE('',#15463,#2475);
#2132=LINE('',#15487,#2476);
#2133=LINE('',#15504,#2477);
#2134=LINE('',#15528,#2478);
#2135=LINE('',#15552,#2479);
#2136=LINE('',#15577,#2480);
#2137=LINE('',#15601,#2481);
#2138=LINE('',#15626,#2482);
#2139=LINE('',#15650,#2483);
#2140=LINE('',#15675,#2484);
#2141=LINE('',#15700,#2485);
#2142=LINE('',#15724,#2486);
#2143=LINE('',#15741,#2487);
#2144=LINE('',#15765,#2488);
#2145=LINE('',#15789,#2489);
#2146=LINE('',#15814,#2490);
#2147=LINE('',#15838,#2491);
#2148=LINE('',#15863,#2492);
#2149=LINE('',#15887,#2493);
#2150=LINE('',#15912,#2494);
#2151=LINE('',#15937,#2495);
#2152=LINE('',#15961,#2496);
#2153=LINE('',#15978,#2497);
#2154=LINE('',#16002,#2498);
#2155=LINE('',#16026,#2499);
#2156=LINE('',#16051,#2500);
#2157=LINE('',#16075,#2501);
#2158=LINE('',#16100,#2502);
#2159=LINE('',#16124,#2503);
#2160=LINE('',#16149,#2504);
#2161=LINE('',#16174,#2505);
#2162=LINE('',#16198,#2506);
#2163=LINE('',#16215,#2507);
#2164=LINE('',#16239,#2508);
#2165=LINE('',#16263,#2509);
#2166=LINE('',#16288,#2510);
#2167=LINE('',#16312,#2511);
#2168=LINE('',#16337,#2512);
#2169=LINE('',#16361,#2513);
#2170=LINE('',#16386,#2514);
#2171=LINE('',#16411,#2515);
#2172=LINE('',#16435,#2516);
#2173=LINE('',#17399,#2517);
#2174=LINE('',#17401,#2518);
#2175=LINE('',#17405,#2519);
#2176=LINE('',#17409,#2520);
#2177=LINE('',#17411,#2521);
#2178=LINE('',#17413,#2522);
#2179=LINE('',#17415,#2523);
#2180=LINE('',#17417,#2524);
#2181=LINE('',#17419,#2525);
#2182=LINE('',#17421,#2526);
#2183=LINE('',#17423,#2527);
#2184=LINE('',#17424,#2528);
#2185=LINE('',#17427,#2529);
#2186=LINE('',#17437,#2530);
#2187=LINE('',#17449,#2531);
#2188=LINE('',#17461,#2532);
#2189=LINE('',#17475,#2533);
#2190=LINE('',#17487,#2534);
#2191=LINE('',#17499,#2535);
#2192=LINE('',#17512,#2536);
#2193=LINE('',#17525,#2537);
#2194=LINE('',#17537,#2538);
#2195=LINE('',#17549,#2539);
#2196=LINE('',#17561,#2540);
#2197=LINE('',#17573,#2541);
#2198=LINE('',#18589,#2542);
#2199=LINE('',#18599,#2543);
#2200=LINE('',#18611,#2544);
#2201=LINE('',#18623,#2545);
#2202=LINE('',#18637,#2546);
#2203=LINE('',#18649,#2547);
#2204=LINE('',#18661,#2548);
#2205=LINE('',#18674,#2549);
#2206=LINE('',#18687,#2550);
#2207=LINE('',#18699,#2551);
#2208=LINE('',#18711,#2552);
#2209=LINE('',#18723,#2553);
#2210=LINE('',#18735,#2554);
#2211=LINE('',#23427,#2555);
#2212=LINE('',#23428,#2556);
#2213=LINE('',#23431,#2557);
#2214=LINE('',#23432,#2558);
#2215=LINE('',#23436,#2559);
#2216=LINE('',#23439,#2560);
#2217=LINE('',#23441,#2561);
#2218=LINE('',#23442,#2562);
#2219=LINE('',#23446,#2563);
#2220=LINE('',#23448,#2564);
#2221=LINE('',#23450,#2565);
#2222=LINE('',#23452,#2566);
#2223=LINE('',#23454,#2567);
#2224=LINE('',#23456,#2568);
#2225=LINE('',#23458,#2569);
#2226=LINE('',#23459,#2570);
#2227=LINE('',#23465,#2571);
#2228=LINE('',#23466,#2572);
#2229=LINE('',#23468,#2573);
#2230=LINE('',#23470,#2574);
#2231=LINE('',#23471,#2575);
#2232=LINE('',#23472,#2576);
#2233=LINE('',#23474,#2577);
#2234=LINE('',#23483,#2578);
#2235=LINE('',#23485,#2579);
#2236=LINE('',#23487,#2580);
#2237=LINE('',#23493,#2581);
#2238=LINE('',#23502,#2582);
#2239=LINE('',#23508,#2583);
#2240=LINE('',#23510,#2584);
#2241=LINE('',#23517,#2585);
#2242=LINE('',#23542,#2586);
#2243=LINE('',#23569,#2587);
#2244=LINE('',#23575,#2588);
#2245=LINE('',#23862,#2589);
#2246=LINE('',#24965,#2590);
#2247=LINE('',#25791,#2591);
#2248=LINE('',#25800,#2592);
#2249=VECTOR('',#7410,10.);
#2250=VECTOR('',#7411,10.);
#2251=VECTOR('',#7412,10.);
#2252=VECTOR('',#7413,10.);
#2253=VECTOR('',#7414,10.);
#2254=VECTOR('',#7415,10.);
#2255=VECTOR('',#7416,10.);
#2256=VECTOR('',#7417,10.);
#2257=VECTOR('',#7440,10.);
#2258=VECTOR('',#7441,10.);
#2259=VECTOR('',#7442,10.);
#2260=VECTOR('',#7445,10.);
#2261=VECTOR('',#7446,10.);
#2262=VECTOR('',#7449,10.);
#2263=VECTOR('',#7450,10.);
#2264=VECTOR('',#7453,10.);
#2265=VECTOR('',#7454,10.);
#2266=VECTOR('',#7459,2.);
#2267=VECTOR('',#7464,2.);
#2268=VECTOR('',#7469,2.);
#2269=VECTOR('',#7474,2.);
#2270=VECTOR('',#7479,2.);
#2271=VECTOR('',#7484,2.);
#2272=VECTOR('',#7489,2.);
#2273=VECTOR('',#7494,10.);
#2274=VECTOR('',#7497,10.);
#2275=VECTOR('',#7500,10.);
#2276=VECTOR('',#7501,10.);
#2277=VECTOR('',#7502,10.);
#2278=VECTOR('',#7505,10.);
#2279=VECTOR('',#7510,10.);
#2280=VECTOR('',#7513,10.);
#2281=VECTOR('',#7516,10.);
#2282=VECTOR('',#7517,10.);
#2283=VECTOR('',#7518,10.);
#2284=VECTOR('',#7519,10.);
#2285=VECTOR('',#7520,10.);
#2286=VECTOR('',#7523,10.);
#2287=VECTOR('',#7524,10.);
#2288=VECTOR('',#7525,10.);
#2289=VECTOR('',#7526,10.);
#2290=VECTOR('',#7527,10.);
#2291=VECTOR('',#7528,10.);
#2292=VECTOR('',#7529,10.);
#2293=VECTOR('',#7530,10.);
#2294=VECTOR('',#7531,10.);
#2295=VECTOR('',#7532,10.);
#2296=VECTOR('',#7533,10.);
#2297=VECTOR('',#7534,10.);
#2298=VECTOR('',#7535,10.);
#2299=VECTOR('',#7536,10.);
#2300=VECTOR('',#7537,10.);
#2301=VECTOR('',#7538,10.);
#2302=VECTOR('',#7539,10.);
#2303=VECTOR('',#7540,10.);
#2304=VECTOR('',#7541,10.);
#2305=VECTOR('',#7550,10.);
#2306=VECTOR('',#7553,10.);
#2307=VECTOR('',#7556,10.);
#2308=VECTOR('',#7557,10.);
#2309=VECTOR('',#7560,2.05);
#2310=VECTOR('',#7561,10.);
#2311=VECTOR('',#7566,10.);
#2312=VECTOR('',#7569,10.);
#2313=VECTOR('',#7570,10.);
#2314=VECTOR('',#7573,10.);
#2315=VECTOR('',#7576,10.);
#2316=VECTOR('',#7577,10.);
#2317=VECTOR('',#7580,10.);
#2318=VECTOR('',#7585,10.);
#2319=VECTOR('',#7586,10.);
#2320=VECTOR('',#7587,10.);
#2321=VECTOR('',#7588,10.);
#2322=VECTOR('',#7589,10.);
#2323=VECTOR('',#7590,10.);
#2324=VECTOR('',#7591,10.);
#2325=VECTOR('',#7592,10.);
#2326=VECTOR('',#7595,10.);
#2327=VECTOR('',#7598,10.);
#2328=VECTOR('',#7603,10.);
#2329=VECTOR('',#7604,10.);
#2330=VECTOR('',#7605,10.);
#2331=VECTOR('',#7608,10.);
#2332=VECTOR('',#7609,10.);
#2333=VECTOR('',#7612,10.);
#2334=VECTOR('',#7615,10.);
#2335=VECTOR('',#7616,10.);
#2336=VECTOR('',#7619,10.);
#2337=VECTOR('',#7620,10.);
#2338=VECTOR('',#7621,10.);
#2339=VECTOR('',#7624,10.);
#2340=VECTOR('',#7627,10.);
#2341=VECTOR('',#7630,10.);
#2342=VECTOR('',#7633,10.);
#2343=VECTOR('',#7634,10.);
#2344=VECTOR('',#7635,10.);
#2345=VECTOR('',#7636,10.);
#2346=VECTOR('',#7637,10.);
#2347=VECTOR('',#7638,10.);
#2348=VECTOR('',#7639,10.);
#2349=VECTOR('',#7642,10.);
#2350=VECTOR('',#7645,10.);
#2351=VECTOR('',#7646,10.);
#2352=VECTOR('',#7647,10.);
#2353=VECTOR('',#7648,10.);
#2354=VECTOR('',#7649,10.);
#2355=VECTOR('',#7652,10.);
#2356=VECTOR('',#7653,10.);
#2357=VECTOR('',#7654,10.);
#2358=VECTOR('',#7659,2.);
#2359=VECTOR('',#7666,2.);
#2360=VECTOR('',#7671,10.);
#2361=VECTOR('',#7674,10.);
#2362=VECTOR('',#7677,10.);
#2363=VECTOR('',#7680,10.);
#2364=VECTOR('',#7683,10.);
#2365=VECTOR('',#7684,10.);
#2366=VECTOR('',#7687,10.);
#2367=VECTOR('',#7690,10.);
#2368=VECTOR('',#7691,10.);
#2369=VECTOR('',#7694,10.);
#2370=VECTOR('',#7697,10.);
#2371=VECTOR('',#7708,0.700000000000001);
#2372=VECTOR('',#7717,10.);
#2373=VECTOR('',#7722,0.7);
#2374=VECTOR('',#7731,10.);
#2375=VECTOR('',#7736,10.);
#2376=VECTOR('',#7757,10.);
#2377=VECTOR('',#7782,2.);
#2378=VECTOR('',#7787,2.);
#2379=VECTOR('',#7790,2.);
#2380=VECTOR('',#7793,2.);
#2381=VECTOR('',#7796,2.);
#2382=VECTOR('',#7799,2.);
#2383=VECTOR('',#7802,2.);
#2384=VECTOR('',#7805,2.);
#2385=VECTOR('',#7808,2.);
#2386=VECTOR('',#7811,2.);
#2387=VECTOR('',#7816,2.);
#2388=VECTOR('',#7821,2.);
#2389=VECTOR('',#7824,2.);
#2390=VECTOR('',#7827,2.);
#2391=VECTOR('',#7830,2.);
#2392=VECTOR('',#7833,2.);
#2393=VECTOR('',#7836,2.);
#2394=VECTOR('',#7839,2.);
#2395=VECTOR('',#7842,2.);
#2396=VECTOR('',#7845,2.);
#2397=VECTOR('',#7850,2.);
#2398=VECTOR('',#7855,2.);
#2399=VECTOR('',#7858,2.);
#2400=VECTOR('',#7861,2.);
#2401=VECTOR('',#7864,2.);
#2402=VECTOR('',#7867,2.);
#2403=VECTOR('',#7870,2.);
#2404=VECTOR('',#7873,2.);
#2405=VECTOR('',#7876,2.);
#2406=VECTOR('',#7879,2.);
#2407=VECTOR('',#7884,2.);
#2408=VECTOR('',#7889,2.);
#2409=VECTOR('',#7892,2.);
#2410=VECTOR('',#7895,2.);
#2411=VECTOR('',#7898,2.);
#2412=VECTOR('',#7901,2.);
#2413=VECTOR('',#7904,2.);
#2414=VECTOR('',#7907,2.);
#2415=VECTOR('',#7910,2.);
#2416=VECTOR('',#7913,2.);
#2417=VECTOR('',#7918,2.);
#2418=VECTOR('',#7923,2.);
#2419=VECTOR('',#7926,2.);
#2420=VECTOR('',#7929,2.);
#2421=VECTOR('',#7932,2.);
#2422=VECTOR('',#7935,2.);
#2423=VECTOR('',#7938,2.);
#2424=VECTOR('',#7941,2.);
#2425=VECTOR('',#7944,2.);
#2426=VECTOR('',#7947,2.);
#2427=VECTOR('',#7952,2.);
#2428=VECTOR('',#7957,2.);
#2429=VECTOR('',#7960,2.);
#2430=VECTOR('',#7963,2.);
#2431=VECTOR('',#7966,2.);
#2432=VECTOR('',#7969,2.);
#2433=VECTOR('',#7972,2.);
#2434=VECTOR('',#7975,2.);
#2435=VECTOR('',#7978,2.);
#2436=VECTOR('',#7981,2.);
#2437=VECTOR('',#7986,2.);
#2438=VECTOR('',#7991,2.);
#2439=VECTOR('',#7994,2.);
#2440=VECTOR('',#7997,2.);
#2441=VECTOR('',#8000,2.);
#2442=VECTOR('',#8003,2.);
#2443=VECTOR('',#8006,2.);
#2444=VECTOR('',#8009,2.);
#2445=VECTOR('',#8012,2.);
#2446=VECTOR('',#8015,2.);
#2447=VECTOR('',#8020,2.05475);
#2448=VECTOR('',#8025,2.05475);
#2449=VECTOR('',#8028,2.05475);
#2450=VECTOR('',#8031,2.05475);
#2451=VECTOR('',#8034,2.05475);
#2452=VECTOR('',#8037,2.05475);
#2453=VECTOR('',#8040,2.05475);
#2454=VECTOR('',#8043,2.05475);
#2455=VECTOR('',#8046,2.05475);
#2456=VECTOR('',#8049,2.05475);
#2457=VECTOR('',#8054,2.05475);
#2458=VECTOR('',#8059,2.05475);
#2459=VECTOR('',#8062,2.05475);
#2460=VECTOR('',#8065,2.05475);
#2461=VECTOR('',#8068,2.05475);
#2462=VECTOR('',#8071,2.05475);
#2463=VECTOR('',#8074,2.05475);
#2464=VECTOR('',#8077,2.05475);
#2465=VECTOR('',#8080,2.05475);
#2466=VECTOR('',#8083,2.05475);
#2467=VECTOR('',#8088,2.05475);
#2468=VECTOR('',#8093,2.05475);
#2469=VECTOR('',#8096,2.05475);
#2470=VECTOR('',#8099,2.05475);
#2471=VECTOR('',#8102,2.05475);
#2472=VECTOR('',#8105,2.05475);
#2473=VECTOR('',#8108,2.05475);
#2474=VECTOR('',#8111,2.05475);
#2475=VECTOR('',#8114,2.05475);
#2476=VECTOR('',#8117,2.05475);
#2477=VECTOR('',#8122,2.05475);
#2478=VECTOR('',#8127,2.05475);
#2479=VECTOR('',#8130,2.05475);
#2480=VECTOR('',#8133,2.05475);
#2481=VECTOR('',#8136,2.05475);
#2482=VECTOR('',#8139,2.05475);
#2483=VECTOR('',#8142,2.05475);
#2484=VECTOR('',#8145,2.05475);
#2485=VECTOR('',#8148,2.05475);
#2486=VECTOR('',#8151,2.05475);
#2487=VECTOR('',#8156,2.05475);
#2488=VECTOR('',#8161,2.05475);
#2489=VECTOR('',#8164,2.05475);
#2490=VECTOR('',#8167,2.05475);
#2491=VECTOR('',#8170,2.05475);
#2492=VECTOR('',#8173,2.05475);
#2493=VECTOR('',#8176,2.05475);
#2494=VECTOR('',#8179,2.05475);
#2495=VECTOR('',#8182,2.05475);
#2496=VECTOR('',#8185,2.05475);
#2497=VECTOR('',#8190,2.05475000000001);
#2498=VECTOR('',#8195,2.05475000000001);
#2499=VECTOR('',#8198,2.05475000000001);
#2500=VECTOR('',#8201,2.05475000000001);
#2501=VECTOR('',#8204,2.05475000000001);
#2502=VECTOR('',#8207,2.05475000000001);
#2503=VECTOR('',#8210,2.05475000000001);
#2504=VECTOR('',#8213,2.05475000000001);
#2505=VECTOR('',#8216,2.05475000000001);
#2506=VECTOR('',#8219,2.05475000000001);
#2507=VECTOR('',#8224,2.05475);
#2508=VECTOR('',#8229,2.05475);
#2509=VECTOR('',#8232,2.05475);
#2510=VECTOR('',#8235,2.05475);
#2511=VECTOR('',#8238,2.05475);
#2512=VECTOR('',#8241,2.05475);
#2513=VECTOR('',#8244,2.05475);
#2514=VECTOR('',#8247,2.05475);
#2515=VECTOR('',#8250,2.05475);
#2516=VECTOR('',#8253,2.05475);
#2517=VECTOR('',#8260,10.);
#2518=VECTOR('',#8261,10.);
#2519=VECTOR('',#8264,10.);
#2520=VECTOR('',#8267,10.);
#2521=VECTOR('',#8268,10.);
#2522=VECTOR('',#8269,10.);
#2523=VECTOR('',#8270,10.);
#2524=VECTOR('',#8271,10.);
#2525=VECTOR('',#8272,10.);
#2526=VECTOR('',#8273,10.);
#2527=VECTOR('',#8274,10.);
#2528=VECTOR('',#8275,10.);
#2529=VECTOR('',#8276,10.);
#2530=VECTOR('',#8277,10.);
#2531=VECTOR('',#8278,10.);
#2532=VECTOR('',#8279,10.);
#2533=VECTOR('',#8282,10.);
#2534=VECTOR('',#8283,10.);
#2535=VECTOR('',#8284,10.);
#2536=VECTOR('',#8285,10.);
#2537=VECTOR('',#8286,10.);
#2538=VECTOR('',#8287,10.);
#2539=VECTOR('',#8288,10.);
#2540=VECTOR('',#8289,10.);
#2541=VECTOR('',#8290,10.);
#2542=VECTOR('',#8295,10.);
#2543=VECTOR('',#8296,10.);
#2544=VECTOR('',#8297,10.);
#2545=VECTOR('',#8298,10.);
#2546=VECTOR('',#8301,10.);
#2547=VECTOR('',#8302,10.);
#2548=VECTOR('',#8303,10.);
#2549=VECTOR('',#8304,10.);
#2550=VECTOR('',#8305,10.);
#2551=VECTOR('',#8306,10.);
#2552=VECTOR('',#8307,10.);
#2553=VECTOR('',#8308,10.);
#2554=VECTOR('',#8309,10.);
#2555=VECTOR('',#8326,10.);
#2556=VECTOR('',#8327,10.);
#2557=VECTOR('',#8330,10.);
#2558=VECTOR('',#8331,10.);
#2559=VECTOR('',#8336,10.);
#2560=VECTOR('',#8339,10.);
#2561=VECTOR('',#8340,10.);
#2562=VECTOR('',#8341,10.);
#2563=VECTOR('',#8344,10.);
#2564=VECTOR('',#8345,10.);
#2565=VECTOR('',#8346,10.);
#2566=VECTOR('',#8347,10.);
#2567=VECTOR('',#8348,10.);
#2568=VECTOR('',#8349,10.);
#2569=VECTOR('',#8350,10.);
#2570=VECTOR('',#8351,10.);
#2571=VECTOR('',#8358,10.);
#2572=VECTOR('',#8359,10.);
#2573=VECTOR('',#8362,10.);
#2574=VECTOR('',#8365,10.);
#2575=VECTOR('',#8366,10.);
#2576=VECTOR('',#8367,10.);
#2577=VECTOR('',#8370,10.);
#2578=VECTOR('',#8387,10.);
#2579=VECTOR('',#8390,10.);
#2580=VECTOR('',#8393,10.);
#2581=VECTOR('',#8400,2.);
#2582=VECTOR('',#8411,2.);
#2583=VECTOR('',#8420,2.075);
#2584=VECTOR('',#8423,2.075);
#2585=VECTOR('',#8434,0.700000000000001);
#2586=VECTOR('',#8441,0.7);
#2587=VECTOR('',#8450,10.);
#2588=VECTOR('',#8457,10.);
#2589=VECTOR('',#8470,10.);
#2590=VECTOR('',#8503,10.);
#2591=VECTOR('',#8538,0.7);
#2592=VECTOR('',#8551,0.700000000000001);
#2593=VERTEX_POINT('',#8563);
#2594=VERTEX_POINT('',#8564);
#2595=VERTEX_POINT('',#8566);
#2596=VERTEX_POINT('',#8568);
#2597=VERTEX_POINT('',#8570);
#2598=VERTEX_POINT('',#8572);
#2599=VERTEX_POINT('',#8574);
#2600=VERTEX_POINT('',#8576);
#2601=VERTEX_POINT('',#8579);
#2602=VERTEX_POINT('',#8581);
#2603=VERTEX_POINT('',#8583);
#2604=VERTEX_POINT('',#8585);
#2605=VERTEX_POINT('',#8587);
#2606=VERTEX_POINT('',#8589);
#2607=VERTEX_POINT('',#8591);
#2608=VERTEX_POINT('',#8593);
#2609=VERTEX_POINT('',#8595);
#2610=VERTEX_POINT('',#8597);
#2611=VERTEX_POINT('',#8600);
#2612=VERTEX_POINT('',#8602);
#2613=VERTEX_POINT('',#8606);
#2614=VERTEX_POINT('',#8610);
#2615=VERTEX_POINT('',#8614);
#2616=VERTEX_POINT('',#8618);
#2617=VERTEX_POINT('',#8622);
#2618=VERTEX_POINT('',#8626);
#2619=VERTEX_POINT('',#8630);
#2620=VERTEX_POINT('',#8634);
#2621=VERTEX_POINT('',#8638);
#2622=VERTEX_POINT('',#8642);
#2623=VERTEX_POINT('',#8646);
#2624=VERTEX_POINT('',#8647);
#2625=VERTEX_POINT('',#8649);
#2626=VERTEX_POINT('',#8651);
#2627=VERTEX_POINT('',#8655);
#2628=VERTEX_POINT('',#8657);
#2629=VERTEX_POINT('',#8661);
#2630=VERTEX_POINT('',#8663);
#2631=VERTEX_POINT('',#8665);
#2632=VERTEX_POINT('',#8667);
#2633=VERTEX_POINT('',#8669);
#2634=VERTEX_POINT('',#8671);
#2635=VERTEX_POINT('',#8673);
#2636=VERTEX_POINT('',#8675);
#2637=VERTEX_POINT('',#8677);
#2638=VERTEX_POINT('',#8679);
#2639=VERTEX_POINT('',#8690);
#2640=VERTEX_POINT('',#8692);
#2641=VERTEX_POINT('',#8697);
#2642=VERTEX_POINT('',#8702);
#2643=VERTEX_POINT('',#8704);
#2644=VERTEX_POINT('',#8709);
#2645=VERTEX_POINT('',#8714);
#2646=VERTEX_POINT('',#8716);
#2647=VERTEX_POINT('',#8721);
#2648=VERTEX_POINT('',#8723);
#2649=VERTEX_POINT('',#8728);
#2650=VERTEX_POINT('',#8730);
#2651=VERTEX_POINT('',#8735);
#2652=VERTEX_POINT('',#8740);
#2653=VERTEX_POINT('',#8742);
#2654=VERTEX_POINT('',#8747);
#2655=VERTEX_POINT('',#8752);
#2656=VERTEX_POINT('',#8754);
#2657=VERTEX_POINT('',#8765);
#2658=VERTEX_POINT('',#8767);
#2659=VERTEX_POINT('',#8769);
#2660=VERTEX_POINT('',#8771);
#2661=VERTEX_POINT('',#8773);
#2662=VERTEX_POINT('',#8776);
#2663=VERTEX_POINT('',#8778);
#2664=VERTEX_POINT('',#8780);
#2665=VERTEX_POINT('',#8782);
#2666=VERTEX_POINT('',#8793);
#2667=VERTEX_POINT('',#8795);
#2668=VERTEX_POINT('',#8800);
#2669=VERTEX_POINT('',#8805);
#2670=VERTEX_POINT('',#8807);
#2671=VERTEX_POINT('',#8812);
#2672=VERTEX_POINT('',#8817);
#2673=VERTEX_POINT('',#8819);
#2674=VERTEX_POINT('',#8824);
#2675=VERTEX_POINT('',#8829);
#2676=VERTEX_POINT('',#8831);
#2677=VERTEX_POINT('',#8836);
#2678=VERTEX_POINT('',#8841);
#2679=VERTEX_POINT('',#8843);
#2680=VERTEX_POINT('',#8854);
#2681=VERTEX_POINT('',#8856);
#2682=VERTEX_POINT('',#8859);
#2683=VERTEX_POINT('',#8861);
#2684=VERTEX_POINT('',#8864);
#2685=VERTEX_POINT('',#8866);
#2686=VERTEX_POINT('',#8870);
#2687=VERTEX_POINT('',#8875);
#2688=VERTEX_POINT('',#8880);
#2689=VERTEX_POINT('',#8882);
#2690=VERTEX_POINT('',#8884);
#2691=VERTEX_POINT('',#8893);
#2692=VERTEX_POINT('',#8895);
#2693=VERTEX_POINT('',#8897);
#2694=VERTEX_POINT('',#8899);
#2695=VERTEX_POINT('',#8901);
#2696=VERTEX_POINT('',#8903);
#2697=VERTEX_POINT('',#8912);
#2698=VERTEX_POINT('',#8914);
#2699=VERTEX_POINT('',#8920);
#2700=VERTEX_POINT('',#8922);
#2701=VERTEX_POINT('',#8924);
#2702=VERTEX_POINT('',#8926);
#2703=VERTEX_POINT('',#8928);
#2704=VERTEX_POINT('',#8930);
#2705=VERTEX_POINT('',#8939);
#2706=VERTEX_POINT('',#8941);
#2707=VERTEX_POINT('',#8945);
#2708=VERTEX_POINT('',#8951);
#2709=VERTEX_POINT('',#8955);
#2710=VERTEX_POINT('',#8957);
#2711=VERTEX_POINT('',#8963);
#2712=VERTEX_POINT('',#8979);
#2713=VERTEX_POINT('',#8995);
#2714=VERTEX_POINT('',#9006);
#2715=VERTEX_POINT('',#9008);
#2716=VERTEX_POINT('',#9013);
#2717=VERTEX_POINT('',#9018);
#2718=VERTEX_POINT('',#9020);
#2719=VERTEX_POINT('',#9025);
#2720=VERTEX_POINT('',#9030);
#2721=VERTEX_POINT('',#9032);
#2722=VERTEX_POINT('',#9037);
#2723=VERTEX_POINT('',#9042);
#2724=VERTEX_POINT('',#9044);
#2725=VERTEX_POINT('',#9049);
#2726=VERTEX_POINT('',#9054);
#2727=VERTEX_POINT('',#9056);
#2728=VERTEX_POINT('',#9067);
#2729=VERTEX_POINT('',#9069);
#2730=VERTEX_POINT('',#9071);
#2731=VERTEX_POINT('',#9073);
#2732=VERTEX_POINT('',#9075);
#2733=VERTEX_POINT('',#9077);
#2734=VERTEX_POINT('',#9079);
#2735=VERTEX_POINT('',#9081);
#2736=VERTEX_POINT('',#9092);
#2737=VERTEX_POINT('',#9094);
#2738=VERTEX_POINT('',#9099);
#2739=VERTEX_POINT('',#9104);
#2740=VERTEX_POINT('',#9106);
#2741=VERTEX_POINT('',#9111);
#2742=VERTEX_POINT('',#9116);
#2743=VERTEX_POINT('',#9118);
#2744=VERTEX_POINT('',#9123);
#2745=VERTEX_POINT('',#9125);
#2746=VERTEX_POINT('',#9130);
#2747=VERTEX_POINT('',#9132);
#2748=VERTEX_POINT('',#9137);
#2749=VERTEX_POINT('',#9142);
#2750=VERTEX_POINT('',#9144);
#2751=VERTEX_POINT('',#9149);
#2752=VERTEX_POINT('',#9154);
#2753=VERTEX_POINT('',#9167);
#2754=VERTEX_POINT('',#9172);
#2755=VERTEX_POINT('',#9181);
#2756=VERTEX_POINT('',#9199);
#2757=VERTEX_POINT('',#9215);
#2758=VERTEX_POINT('',#9228);
#2759=VERTEX_POINT('',#9269);
#2760=VERTEX_POINT('',#9271);
#2761=VERTEX_POINT('',#9273);
#2762=VERTEX_POINT('',#9294);
#2763=VERTEX_POINT('',#9296);
#2764=VERTEX_POINT('',#9300);
#2765=VERTEX_POINT('',#9302);
#2766=VERTEX_POINT('',#9304);
#2767=VERTEX_POINT('',#9325);
#2768=VERTEX_POINT('',#9327);
#2769=VERTEX_POINT('',#9354);
#2770=VERTEX_POINT('',#9374);
#2771=VERTEX_POINT('',#9590);
#2772=VERTEX_POINT('',#9660);
#2773=VERTEX_POINT('',#9705);
#2774=VERTEX_POINT('',#9710);
#2775=VERTEX_POINT('',#9717);
#2776=VERTEX_POINT('',#9723);
#2777=VERTEX_POINT('',#9729);
#2778=VERTEX_POINT('',#9731);
#2779=VERTEX_POINT('',#9736);
#2780=VERTEX_POINT('',#9743);
#2781=VERTEX_POINT('',#9855);
#2782=VERTEX_POINT('',#9976);
#2783=VERTEX_POINT('',#10034);
#2784=VERTEX_POINT('',#10062);
#2785=VERTEX_POINT('',#10191);
#2786=VERTEX_POINT('',#10252);
#2787=VERTEX_POINT('',#10470);
#2788=VERTEX_POINT('',#10490);
#2789=VERTEX_POINT('',#10706);
#2790=VERTEX_POINT('',#10776);
#2791=VERTEX_POINT('',#10821);
#2792=VERTEX_POINT('',#10826);
#2793=VERTEX_POINT('',#10833);
#2794=VERTEX_POINT('',#10839);
#2795=VERTEX_POINT('',#10845);
#2796=VERTEX_POINT('',#10847);
#2797=VERTEX_POINT('',#10852);
#2798=VERTEX_POINT('',#10859);
#2799=VERTEX_POINT('',#10971);
#2800=VERTEX_POINT('',#11102);
#2801=VERTEX_POINT('',#11164);
#2802=VERTEX_POINT('',#11192);
#2803=VERTEX_POINT('',#11321);
#2804=VERTEX_POINT('',#11382);
#2805=VERTEX_POINT('',#11578);
#2806=VERTEX_POINT('',#11579);
#2807=VERTEX_POINT('',#11581);
#2808=VERTEX_POINT('',#11586);
#2809=VERTEX_POINT('',#11599);
#2810=VERTEX_POINT('',#11600);
#2811=VERTEX_POINT('',#11650);
#2812=VERTEX_POINT('',#11651);
#2813=VERTEX_POINT('',#11701);
#2814=VERTEX_POINT('',#11702);
#2815=VERTEX_POINT('',#11749);
#2816=VERTEX_POINT('',#11750);
#2817=VERTEX_POINT('',#11797);
#2818=VERTEX_POINT('',#11798);
#2819=VERTEX_POINT('',#11848);
#2820=VERTEX_POINT('',#11849);
#2821=VERTEX_POINT('',#11899);
#2822=VERTEX_POINT('',#11900);
#2823=VERTEX_POINT('',#11947);
#2824=VERTEX_POINT('',#11948);
#2825=VERTEX_POINT('',#11998);
#2826=VERTEX_POINT('',#11999);
#2827=VERTEX_POINT('',#12001);
#2828=VERTEX_POINT('',#12015);
#2829=VERTEX_POINT('',#12037);
#2830=VERTEX_POINT('',#12038);
#2831=VERTEX_POINT('',#12040);
#2832=VERTEX_POINT('',#12045);
#2833=VERTEX_POINT('',#12058);
#2834=VERTEX_POINT('',#12059);
#2835=VERTEX_POINT('',#12109);
#2836=VERTEX_POINT('',#12110);
#2837=VERTEX_POINT('',#12160);
#2838=VERTEX_POINT('',#12161);
#2839=VERTEX_POINT('',#12208);
#2840=VERTEX_POINT('',#12209);
#2841=VERTEX_POINT('',#12256);
#2842=VERTEX_POINT('',#12257);
#2843=VERTEX_POINT('',#12307);
#2844=VERTEX_POINT('',#12308);
#2845=VERTEX_POINT('',#12358);
#2846=VERTEX_POINT('',#12359);
#2847=VERTEX_POINT('',#12406);
#2848=VERTEX_POINT('',#12407);
#2849=VERTEX_POINT('',#12457);
#2850=VERTEX_POINT('',#12458);
#2851=VERTEX_POINT('',#12460);
#2852=VERTEX_POINT('',#12474);
#2853=VERTEX_POINT('',#12496);
#2854=VERTEX_POINT('',#12497);
#2855=VERTEX_POINT('',#12499);
#2856=VERTEX_POINT('',#12504);
#2857=VERTEX_POINT('',#12517);
#2858=VERTEX_POINT('',#12518);
#2859=VERTEX_POINT('',#12568);
#2860=VERTEX_POINT('',#12569);
#2861=VERTEX_POINT('',#12619);
#2862=VERTEX_POINT('',#12620);
#2863=VERTEX_POINT('',#12667);
#2864=VERTEX_POINT('',#12668);
#2865=VERTEX_POINT('',#12715);
#2866=VERTEX_POINT('',#12716);
#2867=VERTEX_POINT('',#12766);
#2868=VERTEX_POINT('',#12767);
#2869=VERTEX_POINT('',#12817);
#2870=VERTEX_POINT('',#12818);
#2871=VERTEX_POINT('',#12865);
#2872=VERTEX_POINT('',#12866);
#2873=VERTEX_POINT('',#12916);
#2874=VERTEX_POINT('',#12917);
#2875=VERTEX_POINT('',#12919);
#2876=VERTEX_POINT('',#12933);
#2877=VERTEX_POINT('',#12955);
#2878=VERTEX_POINT('',#12956);
#2879=VERTEX_POINT('',#12958);
#2880=VERTEX_POINT('',#12963);
#2881=VERTEX_POINT('',#12976);
#2882=VERTEX_POINT('',#12977);
#2883=VERTEX_POINT('',#13027);
#2884=VERTEX_POINT('',#13028);
#2885=VERTEX_POINT('',#13078);
#2886=VERTEX_POINT('',#13079);
#2887=VERTEX_POINT('',#13126);
#2888=VERTEX_POINT('',#13127);
#2889=VERTEX_POINT('',#13174);
#2890=VERTEX_POINT('',#13175);
#2891=VERTEX_POINT('',#13225);
#2892=VERTEX_POINT('',#13226);
#2893=VERTEX_POINT('',#13276);
#2894=VERTEX_POINT('',#13277);
#2895=VERTEX_POINT('',#13324);
#2896=VERTEX_POINT('',#13325);
#2897=VERTEX_POINT('',#13375);
#2898=VERTEX_POINT('',#13376);
#2899=VERTEX_POINT('',#13378);
#2900=VERTEX_POINT('',#13392);
#2901=VERTEX_POINT('',#13414);
#2902=VERTEX_POINT('',#13415);
#2903=VERTEX_POINT('',#13417);
#2904=VERTEX_POINT('',#13422);
#2905=VERTEX_POINT('',#13435);
#2906=VERTEX_POINT('',#13436);
#2907=VERTEX_POINT('',#13486);
#2908=VERTEX_POINT('',#13487);
#2909=VERTEX_POINT('',#13537);
#2910=VERTEX_POINT('',#13538);
#2911=VERTEX_POINT('',#13585);
#2912=VERTEX_POINT('',#13586);
#2913=VERTEX_POINT('',#13633);
#2914=VERTEX_POINT('',#13634);
#2915=VERTEX_POINT('',#13684);
#2916=VERTEX_POINT('',#13685);
#2917=VERTEX_POINT('',#13735);
#2918=VERTEX_POINT('',#13736);
#2919=VERTEX_POINT('',#13783);
#2920=VERTEX_POINT('',#13784);
#2921=VERTEX_POINT('',#13834);
#2922=VERTEX_POINT('',#13835);
#2923=VERTEX_POINT('',#13837);
#2924=VERTEX_POINT('',#13851);
#2925=VERTEX_POINT('',#13873);
#2926=VERTEX_POINT('',#13874);
#2927=VERTEX_POINT('',#13876);
#2928=VERTEX_POINT('',#13881);
#2929=VERTEX_POINT('',#13894);
#2930=VERTEX_POINT('',#13895);
#2931=VERTEX_POINT('',#13945);
#2932=VERTEX_POINT('',#13946);
#2933=VERTEX_POINT('',#13996);
#2934=VERTEX_POINT('',#13997);
#2935=VERTEX_POINT('',#14044);
#2936=VERTEX_POINT('',#14045);
#2937=VERTEX_POINT('',#14092);
#2938=VERTEX_POINT('',#14093);
#2939=VERTEX_POINT('',#14143);
#2940=VERTEX_POINT('',#14144);
#2941=VERTEX_POINT('',#14194);
#2942=VERTEX_POINT('',#14195);
#2943=VERTEX_POINT('',#14242);
#2944=VERTEX_POINT('',#14243);
#2945=VERTEX_POINT('',#14293);
#2946=VERTEX_POINT('',#14294);
#2947=VERTEX_POINT('',#14296);
#2948=VERTEX_POINT('',#14310);
#2949=VERTEX_POINT('',#14332);
#2950=VERTEX_POINT('',#14333);
#2951=VERTEX_POINT('',#14335);
#2952=VERTEX_POINT('',#14340);
#2953=VERTEX_POINT('',#14353);
#2954=VERTEX_POINT('',#14354);
#2955=VERTEX_POINT('',#14404);
#2956=VERTEX_POINT('',#14405);
#2957=VERTEX_POINT('',#14455);
#2958=VERTEX_POINT('',#14456);
#2959=VERTEX_POINT('',#14503);
#2960=VERTEX_POINT('',#14504);
#2961=VERTEX_POINT('',#14551);
#2962=VERTEX_POINT('',#14552);
#2963=VERTEX_POINT('',#14602);
#2964=VERTEX_POINT('',#14603);
#2965=VERTEX_POINT('',#14653);
#2966=VERTEX_POINT('',#14654);
#2967=VERTEX_POINT('',#14701);
#2968=VERTEX_POINT('',#14702);
#2969=VERTEX_POINT('',#14752);
#2970=VERTEX_POINT('',#14753);
#2971=VERTEX_POINT('',#14755);
#2972=VERTEX_POINT('',#14769);
#2973=VERTEX_POINT('',#14791);
#2974=VERTEX_POINT('',#14792);
#2975=VERTEX_POINT('',#14794);
#2976=VERTEX_POINT('',#14803);
#2977=VERTEX_POINT('',#14815);
#2978=VERTEX_POINT('',#14816);
#2979=VERTEX_POINT('',#14839);
#2980=VERTEX_POINT('',#14840);
#2981=VERTEX_POINT('',#14864);
#2982=VERTEX_POINT('',#14865);
#2983=VERTEX_POINT('',#14888);
#2984=VERTEX_POINT('',#14889);
#2985=VERTEX_POINT('',#14913);
#2986=VERTEX_POINT('',#14914);
#2987=VERTEX_POINT('',#14937);
#2988=VERTEX_POINT('',#14938);
#2989=VERTEX_POINT('',#14962);
#2990=VERTEX_POINT('',#14963);
#2991=VERTEX_POINT('',#14987);
#2992=VERTEX_POINT('',#14988);
#2993=VERTEX_POINT('',#15011);
#2994=VERTEX_POINT('',#15012);
#2995=VERTEX_POINT('',#15014);
#2996=VERTEX_POINT('',#15020);
#2997=VERTEX_POINT('',#15028);
#2998=VERTEX_POINT('',#15029);
#2999=VERTEX_POINT('',#15031);
#3000=VERTEX_POINT('',#15040);
#3001=VERTEX_POINT('',#15052);
#3002=VERTEX_POINT('',#15053);
#3003=VERTEX_POINT('',#15076);
#3004=VERTEX_POINT('',#15077);
#3005=VERTEX_POINT('',#15101);
#3006=VERTEX_POINT('',#15102);
#3007=VERTEX_POINT('',#15125);
#3008=VERTEX_POINT('',#15126);
#3009=VERTEX_POINT('',#15150);
#3010=VERTEX_POINT('',#15151);
#3011=VERTEX_POINT('',#15174);
#3012=VERTEX_POINT('',#15175);
#3013=VERTEX_POINT('',#15199);
#3014=VERTEX_POINT('',#15200);
#3015=VERTEX_POINT('',#15224);
#3016=VERTEX_POINT('',#15225);
#3017=VERTEX_POINT('',#15248);
#3018=VERTEX_POINT('',#15249);
#3019=VERTEX_POINT('',#15251);
#3020=VERTEX_POINT('',#15257);
#3021=VERTEX_POINT('',#15265);
#3022=VERTEX_POINT('',#15266);
#3023=VERTEX_POINT('',#15268);
#3024=VERTEX_POINT('',#15277);
#3025=VERTEX_POINT('',#15289);
#3026=VERTEX_POINT('',#15290);
#3027=VERTEX_POINT('',#15313);
#3028=VERTEX_POINT('',#15314);
#3029=VERTEX_POINT('',#15338);
#3030=VERTEX_POINT('',#15339);
#3031=VERTEX_POINT('',#15362);
#3032=VERTEX_POINT('',#15363);
#3033=VERTEX_POINT('',#15387);
#3034=VERTEX_POINT('',#15388);
#3035=VERTEX_POINT('',#15411);
#3036=VERTEX_POINT('',#15412);
#3037=VERTEX_POINT('',#15436);
#3038=VERTEX_POINT('',#15437);
#3039=VERTEX_POINT('',#15461);
#3040=VERTEX_POINT('',#15462);
#3041=VERTEX_POINT('',#15485);
#3042=VERTEX_POINT('',#15486);
#3043=VERTEX_POINT('',#15488);
#3044=VERTEX_POINT('',#15494);
#3045=VERTEX_POINT('',#15502);
#3046=VERTEX_POINT('',#15503);
#3047=VERTEX_POINT('',#15505);
#3048=VERTEX_POINT('',#15514);
#3049=VERTEX_POINT('',#15526);
#3050=VERTEX_POINT('',#15527);
#3051=VERTEX_POINT('',#15550);
#3052=VERTEX_POINT('',#15551);
#3053=VERTEX_POINT('',#15575);
#3054=VERTEX_POINT('',#15576);
#3055=VERTEX_POINT('',#15599);
#3056=VERTEX_POINT('',#15600);
#3057=VERTEX_POINT('',#15624);
#3058=VERTEX_POINT('',#15625);
#3059=VERTEX_POINT('',#15648);
#3060=VERTEX_POINT('',#15649);
#3061=VERTEX_POINT('',#15673);
#3062=VERTEX_POINT('',#15674);
#3063=VERTEX_POINT('',#15698);
#3064=VERTEX_POINT('',#15699);
#3065=VERTEX_POINT('',#15722);
#3066=VERTEX_POINT('',#15723);
#3067=VERTEX_POINT('',#15725);
#3068=VERTEX_POINT('',#15731);
#3069=VERTEX_POINT('',#15739);
#3070=VERTEX_POINT('',#15740);
#3071=VERTEX_POINT('',#15742);
#3072=VERTEX_POINT('',#15751);
#3073=VERTEX_POINT('',#15763);
#3074=VERTEX_POINT('',#15764);
#3075=VERTEX_POINT('',#15787);
#3076=VERTEX_POINT('',#15788);
#3077=VERTEX_POINT('',#15812);
#3078=VERTEX_POINT('',#15813);
#3079=VERTEX_POINT('',#15836);
#3080=VERTEX_POINT('',#15837);
#3081=VERTEX_POINT('',#15861);
#3082=VERTEX_POINT('',#15862);
#3083=VERTEX_POINT('',#15885);
#3084=VERTEX_POINT('',#15886);
#3085=VERTEX_POINT('',#15910);
#3086=VERTEX_POINT('',#15911);
#3087=VERTEX_POINT('',#15935);
#3088=VERTEX_POINT('',#15936);
#3089=VERTEX_POINT('',#15959);
#3090=VERTEX_POINT('',#15960);
#3091=VERTEX_POINT('',#15962);
#3092=VERTEX_POINT('',#15968);
#3093=VERTEX_POINT('',#15976);
#3094=VERTEX_POINT('',#15977);
#3095=VERTEX_POINT('',#15979);
#3096=VERTEX_POINT('',#15988);
#3097=VERTEX_POINT('',#16000);
#3098=VERTEX_POINT('',#16001);
#3099=VERTEX_POINT('',#16024);
#3100=VERTEX_POINT('',#16025);
#3101=VERTEX_POINT('',#16049);
#3102=VERTEX_POINT('',#16050);
#3103=VERTEX_POINT('',#16073);
#3104=VERTEX_POINT('',#16074);
#3105=VERTEX_POINT('',#16098);
#3106=VERTEX_POINT('',#16099);
#3107=VERTEX_POINT('',#16122);
#3108=VERTEX_POINT('',#16123);
#3109=VERTEX_POINT('',#16147);
#3110=VERTEX_POINT('',#16148);
#3111=VERTEX_POINT('',#16172);
#3112=VERTEX_POINT('',#16173);
#3113=VERTEX_POINT('',#16196);
#3114=VERTEX_POINT('',#16197);
#3115=VERTEX_POINT('',#16199);
#3116=VERTEX_POINT('',#16205);
#3117=VERTEX_POINT('',#16213);
#3118=VERTEX_POINT('',#16214);
#3119=VERTEX_POINT('',#16216);
#3120=VERTEX_POINT('',#16225);
#3121=VERTEX_POINT('',#16237);
#3122=VERTEX_POINT('',#16238);
#3123=VERTEX_POINT('',#16261);
#3124=VERTEX_POINT('',#16262);
#3125=VERTEX_POINT('',#16286);
#3126=VERTEX_POINT('',#16287);
#3127=VERTEX_POINT('',#16310);
#3128=VERTEX_POINT('',#16311);
#3129=VERTEX_POINT('',#16335);
#3130=VERTEX_POINT('',#16336);
#3131=VERTEX_POINT('',#16359);
#3132=VERTEX_POINT('',#16360);
#3133=VERTEX_POINT('',#16384);
#3134=VERTEX_POINT('',#16385);
#3135=VERTEX_POINT('',#16409);
#3136=VERTEX_POINT('',#16410);
#3137=VERTEX_POINT('',#16433);
#3138=VERTEX_POINT('',#16434);
#3139=VERTEX_POINT('',#16436);
#3140=VERTEX_POINT('',#16442);
#3141=VERTEX_POINT('',#17397);
#3142=VERTEX_POINT('',#17398);
#3143=VERTEX_POINT('',#17400);
#3144=VERTEX_POINT('',#17402);
#3145=VERTEX_POINT('',#17404);
#3146=VERTEX_POINT('',#17406);
#3147=VERTEX_POINT('',#17408);
#3148=VERTEX_POINT('',#17410);
#3149=VERTEX_POINT('',#17412);
#3150=VERTEX_POINT('',#17414);
#3151=VERTEX_POINT('',#17416);
#3152=VERTEX_POINT('',#17418);
#3153=VERTEX_POINT('',#17420);
#3154=VERTEX_POINT('',#17422);
#3155=VERTEX_POINT('',#17425);
#3156=VERTEX_POINT('',#17426);
#3157=VERTEX_POINT('',#17428);
#3158=VERTEX_POINT('',#17436);
#3159=VERTEX_POINT('',#17438);
#3160=VERTEX_POINT('',#17443);
#3161=VERTEX_POINT('',#17448);
#3162=VERTEX_POINT('',#17450);
#3163=VERTEX_POINT('',#17455);
#3164=VERTEX_POINT('',#17460);
#3165=VERTEX_POINT('',#17462);
#3166=VERTEX_POINT('',#17467);
#3167=VERTEX_POINT('',#17469);
#3168=VERTEX_POINT('',#17474);
#3169=VERTEX_POINT('',#17476);
#3170=VERTEX_POINT('',#17481);
#3171=VERTEX_POINT('',#17486);
#3172=VERTEX_POINT('',#17488);
#3173=VERTEX_POINT('',#17493);
#3174=VERTEX_POINT('',#17498);
#3175=VERTEX_POINT('',#17500);
#3176=VERTEX_POINT('',#17511);
#3177=VERTEX_POINT('',#17513);
#3178=VERTEX_POINT('',#17524);
#3179=VERTEX_POINT('',#17526);
#3180=VERTEX_POINT('',#17531);
#3181=VERTEX_POINT('',#17536);
#3182=VERTEX_POINT('',#17538);
#3183=VERTEX_POINT('',#17543);
#3184=VERTEX_POINT('',#17548);
#3185=VERTEX_POINT('',#17550);
#3186=VERTEX_POINT('',#17555);
#3187=VERTEX_POINT('',#17560);
#3188=VERTEX_POINT('',#17562);
#3189=VERTEX_POINT('',#17567);
#3190=VERTEX_POINT('',#17572);
#3191=VERTEX_POINT('',#18583);
#3192=VERTEX_POINT('',#18585);
#3193=VERTEX_POINT('',#18587);
#3194=VERTEX_POINT('',#18588);
#3195=VERTEX_POINT('',#18590);
#3196=VERTEX_POINT('',#18598);
#3197=VERTEX_POINT('',#18600);
#3198=VERTEX_POINT('',#18605);
#3199=VERTEX_POINT('',#18610);
#3200=VERTEX_POINT('',#18612);
#3201=VERTEX_POINT('',#18617);
#3202=VERTEX_POINT('',#18622);
#3203=VERTEX_POINT('',#18624);
#3204=VERTEX_POINT('',#18629);
#3205=VERTEX_POINT('',#18631);
#3206=VERTEX_POINT('',#18636);
#3207=VERTEX_POINT('',#18638);
#3208=VERTEX_POINT('',#18643);
#3209=VERTEX_POINT('',#18648);
#3210=VERTEX_POINT('',#18650);
#3211=VERTEX_POINT('',#18655);
#3212=VERTEX_POINT('',#18660);
#3213=VERTEX_POINT('',#18662);
#3214=VERTEX_POINT('',#18673);
#3215=VERTEX_POINT('',#18675);
#3216=VERTEX_POINT('',#18686);
#3217=VERTEX_POINT('',#18688);
#3218=VERTEX_POINT('',#18693);
#3219=VERTEX_POINT('',#18698);
#3220=VERTEX_POINT('',#18700);
#3221=VERTEX_POINT('',#18705);
#3222=VERTEX_POINT('',#18710);
#3223=VERTEX_POINT('',#18712);
#3224=VERTEX_POINT('',#18717);
#3225=VERTEX_POINT('',#18722);
#3226=VERTEX_POINT('',#18724);
#3227=VERTEX_POINT('',#18729);
#3228=VERTEX_POINT('',#18734);
#3229=VERTEX_POINT('',#23424);
#3230=VERTEX_POINT('',#23425);
#3231=VERTEX_POINT('',#23430);
#3232=VERTEX_POINT('',#23434);
#3233=VERTEX_POINT('',#23438);
#3234=VERTEX_POINT('',#23440);
#3235=VERTEX_POINT('',#23444);
#3236=VERTEX_POINT('',#23445);
#3237=VERTEX_POINT('',#23447);
#3238=VERTEX_POINT('',#23449);
#3239=VERTEX_POINT('',#23451);
#3240=VERTEX_POINT('',#23453);
#3241=VERTEX_POINT('',#23455);
#3242=VERTEX_POINT('',#23457);
#3243=VERTEX_POINT('',#23460);
#3244=VERTEX_POINT('',#23462);
#3245=VERTEX_POINT('',#23490);
#3246=VERTEX_POINT('',#23492);
#3247=VERTEX_POINT('',#23496);
#3248=VERTEX_POINT('',#23499);
#3249=VERTEX_POINT('',#23501);
#3250=VERTEX_POINT('',#23505);
#3251=VERTEX_POINT('',#23516);
#3252=VERTEX_POINT('',#23518);
#3253=VERTEX_POINT('',#23520);
#3254=VERTEX_POINT('',#23541);
#3255=VERTEX_POINT('',#23543);
#3256=VERTEX_POINT('',#23545);
#3257=VERTEX_POINT('',#23566);
#3258=VERTEX_POINT('',#23568);
#3259=VERTEX_POINT('',#23572);
#3260=VERTEX_POINT('',#23574);
#3261=VERTEX_POINT('',#23593);
#3262=VERTEX_POINT('',#23598);
#3263=VERTEX_POINT('',#23605);
#3264=VERTEX_POINT('',#23627);
#3265=VERTEX_POINT('',#23649);
#3266=VERTEX_POINT('',#23654);
#3267=VERTEX_POINT('',#23824);
#3268=VERTEX_POINT('',#23842);
#3269=VERTEX_POINT('',#23849);
#3270=VERTEX_POINT('',#23855);
#3271=VERTEX_POINT('',#23861);
#3272=VERTEX_POINT('',#23863);
#3273=VERTEX_POINT('',#23868);
#3274=VERTEX_POINT('',#23896);
#3275=VERTEX_POINT('',#23991);
#3276=VERTEX_POINT('',#24110);
#3277=VERTEX_POINT('',#24471);
#3278=VERTEX_POINT('',#24477);
#3279=VERTEX_POINT('',#24696);
#3280=VERTEX_POINT('',#24701);
#3281=VERTEX_POINT('',#24708);
#3282=VERTEX_POINT('',#24730);
#3283=VERTEX_POINT('',#24752);
#3284=VERTEX_POINT('',#24757);
#3285=VERTEX_POINT('',#24927);
#3286=VERTEX_POINT('',#24945);
#3287=VERTEX_POINT('',#24952);
#3288=VERTEX_POINT('',#24958);
#3289=VERTEX_POINT('',#24964);
#3290=VERTEX_POINT('',#24966);
#3291=VERTEX_POINT('',#24971);
#3292=VERTEX_POINT('',#24999);
#3293=VERTEX_POINT('',#25094);
#3294=VERTEX_POINT('',#25213);
#3295=VERTEX_POINT('',#25574);
#3296=VERTEX_POINT('',#25580);
#3297=VERTEX_POINT('',#25785);
#3298=VERTEX_POINT('',#25788);
#3299=VERTEX_POINT('',#25794);
#3300=VERTEX_POINT('',#25797);
#3301=EDGE_CURVE('',#2593,#2594,#1905,.T.);
#3302=EDGE_CURVE('',#2595,#2593,#1906,.T.);
#3303=EDGE_CURVE('',#2596,#2595,#1907,.T.);
#3304=EDGE_CURVE('',#2597,#2596,#1908,.T.);
#3305=EDGE_CURVE('',#2598,#2597,#1909,.T.);
#3306=EDGE_CURVE('',#2599,#2598,#1910,.T.);
#3307=EDGE_CURVE('',#2600,#2599,#1911,.T.);
#3308=EDGE_CURVE('',#2594,#2600,#1912,.T.);
#3309=EDGE_CURVE('',#2601,#2601,#980,.F.);
#3310=EDGE_CURVE('',#2602,#2602,#981,.F.);
#3311=EDGE_CURVE('',#2603,#2603,#982,.F.);
#3312=EDGE_CURVE('',#2604,#2604,#983,.F.);
#3313=EDGE_CURVE('',#2605,#2605,#984,.F.);
#3314=EDGE_CURVE('',#2606,#2606,#985,.F.);
#3315=EDGE_CURVE('',#2607,#2607,#986,.F.);
#3316=EDGE_CURVE('',#2608,#2608,#987,.T.);
#3317=EDGE_CURVE('',#2609,#2609,#988,.T.);
#3318=EDGE_CURVE('',#2610,#2610,#989,.T.);
#3319=EDGE_CURVE('',#2611,#2596,#1913,.T.);
#3320=EDGE_CURVE('',#2611,#2612,#1914,.T.);
#3321=EDGE_CURVE('',#2597,#2612,#1915,.T.);
#3322=EDGE_CURVE('',#2595,#2613,#1916,.T.);
#3323=EDGE_CURVE('',#2613,#2611,#1917,.T.);
#3324=EDGE_CURVE('',#2614,#2593,#1918,.T.);
#3325=EDGE_CURVE('',#2614,#2613,#1919,.T.);
#3326=EDGE_CURVE('',#2594,#2615,#1920,.T.);
#3327=EDGE_CURVE('',#2615,#2614,#1921,.T.);
#3328=EDGE_CURVE('',#2616,#2616,#990,.F.);
#3329=EDGE_CURVE('',#2616,#2601,#1922,.T.);
#3330=EDGE_CURVE('',#2617,#2617,#991,.F.);
#3331=EDGE_CURVE('',#2617,#2602,#1923,.T.);
#3332=EDGE_CURVE('',#2618,#2618,#992,.F.);
#3333=EDGE_CURVE('',#2618,#2603,#1924,.T.);
#3334=EDGE_CURVE('',#2619,#2619,#993,.F.);
#3335=EDGE_CURVE('',#2619,#2604,#1925,.T.);
#3336=EDGE_CURVE('',#2620,#2620,#994,.F.);
#3337=EDGE_CURVE('',#2620,#2605,#1926,.T.);
#3338=EDGE_CURVE('',#2621,#2621,#995,.F.);
#3339=EDGE_CURVE('',#2621,#2606,#1927,.T.);
#3340=EDGE_CURVE('',#2622,#2622,#996,.F.);
#3341=EDGE_CURVE('',#2622,#2607,#1928,.T.);
#3342=EDGE_CURVE('',#2623,#2624,#997,.T.);
#3343=EDGE_CURVE('',#2624,#2625,#1929,.T.);
#3344=EDGE_CURVE('',#2625,#2626,#998,.F.);
#3345=EDGE_CURVE('',#2626,#2623,#1930,.T.);
#3346=EDGE_CURVE('',#2627,#2624,#1931,.T.);
#3347=EDGE_CURVE('',#2628,#2627,#1932,.T.);
#3348=EDGE_CURVE('',#2628,#2625,#1933,.T.);
#3349=EDGE_CURVE('',#2623,#2629,#1934,.T.);
#3350=EDGE_CURVE('',#2629,#2630,#999,.T.);
#3351=EDGE_CURVE('',#2630,#2631,#1000,.T.);
#3352=EDGE_CURVE('',#2631,#2632,#1935,.T.);
#3353=EDGE_CURVE('',#2633,#2632,#1001,.T.);
#3354=EDGE_CURVE('',#2633,#2634,#1936,.T.);
#3355=EDGE_CURVE('',#2635,#2634,#1002,.T.);
#3356=EDGE_CURVE('',#2635,#2636,#1937,.T.);
#3357=EDGE_CURVE('',#2636,#2637,#1938,.T.);
#3358=EDGE_CURVE('',#2637,#2638,#161,.T.);
#3359=EDGE_CURVE('',#2638,#2639,#1939,.T.);
#3360=EDGE_CURVE('',#2639,#2640,#162,.T.);
#3361=EDGE_CURVE('',#2640,#2641,#163,.T.);
#3362=EDGE_CURVE('',#2641,#2642,#1940,.T.);
#3363=EDGE_CURVE('',#2642,#2643,#164,.T.);
#3364=EDGE_CURVE('',#2643,#2644,#165,.T.);
#3365=EDGE_CURVE('',#2644,#2645,#1941,.T.);
#3366=EDGE_CURVE('',#2645,#2646,#166,.T.);
#3367=EDGE_CURVE('',#2646,#2647,#1003,.T.);
#3368=EDGE_CURVE('',#2647,#2648,#167,.T.);
#3369=EDGE_CURVE('',#2648,#2649,#1942,.T.);
#3370=EDGE_CURVE('',#2649,#2650,#168,.T.);
#3371=EDGE_CURVE('',#2650,#2651,#169,.T.);
#3372=EDGE_CURVE('',#2651,#2652,#1943,.T.);
#3373=EDGE_CURVE('',#2652,#2653,#170,.T.);
#3374=EDGE_CURVE('',#2653,#2654,#171,.T.);
#3375=EDGE_CURVE('',#2654,#2655,#1944,.T.);
#3376=EDGE_CURVE('',#2655,#2656,#172,.T.);
#3377=EDGE_CURVE('',#2656,#2657,#1945,.T.);
#3378=EDGE_CURVE('',#2657,#2658,#1946,.T.);
#3379=EDGE_CURVE('',#2658,#2659,#1947,.T.);
#3380=EDGE_CURVE('',#2660,#2659,#1948,.T.);
#3381=EDGE_CURVE('',#2660,#2661,#1949,.T.);
#3382=EDGE_CURVE('',#2612,#2661,#1950,.T.);
#3383=EDGE_CURVE('',#2615,#2662,#1951,.T.);
#3384=EDGE_CURVE('',#2662,#2663,#1952,.T.);
#3385=EDGE_CURVE('',#2663,#2664,#1953,.T.);
#3386=EDGE_CURVE('',#2664,#2665,#173,.T.);
#3387=EDGE_CURVE('',#2665,#2666,#1954,.T.);
#3388=EDGE_CURVE('',#2666,#2667,#174,.T.);
#3389=EDGE_CURVE('',#2667,#2668,#175,.T.);
#3390=EDGE_CURVE('',#2668,#2669,#1955,.T.);
#3391=EDGE_CURVE('',#2669,#2670,#176,.T.);
#3392=EDGE_CURVE('',#2670,#2671,#177,.T.);
#3393=EDGE_CURVE('',#2671,#2672,#1956,.T.);
#3394=EDGE_CURVE('',#2672,#2673,#178,.T.);
#3395=EDGE_CURVE('',#2673,#2674,#179,.T.);
#3396=EDGE_CURVE('',#2674,#2675,#1957,.T.);
#3397=EDGE_CURVE('',#2675,#2676,#180,.T.);
#3398=EDGE_CURVE('',#2676,#2677,#181,.T.);
#3399=EDGE_CURVE('',#2677,#2678,#1958,.T.);
#3400=EDGE_CURVE('',#2678,#2679,#182,.T.);
#3401=EDGE_CURVE('',#2679,#2680,#1959,.T.);
#3402=EDGE_CURVE('',#2680,#2681,#1960,.T.);
#3403=EDGE_CURVE('',#2627,#2681,#1004,.T.);
#3404=EDGE_CURVE('',#2682,#2682,#1005,.T.);
#3405=EDGE_CURVE('',#2683,#2683,#1006,.T.);
#3406=EDGE_CURVE('',#2632,#2684,#1961,.T.);
#3407=EDGE_CURVE('',#2684,#2685,#1007,.F.);
#3408=EDGE_CURVE('',#2685,#2633,#1962,.T.);
#3409=EDGE_CURVE('',#2631,#2686,#1963,.T.);
#3410=EDGE_CURVE('',#2686,#2684,#1964,.T.);
#3411=EDGE_CURVE('',#2608,#2630,#1965,.T.);
#3412=EDGE_CURVE('',#2687,#2629,#1966,.T.);
#3413=EDGE_CURVE('',#2686,#2687,#1008,.T.);
#3414=EDGE_CURVE('',#2626,#2687,#1967,.T.);
#3415=EDGE_CURVE('',#2628,#2688,#1009,.T.);
#3416=EDGE_CURVE('',#2689,#2688,#1968,.T.);
#3417=EDGE_CURVE('',#2690,#2689,#183,.T.);
#3418=EDGE_CURVE('',#2691,#2690,#1969,.T.);
#3419=EDGE_CURVE('',#2692,#2691,#1010,.F.);
#3420=EDGE_CURVE('',#2693,#2692,#1970,.T.);
#3421=EDGE_CURVE('',#2694,#2693,#1011,.F.);
#3422=EDGE_CURVE('',#2695,#2694,#1971,.T.);
#3423=EDGE_CURVE('',#2696,#2695,#184,.T.);
#3424=EDGE_CURVE('',#2697,#2696,#1972,.T.);
#3425=EDGE_CURVE('',#2697,#2698,#1012,.T.);
#3426=EDGE_CURVE('',#2685,#2698,#1973,.T.);
#3427=EDGE_CURVE('',#2659,#2600,#1974,.T.);
#3428=EDGE_CURVE('',#2658,#2699,#1975,.T.);
#3429=EDGE_CURVE('',#2699,#2700,#1976,.T.);
#3430=EDGE_CURVE('',#2700,#2701,#1977,.T.);
#3431=EDGE_CURVE('',#2702,#2701,#1978,.T.);
#3432=EDGE_CURVE('',#2702,#2703,#1979,.T.);
#3433=EDGE_CURVE('',#2703,#2704,#1980,.T.);
#3434=EDGE_CURVE('',#2704,#2662,#1981,.T.);
#3435=EDGE_CURVE('',#2599,#2660,#1982,.T.);
#3436=EDGE_CURVE('',#2661,#2598,#1983,.T.);
#3437=EDGE_CURVE('',#2705,#2702,#1984,.T.);
#3438=EDGE_CURVE('',#2706,#2705,#1985,.T.);
#3439=EDGE_CURVE('',#2706,#2703,#1986,.T.);
#3440=EDGE_CURVE('',#2704,#2707,#1987,.T.);
#3441=EDGE_CURVE('',#2663,#2707,#1988,.T.);
#3442=EDGE_CURVE('',#2707,#2706,#1989,.T.);
#3443=EDGE_CURVE('',#2708,#2657,#1990,.T.);
#3444=EDGE_CURVE('',#2708,#2699,#1991,.T.);
#3445=EDGE_CURVE('',#2701,#2709,#1992,.T.);
#3446=EDGE_CURVE('',#2700,#2710,#1993,.T.);
#3447=EDGE_CURVE('',#2709,#2710,#1994,.T.);
#3448=EDGE_CURVE('',#2710,#2708,#1995,.T.);
#3449=EDGE_CURVE('',#2711,#2705,#1996,.T.);
#3450=EDGE_CURVE('',#2711,#2664,#185,.T.);
#3451=EDGE_CURVE('',#2656,#2712,#186,.T.);
#3452=EDGE_CURVE('',#2709,#2712,#1997,.T.);
#3453=EDGE_CURVE('',#2712,#2713,#187,.T.);
#3454=EDGE_CURVE('',#2713,#2714,#1998,.T.);
#3455=EDGE_CURVE('',#2714,#2715,#188,.T.);
#3456=EDGE_CURVE('',#2715,#2716,#189,.T.);
#3457=EDGE_CURVE('',#2716,#2717,#1999,.T.);
#3458=EDGE_CURVE('',#2717,#2718,#190,.T.);
#3459=EDGE_CURVE('',#2718,#2719,#191,.T.);
#3460=EDGE_CURVE('',#2719,#2720,#2000,.T.);
#3461=EDGE_CURVE('',#2720,#2721,#192,.T.);
#3462=EDGE_CURVE('',#2721,#2722,#193,.T.);
#3463=EDGE_CURVE('',#2722,#2723,#2001,.T.);
#3464=EDGE_CURVE('',#2723,#2724,#194,.T.);
#3465=EDGE_CURVE('',#2724,#2725,#195,.T.);
#3466=EDGE_CURVE('',#2725,#2726,#2002,.T.);
#3467=EDGE_CURVE('',#2726,#2727,#196,.T.);
#3468=EDGE_CURVE('',#2727,#2728,#2003,.T.);
#3469=EDGE_CURVE('',#2728,#2729,#2004,.T.);
#3470=EDGE_CURVE('',#2730,#2729,#1013,.T.);
#3471=EDGE_CURVE('',#2730,#2731,#2005,.T.);
#3472=EDGE_CURVE('',#2732,#2731,#1014,.T.);
#3473=EDGE_CURVE('',#2732,#2733,#2006,.T.);
#3474=EDGE_CURVE('',#2733,#2734,#2007,.T.);
#3475=EDGE_CURVE('',#2734,#2735,#197,.T.);
#3476=EDGE_CURVE('',#2735,#2736,#2008,.T.);
#3477=EDGE_CURVE('',#2736,#2737,#198,.T.);
#3478=EDGE_CURVE('',#2737,#2738,#199,.T.);
#3479=EDGE_CURVE('',#2738,#2739,#2009,.T.);
#3480=EDGE_CURVE('',#2739,#2740,#200,.T.);
#3481=EDGE_CURVE('',#2740,#2741,#201,.T.);
#3482=EDGE_CURVE('',#2741,#2742,#2010,.T.);
#3483=EDGE_CURVE('',#2742,#2743,#202,.T.);
#3484=EDGE_CURVE('',#2743,#2744,#1015,.T.);
#3485=EDGE_CURVE('',#2744,#2745,#203,.T.);
#3486=EDGE_CURVE('',#2745,#2746,#2011,.T.);
#3487=EDGE_CURVE('',#2746,#2747,#204,.T.);
#3488=EDGE_CURVE('',#2747,#2748,#205,.T.);
#3489=EDGE_CURVE('',#2748,#2749,#2012,.T.);
#3490=EDGE_CURVE('',#2749,#2750,#206,.T.);
#3491=EDGE_CURVE('',#2750,#2751,#207,.T.);
#3492=EDGE_CURVE('',#2751,#2752,#2013,.T.);
#3493=EDGE_CURVE('',#2752,#2711,#208,.T.);
#3494=EDGE_CURVE('',#2753,#2753,#1016,.T.);
#3495=EDGE_CURVE('',#2753,#2683,#2014,.T.);
#3496=EDGE_CURVE('',#2754,#2754,#1017,.T.);
#3497=EDGE_CURVE('',#2754,#2682,#2015,.T.);
#3498=EDGE_CURVE('',#2634,#2698,#2016,.T.);
#3499=EDGE_CURVE('',#2681,#2688,#2017,.T.);
#3500=EDGE_CURVE('',#2755,#2680,#2018,.T.);
#3501=EDGE_CURVE('',#2689,#2755,#209,.T.);
#3502=EDGE_CURVE('',#2697,#2635,#2019,.T.);
#3503=EDGE_CURVE('',#2729,#2694,#2020,.T.);
#3504=EDGE_CURVE('',#2693,#2730,#2021,.T.);
#3505=EDGE_CURVE('',#2756,#2728,#2022,.T.);
#3506=EDGE_CURVE('',#2695,#2756,#210,.T.);
#3507=EDGE_CURVE('',#2731,#2692,#2023,.T.);
#3508=EDGE_CURVE('',#2691,#2732,#2024,.T.);
#3509=EDGE_CURVE('',#2757,#2690,#211,.T.);
#3510=EDGE_CURVE('',#2733,#2757,#2025,.T.);
#3511=EDGE_CURVE('',#2758,#2696,#212,.T.);
#3512=EDGE_CURVE('',#2636,#2758,#2026,.T.);
#3513=EDGE_CURVE('',#2679,#2755,#213,.T.);
#3514=EDGE_CURVE('',#2758,#2637,#214,.T.);
#3515=EDGE_CURVE('',#2727,#2756,#215,.T.);
#3516=EDGE_CURVE('',#2609,#2759,#2027,.T.);
#3517=EDGE_CURVE('',#2760,#2759,#1018,.T.);
#3518=EDGE_CURVE('',#2761,#2760,#216,.T.);
#3519=EDGE_CURVE('',#2759,#2761,#1019,.T.);
#3520=EDGE_CURVE('',#2761,#2762,#1020,.T.);
#3521=EDGE_CURVE('',#2762,#2763,#2028,.T.);
#3522=EDGE_CURVE('',#2763,#2760,#1021,.T.);
#3523=EDGE_CURVE('',#2610,#2764,#2029,.T.);
#3524=EDGE_CURVE('',#2765,#2764,#1022,.T.);
#3525=EDGE_CURVE('',#2766,#2765,#217,.T.);
#3526=EDGE_CURVE('',#2764,#2766,#1023,.T.);
#3527=EDGE_CURVE('',#2766,#2767,#1024,.T.);
#3528=EDGE_CURVE('',#2767,#2768,#2030,.T.);
#3529=EDGE_CURVE('',#2768,#2765,#1025,.T.);
#3530=EDGE_CURVE('',#2712,#2769,#218,.T.);
#3531=EDGE_CURVE('',#2713,#2769,#219,.T.);
#3532=EDGE_CURVE('',#2769,#2770,#220,.T.);
#3533=EDGE_CURVE('',#2770,#2655,#221,.T.);
#3534=EDGE_CURVE('',#2654,#2714,#222,.T.);
#3535=EDGE_CURVE('',#2715,#2653,#223,.T.);
#3536=EDGE_CURVE('',#2716,#2652,#224,.T.);
#3537=EDGE_CURVE('',#2651,#2717,#225,.T.);
#3538=EDGE_CURVE('',#2650,#2771,#226,.T.);
#3539=EDGE_CURVE('',#2771,#2718,#227,.T.);
#3540=EDGE_CURVE('',#2772,#2649,#228,.T.);
#3541=EDGE_CURVE('',#2772,#2771,#1026,.T.);
#3542=EDGE_CURVE('',#2719,#2772,#229,.T.);
#3543=EDGE_CURVE('',#2648,#2773,#230,.T.);
#3544=EDGE_CURVE('',#2773,#2774,#231,.T.);
#3545=EDGE_CURVE('',#2774,#2775,#232,.T.);
#3546=EDGE_CURVE('',#2775,#2776,#233,.T.);
#3547=EDGE_CURVE('',#2776,#2777,#2031,.T.);
#3548=EDGE_CURVE('',#2777,#2778,#234,.T.);
#3549=EDGE_CURVE('',#2778,#2779,#235,.T.);
#3550=EDGE_CURVE('',#2779,#2780,#236,.T.);
#3551=EDGE_CURVE('',#2780,#2645,#237,.T.);
#3552=EDGE_CURVE('',#2644,#2720,#238,.T.);
#3553=EDGE_CURVE('',#2721,#2643,#239,.T.);
#3554=EDGE_CURVE('',#2781,#2726,#240,.T.);
#3555=EDGE_CURVE('',#2781,#2727,#241,.T.);
#3556=EDGE_CURVE('',#2722,#2642,#242,.T.);
#3557=EDGE_CURVE('',#2641,#2723,#243,.T.);
#3558=EDGE_CURVE('',#2637,#2782,#244,.T.);
#3559=EDGE_CURVE('',#2638,#2782,#245,.T.);
#3560=EDGE_CURVE('',#2640,#2783,#246,.T.);
#3561=EDGE_CURVE('',#2783,#2724,#247,.T.);
#3562=EDGE_CURVE('',#2725,#2784,#248,.T.);
#3563=EDGE_CURVE('',#2784,#2639,#249,.T.);
#3564=EDGE_CURVE('',#2782,#2781,#250,.T.);
#3565=EDGE_CURVE('',#2784,#2783,#1027,.T.);
#3566=EDGE_CURVE('',#2777,#2762,#1028,.T.);
#3567=EDGE_CURVE('',#2762,#2785,#251,.F.);
#3568=EDGE_CURVE('',#2785,#2780,#1029,.T.);
#3569=EDGE_CURVE('',#2646,#2785,#252,.T.);
#3570=EDGE_CURVE('',#2773,#2786,#1030,.T.);
#3571=EDGE_CURVE('',#2786,#2763,#253,.F.);
#3572=EDGE_CURVE('',#2763,#2776,#1031,.T.);
#3573=EDGE_CURVE('',#2786,#2647,#254,.T.);
#3574=EDGE_CURVE('',#2785,#2786,#1032,.T.);
#3575=EDGE_CURVE('',#2770,#2656,#255,.T.);
#3576=EDGE_CURVE('',#2664,#2787,#256,.T.);
#3577=EDGE_CURVE('',#2665,#2787,#257,.T.);
#3578=EDGE_CURVE('',#2787,#2788,#258,.T.);
#3579=EDGE_CURVE('',#2788,#2752,#259,.T.);
#3580=EDGE_CURVE('',#2751,#2666,#260,.T.);
#3581=EDGE_CURVE('',#2667,#2750,#261,.T.);
#3582=EDGE_CURVE('',#2668,#2749,#262,.T.);
#3583=EDGE_CURVE('',#2748,#2669,#263,.T.);
#3584=EDGE_CURVE('',#2747,#2789,#264,.T.);
#3585=EDGE_CURVE('',#2789,#2670,#265,.T.);
#3586=EDGE_CURVE('',#2790,#2746,#266,.T.);
#3587=EDGE_CURVE('',#2790,#2789,#1033,.T.);
#3588=EDGE_CURVE('',#2671,#2790,#267,.T.);
#3589=EDGE_CURVE('',#2745,#2791,#268,.T.);
#3590=EDGE_CURVE('',#2791,#2792,#269,.T.);
#3591=EDGE_CURVE('',#2792,#2793,#270,.T.);
#3592=EDGE_CURVE('',#2793,#2794,#271,.T.);
#3593=EDGE_CURVE('',#2794,#2795,#2032,.T.);
#3594=EDGE_CURVE('',#2795,#2796,#272,.T.);
#3595=EDGE_CURVE('',#2796,#2797,#273,.T.);
#3596=EDGE_CURVE('',#2797,#2798,#274,.T.);
#3597=EDGE_CURVE('',#2798,#2742,#275,.T.);
#3598=EDGE_CURVE('',#2741,#2672,#276,.T.);
#3599=EDGE_CURVE('',#2673,#2740,#277,.T.);
#3600=EDGE_CURVE('',#2799,#2678,#278,.T.);
#3601=EDGE_CURVE('',#2799,#2679,#279,.T.);
#3602=EDGE_CURVE('',#2674,#2739,#280,.T.);
#3603=EDGE_CURVE('',#2757,#2734,#281,.T.);
#3604=EDGE_CURVE('',#2738,#2675,#282,.T.);
#3605=EDGE_CURVE('',#2734,#2800,#283,.T.);
#3606=EDGE_CURVE('',#2735,#2800,#284,.T.);
#3607=EDGE_CURVE('',#2737,#2801,#285,.T.);
#3608=EDGE_CURVE('',#2801,#2676,#286,.T.);
#3609=EDGE_CURVE('',#2677,#2802,#287,.T.);
#3610=EDGE_CURVE('',#2802,#2736,#288,.T.);
#3611=EDGE_CURVE('',#2800,#2799,#289,.T.);
#3612=EDGE_CURVE('',#2802,#2801,#1034,.T.);
#3613=EDGE_CURVE('',#2795,#2767,#1035,.T.);
#3614=EDGE_CURVE('',#2767,#2803,#290,.F.);
#3615=EDGE_CURVE('',#2803,#2798,#1036,.T.);
#3616=EDGE_CURVE('',#2743,#2803,#291,.T.);
#3617=EDGE_CURVE('',#2791,#2804,#1037,.T.);
#3618=EDGE_CURVE('',#2804,#2768,#292,.F.);
#3619=EDGE_CURVE('',#2768,#2794,#1038,.T.);
#3620=EDGE_CURVE('',#2804,#2744,#293,.T.);
#3621=EDGE_CURVE('',#2803,#2804,#1039,.T.);
#3622=EDGE_CURVE('',#2788,#2711,#294,.T.);
#3623=EDGE_CURVE('',#2805,#2806,#2033,.T.);
#3624=EDGE_CURVE('',#2806,#2807,#295,.T.);
#3625=EDGE_CURVE('',#2808,#2807,#1040,.T.);
#3626=EDGE_CURVE('',#2808,#2805,#296,.T.);
#3627=EDGE_CURVE('',#2809,#2810,#2034,.T.);
#3628=EDGE_CURVE('',#2810,#2806,#297,.T.);
#3629=EDGE_CURVE('',#2805,#2809,#298,.T.);
#3630=EDGE_CURVE('',#2811,#2812,#2035,.T.);
#3631=EDGE_CURVE('',#2812,#2810,#299,.T.);
[truncated: 1,764,458 more chars]
