# Supplementary material for: Low-cost and prototype-friendly method for biocompatible encapsulation of implantable electronics with epoxy overmolding, hermetic feedthroughs and P3HT coating
Source: Sci Rep. 2023 Jan 30;13:1644. doi: 10.1038/s41598-023-28699-6 (PMC9887057; doi:10.1038/s41598-023-28699-6)
Supplement: Supplementary file 3 — Supplementary Information 3. [file 41598_2023_28699_MOESM3_ESM.xlsx]

## Sheet: Data
T = 0 (initial values)	Diode - Vf [mV]	Diode - 30V Ir [µA]	Cs [nF]	Rs [kOhm]
PDMS1	591	0	97.23	10.17
PDMS2	593	0	94.47	10.16
PDMS3	593	0	95.2	10.21
EPOXY1	592	0	97	10.2
EPOXY2	591	0	96.12	10.34
EPOXY3	591	0	97.02	10.21
HERM1	594	0	98.23	10.18
HERM2	593	0	97.12	10.21
HERM3	591	0	98.56	10.17
CTRL1	596	0	96.28	10.16
CTRL2	597	0	96.55	10.12
CTRL3	596	0	96.59	10.12		PF = partial failure	TF = total failure
T = 10 min	Diode - Vf [mV]	Diode - 30V Ir [µA]	Cs [nF]	Rs [kOhm]		Diode evaluation	Cs evaluation	Rs evaluation	Result
PDMS1	598	30	98.58	13.2		TF	PF	TF	TF
PDMS2	600	20	94.21	10.16		TF	OK	OK	TF
PDMS3	600	25	110.1	8.92		TF	TF	TF	TF
EPOXY1	601	0	96.21	10.18		OK	OK	OK	OK
EPOXY2	600	400	125.27	11.11		TF	TF	TF	TF
EPOXY3	598	0.1	97.15	10.19		OK	OK	OK	OK
HERM1	598	0	98.15	10.16		OK	OK	OK	OK
HERM2	601	0.1	97.21	10.2		OK	OK	OK	OK
HERM3	600	0	98.36	10.18		OK	OK	OK	OK
CTRL1	597	0	96.98	10.14		OK	OK	OK	OK
CTRL2	597	0	96.86	10.13		OK	OK	OK	OK
CTRL3	597	0	96.63	10.13		OK	OK	OK	OK
T = 1 hour	Diode - Vf [mV]	Diode - 30V Ir [µA]	Cs [nF]	Rs [kOhm]		Diode evaluation	Cs evaluation	Rs evaluation	Result
PDMS1									TF
PDMS2	597	0	133.96	10.9		OK	TF	TF	TF
PDMS3									TF
EPOXY1	596	60	95.52	10.18		TF	PF	OK	TF
EPOXY2									TF
EPOXY3	597	0	96.99	10.18		OK	OK	OK	OK
HERM1	596	0.1	97.59	10.16		OK	OK	OK	OK
HERM2	596	0	97.76	10.23		OK	OK	OK	OK
HERM3	597	0	98.1	10.2		OK	OK	OK	OK
CTRL1	597	0	96.67	10.12		OK	OK	OK	OK
CTRL2	597	0	96.78	10.13		OK	OK	OK	OK
CTRL3	596	0	96.69	10.13		OK	OK	OK	OK
T = 4 hour	Diode - Vf [mV]	Diode - 30V Ir [µA]	Cs [nF]	Rs [kOhm]		Diode evaluation	Cs evaluation	Rs evaluation	Result
PDMS1									TF
PDMS2									TF
PDMS3									TF
EPOXY1									TF
EPOXY2									TF
EPOXY3	597	0.4	96.72	10.21		OK	OK	OK	OK
HERM1	596	0	98.45	10.17		OK	OK	OK	OK
HERM2	596	0	98.45	10.34		OK	PF	OK	PF
HERM3	598	0	97.8	10.11		OK	OK	OK	OK
CTRL1	596	0	96.81	10.15		OK	OK	OK	OK
CTRL2	597	0	96.79	10.12		OK	OK	OK	OK
CTRL3	597	0	96.55	10.12		OK	OK	OK	OK
T = 1 day	Diode - Vf [mV]	Diode - 30V Ir [µA]	Cs [nF]	Rs [kOhm]		Diode evaluation	Cs evaluation	Rs evaluation	Result
PDMS1									TF
PDMS2									TF
PDMS3									TF
EPOXY1									TF
EPOXY2									TF
EPOXY3	597	28	84.21	12.7		TF	TF	TF	TF
HERM1	596	0	99.05	10.21		OK	OK	OK	OK
HERM2	596	0.2	99.2	10.43		OK	PF	PF	PF
HERM3	598	0	97.5	10.12		OK	OK	OK	OK
CTRL1	598	0	96.52	10.12		OK	OK	OK	OK
CTRL2	597	0	96.58	10.15		OK	OK	OK	OK
CTRL3	596	0	96.41	10.11		OK	OK	OK	OK
T = 5 days	Diode - Vf [mV]	Diode - 30V Ir [µA]	Cs [nF]	Rs [kOhm]		Diode evaluation	Cs evaluation	Rs evaluation	Result
PDMS1									TF
PDMS2									TF
PDMS3									TF
EPOXY1									TF
EPOXY2									TF
EPOXY3									TF
HERM1	596	0	98.21	10.1		OK	OK	OK	OK
HERM2	596	0	98.32	10.3		OK	OK	OK	OK (PF)
HERM3	597	0.1	98.11	10.2		OK	OK	OK	OK
CTRL1	597	0	96.7	10.15		OK	OK	OK	OK
CTRL2	597	0	96.55	10.15		OK	OK	OK	OK
CTRL3	597	0	96.43	10.13		OK	OK	OK	OK
T = 15 days	Diode - Vf [mV]	Diode - 30V Ir [µA]	Cs [nF]	Rs [kOhm]		Diode evaluation	Cs evaluation	Rs evaluation	Result
PDMS1									TF
PDMS2									TF
PDMS3									TF
EPOXY1									TF
EPOXY2									TF
EPOXY3									TF
HERM1	596	0	97.89	10.08		OK	OK	OK	OK
HERM2	597	0.6	100.05	10.12		OK	PF	OK	PF
HERM3	596	0.1	97.6	10.21		OK	OK	OK	OK
CTRL1	596	0	96.24	10.14		OK	OK	OK	OK
CTRL2	598	0	96.15	10.16		OK	OK	OK	OK
CTRL3	596	0	96.48	10.12		OK	OK	OK	OK
